# Supplementary material for: Structural features within the NORAD long noncoding RNA underlie efficient repression of Pumilio activity
Source: Nat Struct Mol Biol. Author manuscript; Available in PMC 2025 May 9. (PMC7617650; doi:10.1038/s41594-024-01393-5)
Supplement: Source Data Figs. 1–3 and 5–8 and Extended Data Figs. 2, 5 and 6 [file EMS203434-supplement-Source_Data_Figs__1_3_and_5_8_and_Extended_Data_Figs__2__5_and_6.xlsx]

## Sheet: Fig. 1A
	NT_1	NT_2	NT_3	Ar_1	Ar_2	Ar_3	Doxo_1	Doxo_2
NT_1	1	0.9933	0.978454	0.876535	0.930554	0.926261	0.980258	0.992606
NT_2	0.9933	1	0.977644	0.876612	0.920147	0.925914	0.984889	0.989028
NT_3	0.978454	0.977644	1	0.93008	0.953332	0.956078	0.983311	0.966582
Ar_1	0.876535	0.876612	0.93008	1	0.946386	0.945416	0.905709	0.855837
Ar_2	0.930554	0.920147	0.953332	0.946386	1	0.953912	0.935706	0.914901
Ar_3	0.926261	0.925914	0.956078	0.945416	0.953912	1	0.938974	0.911562
Doxo_1	0.980258	0.984889	0.983311	0.905709	0.935706	0.938974	1	0.975981
Doxo_2	0.992606	0.989028	0.966582	0.855837	0.914901	0.911562	0.975981	1

## Sheet: Fig. 1B
NT TopDom Output
NT	0	100	domain
NT	100	600	domain
NT	600	790	boundary
NT	790	1240	domain
NT	1240	1550	domain
NT	1550	1790	domain
NT	1790	2470	domain
NT	2470	2650	domain
NT	2650	3160	domain
NT	3160	3500	domain
NT	3500	4130	domain
NT	4130	4240	boundary
NT	4240	5040	domain
NT	5040	5350	domain

## Sheet: Fig. 1C
Doxo TopDom Output
Doxo	0	780	domain
Doxo	780	1240	domain
Doxo	1240	1550	boundary
Doxo	1550	1800	domain
Doxo	1800	2050	domain
Doxo	2050	2470	domain
Doxo	2470	2660	domain
Doxo	2660	3130	domain
Doxo	3130	3410	domain
Doxo	3410	4240	domain
Doxo	4240	4400	domain
Doxo	4400	5050	domain
Doxo	5050	5330	domain
Doxo	5330	5350	gap

## Sheet: Fig. 1D
Ar TopDom Output
Ar	0	630	domain
Ar	630	830	domain
Ar	830	1250	domain
Ar	1250	1540	domain
Ar	1540	2630	domain
Ar	2630	3160	domain
Ar	3160	3540	domain
Ar	3540	4260	domain
Ar	4260	5050	domain
Ar	5050	5330	domain
Ar	5330	5350	gap

## Sheet: Fig. 2A
		NT	Ar	Doxo		Log10(Read Counts)		NT	Ar	Doxo
28S-28S		96549	70366	72117			28S-28S	4.98475	4.84736	4.85804
18S-18S		20525	16338	10777			18S-18S	4.31228	4.2132	4.0325
Non-NORAD		594449	566331	363119			Non-NORAD	5.77412	5.75307	5.56005
NORAD-Other		60572	12690	47691			NORAD-Other	4.78227	4.10346	4.67844
NORAD(>1000nt)		135788	19853	119950			NORAD(>1000nt)	5.13286	4.29783	5.079
5'NORAD(<=1000nt)		17234	7990	11419			5'NORAD(<=1000nt)	4.23639	3.90255	4.05763
NORAD-NORAD		164635	29862	142574			NORAD-NORAD	5.21652	4.47512	5.15404
Total Chimeras		819656	608883	553384			Total Chimeras	5.91363	5.78453	5.74303
Total Reads		23875240	20032955	17166357			Total Reads	7.37795	7.30175	7.23468

## Sheet: Fig. 2B
x	y	logpadj	log2FoldChange	padj
4760	4500	-9.93425	-3.46466	1.16346e-10
4760	4490	-9.35766	-3.41834	4.38872e-10
4760	4510	-9.04156	-3.37092	9.0874e-10
4770	4510	-8.8113	-3.28904	1.5442e-09
4770	4500	-8.61309	-3.26121	2.43733e-09
4770	4490	-8.41502	-3.20822	3.84577e-09
4750	4510	-7.75388	-3.52162	1.76246e-08
4780	4510	-7.69868	-3.10029	2.00133e-08
4780	4500	-7.05918	-2.98346	8.72608e-08
4750	4490	-6.94716	-4.41847	1.12937e-07
4510	4750	-6.78109	-2.87604	1.65544e-07
4730	4490	-6.74014	-4.75914	1.81913e-07
4510	4760	-6.64229	-2.86589	2.2788e-07
4740	4490	-6.64229	-4.75452	2.2788e-07
4780	4490	-6.61433	-2.89671	2.43036e-07
4730	4500	-6.53008	-4.4549	2.95065e-07
4510	4740	-6.5189	-2.94901	3.02763e-07
4730	4510	-6.47715	-3.58395	3.33311e-07
4500	4750	-6.31398	-2.78858	4.85316e-07
4790	4510	-6.31398	-2.76799	4.85316e-07
4810	4490	-6.28984	-2.7869	5.13053e-07
4500	4760	-6.28225	-2.79812	5.22093e-07
4780	4520	-5.95071	-2.94679	1.12019e-06
4780	4530	-5.95018	-3.00455	1.12155e-06
4790	4500	-5.94117	-2.65674	1.14508e-06
4800	4490	-5.94117	-2.74036	1.14508e-06
4810	4500	-5.94068	-2.70308	1.14636e-06
4490	4730	-5.89094	-4.8869	1.28547e-06
4740	4510	-5.89094	-3.71131	1.28547e-06
4840	4490	-5.87739	-3.73909	1.32621e-06
4800	4510	-5.8611	-2.70826	1.37691e-06
4500	4740	-5.84934	-2.84882	1.4147e-06
4810	4510	-5.82695	-2.70613	1.48954e-06
4790	4490	-5.73435	-2.60811	1.84352e-06
4800	4500	-5.73091	-2.66767	1.8582e-06
4740	4500	-5.70099	-4.51534	1.99074e-06
4750	4500	-5.59125	-4.11666	2.56298e-06
4820	4490	-5.29706	-2.77166	5.04588e-06
1420	1300	-5.2294	-3.34383	5.89656e-06
1410	1300	-5.22865	-3.22928	5.9068e-06
4770	4530	-5.18121	-3.17647	6.58854e-06
4770	4520	-5.1648	-3.18636	6.84221e-06
4730	4520	-5.12735	-3.55827	7.4584e-06
1400	1300	-5.06976	-3.63109	8.5161e-06
4520	4740	-4.98199	-3.01821	1.04235e-05
4840	4500	-4.94968	-3.65651	1.12284e-05
4820	4500	-4.79013	-2.74881	1.62134e-05
4520	4750	-4.78404	-3.17674	1.64423e-05
4730	4530	-4.78404	-3.47939	1.64423e-05
4790	4530	-4.73316	-2.6419	1.8486e-05
1410	1310	-4.71635	-2.94862	1.92152e-05
1410	1320	-4.71635	-2.97017	1.92152e-05
4790	4520	-4.71635	-2.60233	1.92152e-05
4530	4730	-4.70026	-3.12136	1.99406e-05
5150	5150	-4.70026	-4.10604	1.99406e-05
1410	1330	-4.68022	-2.9274	2.08822e-05
4820	4510	-4.63729	-2.69371	2.30521e-05
4830	4490	-4.55871	-2.96072	2.76245e-05
4530	4740	-4.53606	-3.11729	2.91029e-05
1400	1310	-4.43069	-3.25686	3.70949e-05
4830	4500	-4.43069	-2.94441	3.70949e-05
4760	4520	-4.42458	-3.25378	3.762e-05
4720	4490	-4.41441	-4.73657	3.85118e-05
4500	4770	-4.39085	-2.49285	4.06584e-05
1400	1290	-4.38076	-3.93309	4.16136e-05
1390	1300	-4.35809	-3.46962	4.38438e-05
4520	4730	-4.35809	-2.89721	4.38438e-05
1420	1310	-4.34612	-3.05836	4.50689e-05
1400	1320	-4.30017	-3.27691	5.00986e-05
1400	1330	-4.30017	-3.22025	5.00986e-05
1420	1330	-4.30017	-3.0425	5.00986e-05
1420	1320	-4.23408	-3.07286	5.83342e-05
4500	4780	-4.19923	-2.4593	6.32073e-05
4760	4530	-4.18897	-3.18662	6.47187e-05
4840	4510	-4.12423	-3.50917	7.51231e-05
4530	4760	-4.10513	-3.15903	7.85004e-05
4800	4520	-4.03814	-2.55718	9.1593e-05
4720	4500	-4.01614	-4.18337	9.63523e-05
4510	4770	-3.98835	-2.44753	0.000102719
2350	2210	-3.97526	-2.85337	0.000105863
1430	1300	-3.9602	-3.14281	0.000109597
4800	4530	-3.94105	-2.61924	0.000114537
4830	4510	-3.88611	-2.847	0.000129983
4840	4460	-3.86845	-4.3779	0.000135378
4810	4520	-3.85379	-2.52165	0.000140028
4840	4520	-3.85137	-5.33511	0.000140808
1390	1330	-3.85082	-3.1134	0.000140988
2620	2510	-3.79961	-3.11607	0.000158631
4530	4750	-3.79286	-3.19573	0.000161118
1390	1310	-3.78738	-3.09788	0.000163162
4520	4760	-3.76703	-3.24222	0.000170989
2620	2500	-3.75792	-2.94585	0.000174613
1410	1340	-3.7557	-2.91241	0.000175507
4550	4730	-3.75407	-3.39098	0.00017617
4490	4740	-3.73605	-3.56095	0.000183632
4510	4780	-3.73508	-2.39441	0.000184042
1410	1290	-3.73271	-3.26901	0.000185051
1390	1320	-3.70918	-3.12883	0.000195355
1400	1340	-3.70918	-3.1217	0.000195355
4810	4530	-3.70918	-2.57976	0.000195355
2370	2230	-3.70879	-2.1774	0.000195529
2960	2720	-3.70879	-1.68343	0.000195529
5180	5150	-3.70879	-2.87222	0.000195529
2610	2500	-3.69004	-2.86925	0.000204154
2610	2510	-3.67903	-2.94111	0.000209399
1130	2160	-3.672	-4.31425	0.000212816
1390	1290	-3.60579	-3.66444	0.00024786
2350	2230	-3.59047	-2.67771	0.000256762
1130	2170	-3.58058	-4.29344	0.000262675
4550	4740	-3.58058	-3.24763	0.000262675
2970	2730	-3.55104	-1.70169	0.000281163
2230	2350	-3.54963	-2.36515	0.00028208
5170	5150	-3.54963	-2.85137	0.00028208
2350	2220	-3.54115	-2.68585	0.000287638
2960	2730	-3.53545	-1.65314	0.000291443
4630	4730	-3.53545	-3.19738	0.000291443
4470	5210	-3.53087	-7.56198	0.000294534
4840	4480	-3.52858	-3.85242	0.000296087
2970	2740	-3.5277	-1.67495	0.000296691
2370	2220	-3.51887	-2.15072	0.000302781
4840	4470	-3.51887	-3.81624	0.000302781
2360	2230	-3.51729	-2.18198	0.000303884
1130	2180	-3.51405	-4.26222	0.000306163
2620	2490	-3.51405	-2.87579	0.000306163
2600	2500	-3.5097	-2.82898	0.000309246
1430	1310	-3.48994	-2.7101	0.000323636
2370	2240	-3.48904	-2.20794	0.000324309
2970	2750	-3.48565	-1.68121	0.000326852
1430	1320	-3.48375	-2.72042	0.000328282
2230	2360	-3.47166	-2.25087	0.000337553
2600	2510	-3.47166	-2.89767	0.000337553
2960	2740	-3.47166	-1.62873	0.000337553
4540	4730	-3.47166	-2.71455	0.000337553
4550	4720	-3.47166	-3.75318	0.000337553
4640	4730	-3.47166	-3.71353	0.000337553
4640	4750	-3.44803	-4.11867	0.000356427
1460	1300	-3.43964	-3.65526	0.00036338
2240	2350	-3.42621	-2.32211	0.000374794
4530	4720	-3.41896	-2.82408	0.0003811
2970	2760	-3.41815	-1.65931	0.000381812
2620	2520	-3.41482	-3.03536	0.000384752
2960	2750	-3.41482	-1.63316	0.000384752
1080	2180	-3.41326	-4.85916	0.000386135
5190	5150	-3.41045	-2.79829	0.000388642
2940	2730	-3.40677	-1.57691	0.00039195
2980	2730	-3.40677	-1.7221	0.00039195
1130	2150	-3.4063	-3.89815	0.000392373
1430	1330	-3.4063	-2.68689	0.000392373
1440	1300	-3.4063	-3.16926	0.000392373
2250	2350	-3.4063	-2.31026	0.000392373
2940	2720	-3.4063	-1.57638	0.000392373
2970	2790	-3.4063	-1.70118	0.000392373
4760	4480	-3.4063	-4.58031	0.000392373
4500	4790	-3.40437	-2.29324	0.000394121
1450	1300	-3.40145	-3.43837	0.000396779
2350	2240	-3.40145	-2.62649	0.000396779
4510	4730	-3.40145	-3.07939	0.000396779
4510	4820	-3.40145	-2.96284	0.000396779
2980	2740	-3.39795	-1.68454	0.000399987
4500	4820	-3.39565	-3.02162	0.000402114
2960	2760	-3.39554	-1.61819	0.000402214
2950	2720	-3.3949	-1.57127	0.000402811
2980	2750	-3.3949	-1.70862	0.000402811
2950	2730	-3.39035	-1.57553	0.000407048
2360	2220	-3.38785	-2.15207	0.000409405
2970	2770	-3.3774	-1.64208	0.000419374
2990	2790	-3.3774	-1.79518	0.000419374
1110	2160	-3.37552	-4.25936	0.000421193
3020	2970	-3.37038	-3.50606	0.000426209
2610	2520	-3.36787	-2.84681	0.000428677
2370	2210	-3.3629	-2.2143	0.000433612
2970	2720	-3.3629	-1.6346	0.000433612
2990	2720	-3.36082	-1.72088	0.00043569
2380	2230	-3.35991	-1.92799	0.00043661
4460	5210	-3.35991	-7.44179	0.00043661
1110	2150	-3.34727	-4.24548	0.000449505
2360	2210	-3.34727	-2.20097	0.000449505
4780	4540	-3.34727	-2.85906	0.000449505
2960	2780	-3.33987	-1.60188	0.000457226
2960	2770	-3.33708	-1.60444	0.000460171
1390	1340	-3.33435	-3.00243	0.000463073
2610	2490	-3.33194	-2.74772	0.000465648
2960	2790	-3.33194	-1.6157	0.000465648
5160	5150	-3.33194	-2.87096	0.000465648
2980	2760	-3.32086	-1.68085	0.000477688
4490	5220	-3.31975	-4.79416	0.000478903
4490	5230	-3.31489	-4.79152	0.0004843
1110	2170	-3.31216	-4.22143	0.000487352
1410	1280	-3.31216	-3.95722	0.000487352
2360	2240	-3.31216	-2.20517	0.000487352
2380	2240	-3.30491	-1.96073	0.000495555
2990	2730	-3.30245	-1.74913	0.00049837
4490	5210	-3.30245	-6.22535	0.00049837
2980	2720	-3.29313	-1.66098	0.000509174
1130	2140	-3.28557	-3.85214	0.000518117
2950	2740	-3.27527	-1.55451	0.000530554
4490	5240	-3.27527	-5.36892	0.000530554
2380	2220	-3.27263	-1.90856	0.000533788
4540	4720	-3.2588	-2.69393	0.000551055
2970	2780	-3.25318	-1.62319	0.000558238
2950	2750	-3.23965	-1.56042	0.000575903
2250	2340	-3.23803	-2.48336	0.000578053
4510	4790	-3.23803	-2.3205	0.000578053
4630	4720	-3.23803	-3.39219	0.000578053
1110	2140	-3.23764	-4.2018	0.000578572
1440	1320	-3.23764	-2.85352	0.000578572
2940	2740	-3.23764	-1.53648	0.000578572
4740	4520	-3.23764	-3.52965	0.000578572
2600	2520	-3.23289	-2.81828	0.000584934
4480	5230	-3.22732	-4.91427	0.000592491
3000	2750	-3.22455	-1.7654	0.000596285
1110	2180	-3.22386	-4.17827	0.00059723
2380	2210	-3.22386	-1.93879	0.00059723
2920	2730	-3.22386	-1.54231	0.00059723
2980	2790	-3.22386	-1.71952	0.00059723
4640	4760	-3.22386	-4.50972	0.00059723
2240	2340	-3.21651	-2.47358	0.00060742
2240	2360	-3.21214	-2.14387	0.000613567
2340	2210	-3.21214	-3.56896	0.000613567
2940	2750	-3.21214	-1.53296	0.000613567
2980	2770	-3.21214	-1.64928	0.000613567
4480	5220	-3.21214	-4.91037	0.000613567
4480	5240	-3.21214	-5.64279	0.000613567
4550	4750	-3.21214	-3.16762	0.000613567
4580	4700	-3.21156	-7.31541	0.000614378
4770	4540	-3.21156	-2.7747	0.000614378
2230	2340	-3.21007	-2.51403	0.000616498
2950	2760	-3.21007	-1.54432	0.000616498
2990	2750	-3.2092	-1.7065	0.000617731
1420	1290	-3.19657	-3.44193	0.000635964
1440	1340	-3.19523	-2.89309	0.00063793
2360	2190	-3.19501	-2.5997	0.000638246
2600	2490	-3.19501	-2.70816	0.000638246
2940	2760	-3.19501	-1.52256	0.000638246
3000	2730	-3.19501	-1.78169	0.000638246
3020	2980	-3.19501	-3.44197	0.000638246
4620	4710	-3.19501	-3.37554	0.000638246
2370	2190	-3.19215	-2.60111	0.000642464
2370	2250	-3.19215	-2.09388	0.000642464
4720	4510	-3.19215	-3.09266	0.000642464
2250	2360	-3.17734	-2.13014	0.000664746
2950	2770	-3.17191	-1.5333	0.000673118
2990	2740	-3.17191	-1.67698	0.000673118
3000	2760	-3.17191	-1.73331	0.000673118
4480	5210	-3.17191	-6.11756	0.000673118
4490	4720	-3.16883	-5.17577	0.000677906
1440	1330	-3.16709	-2.86956	0.000680635
2920	2750	-3.16619	-1.50693	0.000682046
2950	2780	-3.16028	-1.52297	0.000691379
1980	1880	-3.15817	-4.77595	0.000694751
2920	2740	-3.15264	-1.50866	0.000703653
2940	2770	-3.1483	-1.51244	0.000710725
2940	2780	-3.14544	-1.50074	0.000715426
1400	1280	-3.144	-4.29046	0.00071779
4190	5280	-3.144	-3.54978	0.00071779
1420	1340	-3.13991	-2.97473	0.000724587
2230	2380	-3.13991	-2.11191	0.000724587
2380	2270	-3.13991	-2.06195	0.000724587
3000	2790	-3.13991	-1.80521	0.000724587
4490	4750	-3.13836	-3.27317	0.000727185
2920	2760	-3.13618	-1.49607	0.000730838
2990	2760	-3.13618	-1.67675	0.000730838
1120	2160	-3.12655	-4.00055	0.000747222
4550	4710	-3.12523	-3.61281	0.000749493
4200	5280	-3.11683	-3.08167	0.000764137
1440	1310	-3.10385	-2.76113	0.000787314
4740	4530	-3.10385	-3.45553	0.000787314
4750	4520	-3.10385	-3.46	0.000787314
2240	2090	-3.10343	-3.35982	0.000788079
2260	2350	-3.10343	-2.54874	0.000788079
4640	4740	-3.10275	-3.41635	0.000789318
4830	4530	-3.09743	-2.92796	0.000799037
1970	1890	-3.0966	-4.58	0.000800571
2340	2230	-3.09191	-3.2647	0.000809259
4820	4480	-3.08932	-3.32845	0.0008141
2920	2780	-3.08216	-1.47724	0.000827646
5190	5120	-3.08056	-1.77328	0.000830682
2590	2500	-3.07862	-2.85195	0.000834416
2920	2770	-3.07862	-1.4839	0.000834416
3000	2740	-3.07862	-1.71537	0.000834416
4620	4720	-3.07862	-3.13836	0.000834416
4760	4550	-3.07862	-4.17116	0.000834416
4850	4470	-3.07862	-2.7189	0.000834416
1120	2170	-3.07549	-3.97135	0.000840443
2350	2250	-3.07549	-2.50776	0.000840443
4500	4810	-3.07101	-2.20457	0.000849168
2330	2210	-3.07052	-4.97312	0.000850112
3020	2960	-3.07046	-3.32214	0.000850244
4490	4760	-3.06572	-3.24277	0.000859572
3000	2770	-3.06442	-1.69699	0.000862137
2930	2730	-3.05701	-1.49302	0.000876972
2610	2530	-3.05462	-2.84455	0.000881812
1100	2170	-3.04368	-4.02326	0.000904315
2340	2240	-3.04116	-3.24183	0.000909575
2990	2770	-3.04116	-1.64688	0.000909575
2230	2370	-3.03895	-2.09754	0.000914216
4540	4740	-3.03895	-2.71892	0.000914216
1420	1280	-3.03541	-3.7474	0.000921698
2920	2720	-3.03501	-1.59731	0.000922557
2980	2780	-3.02612	-1.62143	0.000941623
4500	5240	-3.02612	-6.06755	0.000941623
4520	4720	-3.02524	-2.68728	0.00094353
1120	2180	-3.02464	-3.94552	0.000944835
4190	5290	-3.01249	-3.26245	0.00097164
5190	5130	-3.01249	-1.76695	0.00097164
2930	2720	-3.00936	-1.48245	0.000978687
3000	2720	-3.0012	-1.71236	0.000997245
1100	2160	-3.0001	-4.03636	0.000999761
2260	2340	-2.9985	-3.00808	0.00100346
2370	2270	-2.99665	-2.01239	0.00100775
2950	2790	-2.99468	-1.49261	0.00101232
2360	2250	-2.99423	-2.09078	0.00101338
4750	4530	-2.99357	-3.40521	0.00101491
4830	4520	-2.99357	-2.76461	0.00101491
4790	4540	-2.99064	-2.46404	0.0010218
3020	2990	-2.98974	-3.33689	0.0010239
4730	4540	-2.98752	-3.01452	0.00102915
1100	2180	-2.9874	-3.99513	0.00102943
2250	2090	-2.9874	-3.32845	0.00102943
5160	5140	-2.98317	-2.03908	0.00103952
5190	5110	-2.98235	-1.73953	0.00104147
4820	4520	-2.98148	-2.44884	0.00104355
5180	5140	-2.98119	-1.93615	0.00104426
4490	4820	-2.97721	-3.42998	0.00105387
4630	4710	-2.97721	-3.70815	0.00105387
4840	4450	-2.97248	-4.58622	0.00106543
1430	1340	-2.9626	-2.57722	0.00108994
2350	2200	-2.95575	-2.58979	0.00110727
3010	2720	-2.95131	-1.82623	0.00111865
2600	2530	-2.95122	-2.78152	0.00111887
1100	2150	-2.94788	-4.01051	0.00112752
1960	1890	-2.94788	-4.22453	0.00112752
2260	2380	-2.94722	-2.42559	0.00112921
4500	4800	-2.94722	-2.16979	0.00112921
4840	4530	-2.94722	-4.5784	0.00112921
4710	4500	-2.94571	-5.90226	0.00113316
4810	4480	-2.9361	-3.13413	0.00115852
5170	5140	-2.9361	-1.94445	0.00115852
2380	2250	-2.93264	-1.88835	0.00116779
3020	3000	-2.93264	-3.31614	0.00116779
4850	4480	-2.93264	-2.68909	0.00116779
1100	2140	-2.93207	-4.03068	0.0011693
2610	2540	-2.93207	-3.47842	0.0011693
2960	2710	-2.93207	-1.58904	0.0011693
1080	2170	-2.93024	-4.61931	0.00117424
4620	4730	-2.92576	-2.97032	0.00118643
2260	2370	-2.91326	-2.28497	0.00122107
4840	4440	-2.89221	-5.34821	0.00128171
4490	4770	-2.87719	-3.1679	0.00132682
1980	1890	-2.87556	-4.65293	0.0013318
2590	2490	-2.87556	-2.76754	0.0013318
2930	2740	-2.87556	-1.44802	0.0013318
5160	5110	-2.87182	-1.6856	0.00134333
2940	2790	-2.87141	-1.44362	0.00134458
4500	4730	-2.86843	-2.94804	0.00135384
1370	1340	-2.86718	-3.51677	0.00135774
1380	1330	-2.86718	-3.32276	0.00135774
4650	4730	-2.86315	-3.4643	0.00137042
2260	2360	-2.86218	-2.26934	0.00137346
2590	2510	-2.85849	-2.96373	0.00138519
3010	2730	-2.85849	-1.81146	0.00138519
4490	4780	-2.85232	-3.15274	0.00140502
5180	5120	-2.85232	-1.68035	0.00140502
2570	2500	-2.85167	-3.0385	0.00140713
5190	5140	-2.85151	-1.9314	0.00140763
4610	4710	-2.85138	-3.3018	0.00140806
2930	2750	-2.851	-1.44332	0.00140929
5150	5120	-2.851	-1.75419	0.00140929
2910	2720	-2.84818	-1.56603	0.00141848
2990	2780	-2.84818	-1.62332	0.00141848
2370	2200	-2.84632	-2.17337	0.00142457
5160	5120	-2.84304	-1.66791	0.00143536
2910	2730	-2.84298	-1.46592	0.00143556
4630	4740	-2.84006	-3.04004	0.00144525
2340	2220	-2.83897	-3.27744	0.00144888
1990	1190	-2.83307	-4.44184	0.00146869
4830	4480	-2.83301	-3.59851	0.00146888
5150	5110	-2.83282	-1.75878	0.00146952
2930	2760	-2.83198	-1.43497	0.00147239
1380	1310	-2.82931	-3.2958	0.00148145
2760	2950	-2.82222	-1.68059	0.00150584
3010	2790	-2.82222	-1.86264	0.00150584
5150	5130	-2.8208	-1.75636	0.00151078
5160	5130	-2.8208	-1.68456	0.00151078
3010	2750	-2.81662	-1.79007	0.0015254
2360	2270	-2.81656	-2.04578	0.00152559
2360	2200	-2.81615	-2.15287	0.00152705
2760	2920	-2.81615	-1.66682	0.00152705
4760	4470	-2.81615	-4.41785	0.00152705
4500	5210	-2.81487	-4.9776	0.00153154
1130	2130	-2.81388	-3.64661	0.00153505
1080	2160	-2.8127	-4.58116	0.00153922
2240	2380	-2.80217	-2.01275	0.00157698
4660	4760	-2.80217	-7.00205	0.00157698
5170	5110	-2.80217	-1.64616	0.00157698
2910	2760	-2.80169	-1.41494	0.00157875
5180	5130	-2.80055	-1.67552	0.00158287
2400	2230	-2.79982	-1.6963	0.00158553
3000	2780	-2.79982	-1.63534	0.00158553
5170	5120	-2.79982	-1.63824	0.00158553
2380	2200	-2.7954	-1.862	0.00160176
2760	2930	-2.7954	-1.65	0.00160176
4510	4810	-2.7909	-2.19422	0.00161845
2930	2770	-2.78783	-1.42294	0.00162993
2910	2750	-2.78687	-1.41405	0.00163354
2930	2780	-2.78178	-1.41312	0.00165279
3010	2760	-2.78178	-1.7621	0.00165279
5180	5110	-2.77548	-1.65704	0.00167697
2760	2940	-2.77315	-1.6627	0.00168595
2170	1090	-2.7729	-6.98102	0.00168694
1460	1290	-2.77193	-4.36877	0.0016907
2330	2230	-2.77193	-3.8954	0.0016907
4820	4470	-2.77193	-3.11447	0.0016907
2240	2370	-2.77091	-2.00214	0.00169471
4750	4670	-2.76435	-3.72646	0.0017205
5170	5130	-2.76353	-1.64554	0.00172372
1450	1320	-2.75613	-2.98405	0.00175334
4910	4870	-2.74875	-6.41475	0.0017834
2620	2530	-2.74863	-3.01495	0.00178388
2910	2770	-2.74863	-1.40302	0.00178388
2400	2240	-2.74737	-1.72043	0.00178907
2910	2780	-2.74087	-1.40549	0.00181607
2230	2090	-2.73737	-3.20441	0.00183077
2910	2740	-2.73357	-1.40284	0.00184684
4500	5220	-2.73226	-4.50773	0.00185244
4720	4520	-2.73226	-2.93397	0.00185244
4860	4470	-2.73226	-2.6084	0.00185244
4510	4800	-2.73005	-2.18961	0.00186189
4500	5230	-2.72815	-4.50452	0.00187006
1110	2120	-2.72669	-6.48409	0.00187634
2250	2370	-2.72637	-1.98772	0.00187774
2750	2950	-2.72637	-1.68068	0.00187774
4180	5290	-2.72637	-3.60535	0.00187774
2400	2220	-2.72613	-1.67401	0.00187876
4830	4540	-2.72349	-3.92236	0.00189019
4850	4490	-2.71774	-2.64613	0.00191539
2750	2920	-2.71611	-1.66273	0.0019226
2760	2960	-2.71611	-1.80099	0.0019226
4890	4490	-2.70929	-3.81147	0.00195304
2740	2920	-2.70691	-1.67737	0.00196378
4490	4810	-2.70671	-2.91977	0.00196469
1980	1870	-2.69336	-4.01301	0.00202599
4650	4750	-2.69233	-4.03408	0.00203081
4750	4480	-2.69067	-4.96325	0.00203861
2400	2210	-2.68395	-1.7181	0.00207037
1080	2150	-2.68341	-4.50933	0.00207296
2750	2930	-2.67926	-1.64002	0.00209284
2960	2700	-2.6774	-1.62882	0.00210185
2250	2380	-2.67472	-1.97182	0.00211484
3010	2770	-2.67125	-1.71639	0.00213184
4650	4760	-2.67125	-4.5684	0.00213184
4860	4490	-2.67125	-2.69067	0.00213184
2750	2940	-2.66899	-1.65908	0.00214296
2740	2950	-2.66433	-1.66237	0.00216604
2970	2710	-2.66433	-1.48427	0.00216604
4180	5280	-2.66433	-3.83693	0.00216604
4590	5240	-2.66345	-3.76182	0.00217044
1200	1380	-2.65978	-6.94519	0.00218889
4610	4720	-2.65978	-3.00475	0.00218889
1200	1390	-2.65908	-6.94174	0.00219238
1980	1860	-2.6578	-3.19669	0.00219887
1390	1280	-2.6568	-3.97471	0.00220396
4590	5230	-2.6568	-3.7585	0.00220396
2780	2920	-2.6542	-1.63182	0.00221717
1450	1340	-2.65267	-3.12815	0.00222502
2330	2220	-2.64423	-3.84041	0.00226864
2590	2520	-2.63481	-2.88376	0.00231841
4740	4670	-2.63481	-3.56774	0.00231841
4820	4530	-2.63481	-2.45038	0.00231841
4590	5250	-2.63465	-3.75435	0.00231928
4840	4430	-2.63465	-7.09451	0.00231928
5190	5100	-2.62613	-1.63833	0.00236519
2780	2960	-2.624	-1.79838	0.00237684
2780	2950	-2.62105	-1.65207	0.00239305
2310	2220	-2.61906	-6.36452	0.00240403
2400	2200	-2.61595	-1.736	0.00242133
2780	2930	-2.61356	-1.63137	0.00243465
4910	4860	-2.60842	-6.32537	0.00246364
1120	2150	-2.60658	-3.69535	0.0024741
1200	1370	-2.60584	-6.90826	0.00247833
1110	2130	-2.60168	-3.93369	0.00250216
2390	2230	-2.60168	-1.73209	0.00250216
2740	2930	-2.60168	-1.6314	0.00250216
2740	2940	-2.60168	-1.63516	0.00250216
4550	4760	-2.60168	-2.80596	0.00250216
2570	2510	-2.60157	-3.15804	0.00250283
2780	2940	-2.6013	-1.64291	0.00250437
1970	1880	-2.60043	-3.84541	0.00250938
4720	4530	-2.59795	-2.88017	0.00252374
5200	5110	-2.59707	-1.58625	0.00252891
1980	1190	-2.59653	-4.33195	0.00253207
5060	5170	-2.59653	-6.96924	0.00253207
1960	1880	-2.59552	-3.63181	0.00253795
3010	2740	-2.58798	-1.73167	0.0025824
1460	1340	-2.58369	-3.21981	0.00260799
1990	1860	-2.58344	-3.4844	0.0026095
4620	4740	-2.58107	-2.95962	0.00262378
5150	5140	-2.58107	-2.2712	0.00262378
4860	4480	-2.5758	-2.56582	0.00265581
4910	4880	-2.57503	-6.30302	0.00266054
2970	2700	-2.56899	-1.50583	0.00269779
1370	1330	-2.56499	-3.20195	0.00272274
1200	1360	-2.56162	-6.89306	0.002744
1960	1870	-2.56162	-3.38461	0.002744
2580	2500	-2.56162	-2.77265	0.002744
3020	3010	-2.56068	-3.19626	0.00274991
4200	5290	-2.5591	-2.52616	0.00275993
3680	3560	-2.55903	-4.50987	0.00276041
2920	2790	-2.55814	-1.36354	0.00276603
4650	4740	-2.55814	-3.23907	0.00276603
2760	2910	-2.55569	-1.62654	0.00278167
2770	2920	-2.55569	-1.59642	0.00278167
2770	2950	-2.53933	-1.60574	0.0028885
2340	2200	-2.53902	-3.51264	0.00289052
4150	5290	-2.53334	-5.63439	0.00292863
4200	5270	-2.53249	-2.95062	0.00293432
1190	1380	-2.53229	-6.85865	0.00293567
1190	1390	-2.53229	-6.85499	0.00293567
1450	1310	-2.53229	-2.86567	0.00293567
4450	4980	-2.5312	-6.86201	0.00294309
1110	920	-2.52986	-2.39856	0.00295215
2770	2930	-2.52834	-1.58339	0.00296254
2390	2220	-2.52552	-1.71272	0.00298179
1080	2140	-2.52184	-5.6954	0.00300718
1460	1320	-2.51829	-3.00117	0.00303188
2770	2940	-2.51826	-1.59419	0.00303205
2380	2190	-2.51713	-1.96513	0.00303998
1120	2140	-2.5162	-3.65535	0.00304652
1950	1860	-2.5136	-2.80253	0.00306477
5160	5100	-2.51013	-1.578	0.00308938
2390	2240	-2.49225	-1.7543	0.00321924
3450	3970	-2.49225	-4.99642	0.00321924
4850	4500	-2.49225	-3.28629	0.00321924
1090	2170	-2.48591	-3.72316	0.00326655
2340	2250	-2.48562	-3.01076	0.00326877
1970	1900	-2.47969	-4.29115	0.0033137
1380	1320	-2.47714	-3.33446	0.00333317
1190	1370	-2.47503	-6.81942	0.00334943
4620	4700	-2.47471	-3.30946	0.00335187
2770	2960	-2.46817	-1.72422	0.00340272
5200	5120	-2.4676	-1.55331	0.00340725
2240	2100	-2.46531	-2.49076	0.0034252
4540	4750	-2.46516	-2.70029	0.00342644
2750	2910	-2.45992	-1.63854	0.003468
4450	4990	-2.45911	-6.81191	0.0034745
4470	5220	-2.45911	-5.21756	0.0034745
4810	4470	-2.45872	-2.87982	0.00347757
2180	1090	-2.45774	-6.22058	0.00348548
1110	930	-2.45531	-2.36562	0.00350502
4240	5220	-2.45531	-5.54339	0.00350502
850	980	-2.45531	-3.27878	0.00350502
4470	5230	-2.45495	-5.21347	0.00350795
4870	4490	-2.45311	-2.77322	0.00352282
3360	3250	-2.44861	-1.72197	0.00355952
2930	2790	-2.44762	-1.3421	0.00356765
1950	1870	-2.44709	-2.89932	0.00357199
1990	1880	-2.44709	-4.27322	0.00357199
5170	5100	-2.44697	-1.54188	0.00357294
2590	2530	-2.4468	-2.8939	0.00357437
4180	5320	-2.4468	-6.76933	0.00357437
1380	1340	-2.4414	-3.20313	0.00361907
1450	1330	-2.44105	-3.00842	0.00362204
1090	2160	-2.44063	-3.72652	0.00362551
5180	5100	-2.43851	-1.55899	0.00364328
2990	2710	-2.43801	-1.49161	0.00364749
4830	4470	-2.43655	-3.33734	0.00365973
2980	2710	-2.43534	-1.45005	0.00366995
1090	2180	-2.43439	-3.69502	0.00367798
2570	2490	-2.434	-2.85987	0.00368132
4850	4460	-2.43225	-2.44793	0.00369612
3430	3970	-2.43184	-6.22617	0.00369962
5150	5100	-2.4312	-1.64655	0.00370514
4630	4750	-2.43098	-3.19323	0.00370697
4500	5250	-2.42751	-5.66911	0.00373672
2620	2480	-2.42669	-2.77907	0.00374375
2580	2510	-2.42153	-2.7794	0.00378853
3360	3260	-2.419	-1.66936	0.00381062
3360	3270	-2.41322	-1.67536	0.00386176
1190	1360	-2.41245	-6.7868	0.00386854
2350	2260	-2.41245	-2.35183	0.00386854
4830	4460	-2.40822	-3.73409	0.0039064
4560	4740	-2.40819	-3.03201	0.00390669
1430	1290	-2.40083	-3.18587	0.00397346
5190	5090	-2.39825	-1.57193	0.00399712
1380	1300	-2.39812	-2.62413	0.00399837
1110	910	-2.39778	-2.32952	0.00400144
2170	1100	-2.39778	-6.75149	0.00400144
4180	5300	-2.39673	-4.07859	0.00401112
2740	2960	-2.39631	-1.70729	0.00401504
2740	2910	-2.39426	-1.64786	0.00403404
1960	1900	-2.39177	-3.95303	0.0040572
3140	3260	-2.39177	-6.77954	0.0040572
2780	2910	-2.38913	-1.56744	0.00408195
3050	2730	-2.38882	-6.90799	0.00408487
3420	3950	-2.38882	-6.77977	0.00408487
4200	4930	-2.3804	-6.76622	0.00416482
1090	2150	-2.37579	-3.69401	0.00420934
4710	4490	-2.37579	-5.56104	0.00420934
2600	2480	-2.37102	-2.5862	0.00425581
3010	2780	-2.36985	-1.63281	0.00426723
2390	2210	-2.36811	-1.73703	0.00428443
4490	5250	-2.36638	-4.91122	0.00430151
5200	5130	-2.36595	-1.53337	0.00430574
2610	2480	-2.36356	-2.57989	0.00432956
1930	1880	-2.36351	-3.19885	0.00433001
4600	4700	-2.3618	-4.25106	0.00434706
1450	1290	-2.36097	-3.84801	0.00435546
4450	5210	-2.35148	-6.75872	0.00445159
5240	4510	-2.35148	-4.00143	0.00445159
1100	2190	-2.3479	-6.74754	0.00448847
1460	1310	-2.34627	-2.86842	0.00450533
2400	2270	-2.34627	-2.5118	0.00450533
4590	5220	-2.34627	-3.62116	0.00450533
4890	4460	-2.34627	-3.21306	0.00450533
4470	5240	-2.34549	-5.1465	0.00451343
1460	1330	-2.34393	-3.07978	0.00452969
4860	4500	-2.34393	-3.2218	0.00452969
4490	4790	-2.34048	-2.94367	0.00456588
4610	4730	-2.34048	-2.78456	0.00456588
2190	1090	-2.3374	-6.14157	0.00459836
4870	4470	-2.33107	-2.62489	0.00466579
2750	2960	-2.32968	-1.74735	0.00468083
1930	1870	-2.32908	-3.10461	0.00468727
4890	4470	-2.32754	-3.1925	0.00470387
1090	2140	-2.32476	-3.7796	0.00473416
1120	920	-2.32476	-2.37169	0.00473416
3450	3960	-2.32159	-4.90319	0.00476877
2570	2530	-2.31629	-3.83023	0.00482738
1160	940	-2.31452	-3.7888	0.00484703
2730	3000	-2.31409	-2.28713	0.00485193
2400	2250	-2.31252	-1.62363	0.00486945
4550	4700	-2.31153	-4.18593	0.00488055
2330	2240	-2.31088	-3.63304	0.00488786
1140	2160	-2.30932	-3.68035	0.00490546
2600	2540	-2.30932	-3.14136	0.00490546
4710	4590	-2.30932	-2.56161	0.00490546
2180	1100	-2.30543	-6.69161	0.0049496
4640	4770	-2.30214	-4.07563	0.00498718
4900	4490	-2.29783	-4.43204	0.00503701
1960	1860	-2.29663	-2.98829	0.00505094
2590	2480	-2.29029	-2.77616	0.00512523
4570	4700	-2.29015	-4.27448	0.00512688
1100	2120	-2.28887	-6.16254	0.005142
1970	1190	-2.2881	-4.1704	0.00515106
4530	4770	-2.28743	-2.59085	0.00515902
2770	2910	-2.28532	-1.53327	0.00518421
3460	3960	-2.28152	-4.87805	0.00522969
4860	4460	-2.28152	-2.41559	0.00522969
4660	4770	-2.28146	-6.66995	0.00523045
1420	1270	-2.27631	-6.13225	0.00529288
3460	3970	-2.27631	-4.52315	0.00529288
2250	2100	-2.27574	-2.42981	0.00529984
1440	1290	-2.27448	-3.37993	0.0053152
4760	4540	-2.27448	-2.63313	0.0053152
1990	1200	-2.27006	-3.4511	0.00536961
5160	5090	-2.27006	-1.49426	0.00536961
1940	1870	-2.26816	-2.80009	0.00539308
5300	5230	-2.26778	-6.68375	0.0053979
3140	3250	-2.26643	-6.68782	0.00541464
460	580	-2.26643	-2.92815	0.00541464
3430	3960	-2.26588	-6.11434	0.00542147
460	590	-2.26583	-2.99433	0.00542208
2360	2180	-2.26399	-2.34507	0.00544518
1990	1870	-2.26323	-3.75296	0.00545473
2980	2700	-2.26208	-1.42613	0.00546919
1140	2170	-2.26096	-3.66133	0.00548322
2220	2350	-2.26096	-2.0349	0.00548322
2240	2120	-2.26096	-2.1569	0.00548322
2580	2490	-2.26096	-2.62779	0.00548322
4740	4480	-2.26096	-4.73468	0.00548322
5060	5160	-2.26096	-6.76543	0.00548322
4520	4770	-2.25997	-2.69434	0.00549578
4760	4460	-2.25767	-4.61587	0.005525
4150	5300	-2.25526	-6.08978	0.00555573
3490	3810	-2.25237	-4.84894	0.00559284
1370	1310	-2.24759	-3.2166	0.00565466
3450	3810	-2.24404	-6.67606	0.00570115
1980	1900	-2.24365	-4.33833	0.0057063
4620	4750	-2.24331	-3.14452	0.00571077
4480	5250	-2.24316	-5.1161	0.00571274
1130	920	-2.2425	-2.33966	0.0057214
2580	2520	-2.2425	-2.70281	0.0057214
1100	2130	-2.24069	-3.72559	0.00574522
1370	1320	-2.24035	-3.21532	0.00574976
2560	2510	-2.24035	-3.58502	0.00574976
4460	5220	-2.24035	-5.09742	0.00574976
4490	4800	-2.2399	-2.89687	0.00575567
2380	2260	-2.23942	-1.78613	0.00576214
3490	3830	-2.23942	-6.12396	0.00576214
5170	5090	-2.23778	-1.47382	0.0057839
1470	1330	-2.23708	-5.49169	0.00579322
5190	5060	-2.23659	-2.34145	0.00579969
4460	5230	-2.23568	-5.09298	0.00581191
4500	5260	-2.23568	-6.0967	0.00581191
2310	2230	-2.23538	-4.86414	0.00581593
5200	5150	-2.23538	-1.99084	0.00581593
2220	2360	-2.23312	-1.92534	0.00584627
4820	4460	-2.23236	-3.2789	0.00585649
2370	2260	-2.22956	-1.77414	0.00589439
1990	1890	-2.22906	-4.1623	0.00590114
1120	910	-2.22891	-2.29846	0.00590329
1950	1880	-2.22805	-2.90844	0.0059149
2230	2330	-2.22567	-2.59654	0.00594738
2240	2110	-2.22567	-2.15838	0.00594738
3150	3260	-2.22561	-6.08443	0.00594823
2370	2180	-2.22556	-2.33713	0.00594898
1940	1860	-2.22066	-2.62699	0.00601646
2560	2500	-2.2205	-3.04014	0.0060187
2910	2790	-2.21817	-1.32404	0.00605102
4610	4700	-2.21717	-3.23121	0.00606497
1970	1860	-2.21695	-2.84272	0.00606806
2330	2200	-2.21418	-4.88166	0.00610683
3490	3800	-2.21302	-4.81858	0.00612322
2220	2380	-2.21265	-1.8999	0.00612848
2130	2230	-2.20883	-2.47174	0.00618258
3360	3280	-2.20598	-1.68919	0.00622322
5180	5090	-2.20598	-1.48524	0.00622322
4200	4940	-2.2058	-6.65177	0.00622589
1120	930	-2.20325	-2.3105	0.00626253
2250	2330	-2.20325	-2.5177	0.00626253
3540	3390	-2.20319	-6.61095	0.00626344
2120	2240	-2.19996	-2.34243	0.0063101
3420	3960	-2.19834	-6.0466	0.00633369
1970	1870	-2.19693	-3.44395	0.00635435
4170	5320	-2.19693	-6.60154	0.00635435
2240	2330	-2.19683	-2.51727	0.00635579
4560	4700	-2.19513	-4.26317	0.00638067
1140	2180	-2.19439	-3.61946	0.0063916
4460	4860	-2.19357	-2.36886	0.00640371
1990	1210	-2.19208	-3.39683	0.00642573
1990	1230	-2.1918	-3.95268	0.0064299
1930	1890	-2.19013	-3.11922	0.00645465
4420	4340	-2.19013	-5.36268	0.00645465
1080	2190	-2.18422	-5.41645	0.00654299
4870	4480	-2.18134	-2.57845	0.00658663
4190	5270	-2.18098	-3.28231	0.00659208
2630	2490	-2.18028	-2.64127	0.00660267
3460	3950	-2.1795	-4.82534	0.00661456
330	300	-2.17893	-6.02182	0.00662318
2320	2210	-2.17578	-6.03056	0.00667149
2160	1090	-2.17234	-6.62543	0.00672442
3970	4190	-2.17234	-6.64335	0.00672442
4800	4540	-2.17234	-2.43159	0.00672442
4640	4720	-2.17184	-3.35214	0.00673222
2570	2520	-2.16924	-3.05317	0.0067727
2950	2710	-2.16346	-1.35558	0.00686335
2000	1230	-2.16258	-5.38283	0.00687732
4770	4480	-2.16176	-3.42677	0.00689039
2620	2470	-2.16174	-2.79319	0.00689073
4590	5210	-2.1608	-3.75369	0.00690564
4800	4480	-2.1608	-2.80885	0.00690564
2130	2220	-2.154	-2.43309	0.0070146
5200	5100	-2.15119	-1.45355	0.00706002
3560	3490	-2.15064	-4.86756	0.00706904
5150	5090	-2.15045	-1.56442	0.00707216
3050	3260	-2.14643	-6.57402	0.00713788
3050	3270	-2.14643	-6.57402	0.00713788
3060	3260	-2.14643	-6.57402	0.00713788
3060	3270	-2.14643	-6.57402	0.00713788
3490	3790	-2.14643	-4.76972	0.00713788
4540	4760	-2.14628	-2.44302	0.00714035
3420	3970	-2.14404	-6.00984	0.00717721
3450	3950	-2.14243	-4.79886	0.00720394
4600	4710	-2.14078	-3.51113	0.00723138
3410	3950	-2.13858	-6.61074	0.00726813
2250	2120	-2.13742	-2.10716	0.00728745
1100	910	-2.13538	-2.24087	0.00732178
2720	3000	-2.13538	-2.3661	0.00732178
3130	3260	-2.13538	-6.58758	0.00732178
4840	4420	-2.13538	-6.69998	0.00732178
5270	4250	-2.13538	-6.59649	0.00732178
5290	5230	-2.13538	-6.00658	0.00732178
4560	4750	-2.13364	-2.95266	0.00735121
3700	3560	-2.1335	-6.61383	0.00735362
5250	4510	-2.1335	-3.86869	0.00735362
3150	3250	-2.13303	-6.00849	0.00736156
3000	2710	-2.12779	-1.49273	0.00745088
3490	3820	-2.12653	-5.4055	0.00747265
4560	4730	-2.12602	-2.86091	0.00748138
4520	4820	-2.11878	-2.9895	0.0076071
1130	910	-2.11798	-2.25233	0.00762112
3060	3250	-2.11798	-6.55477	0.00762112
1130	930	-2.11704	-2.27575	0.00763768
1420	1260	-2.11508	-6.55447	0.00767222
1120	2130	-2.11321	-3.46625	0.00770528
4280	4420	-2.10913	-4.19198	0.00777809
2360	2260	-2.10873	-1.78552	0.00778528
3050	3250	-2.10706	-6.54608	0.00781523
3650	3530	-2.10706	-6.02742	0.00781523
4720	4670	-2.10706	-2.89832	0.00781523
2270	2340	-2.10628	-3.36805	0.00782918
2230	2110	-2.10613	-2.08873	0.00783191
2630	2510	-2.10525	-3.08265	0.00784779
850	990	-2.10525	-2.73109	0.00784779
2880	2840	-2.10423	-1.99574	0.00786625
3140	3270	-2.10403	-6.56197	0.00787
4280	4410	-2.10216	-4.18467	0.00790388
2990	2700	-2.10025	-1.40149	0.00793872
4460	5240	-2.10017	-5.00954	0.00794009
2390	2200	-2.09984	-1.70352	0.00794627
5240	4520	-2.09984	-4.10574	0.00794627
4520	4780	-2.09818	-2.60701	0.00797663
4480	4900	-2.09704	-5.95549	0.00799755
3450	3980	-2.09178	-4.75687	0.0080951
1930	1860	-2.09107	-2.78768	0.0081083
3660	3530	-2.09107	-6.00319	0.0081083
2630	2500	-2.08889	-2.60682	0.00814913
2390	2250	-2.08733	-1.66708	0.00817841
4530	4780	-2.08658	-2.48814	0.00819249
4160	5320	-2.08452	-6.52171	0.00823148
1160	920	-2.08177	-3.13053	0.00828377
2220	2090	-2.0812	-2.92374	0.00829464
2230	2100	-2.0812	-2.40351	0.00829464
2960	2680	-2.08085	-2.41888	0.00830141
3120	3260	-2.078	-6.58346	0.00835597
3480	3820	-2.078	-5.98075	0.00835597
4200	4920	-2.07797	-6.55936	0.00835653
2250	2110	-2.07226	-2.09502	0.00846727
1140	2150	-2.06815	-3.25484	0.00854777
4500	4830	-2.06815	-2.97472	0.00854777
2580	2530	-2.06766	-2.70656	0.00855741
2000	1200	-2.06401	-3.33664	0.00862955
4870	4500	-2.06325	-3.69027	0.00864476
3250	3310	-2.06055	-6.52441	0.00869856
3030	2970	-2.05289	-2.07384	0.00885333
4410	4360	-2.05289	-4.72053	0.00885333
3450	3820	-2.05252	-6.53403	0.0088609
1940	1880	-2.05058	-2.79751	0.00890052
4080	3970	-2.05058	-3.36147	0.00890052
2270	2380	-2.04927	-2.30219	0.00892747
2230	2120	-2.04379	-1.98235	0.00904088
1120	2120	-2.04374	-4.09866	0.00904184
3030	2980	-2.04374	-2.07296	0.00904184
4890	4480	-2.04374	-3.05113	0.00904184
2960	2690	-2.04302	-1.85782	0.00905685
4660	4750	-2.04266	-4.64568	0.0090644
4490	4840	-2.03893	-2.93931	0.0091425
1160	930	-2.03533	-3.10474	0.00921861
2940	2710	-2.03533	-1.39297	0.00921861
4470	4900	-2.03533	-5.33307	0.00921861
2130	2240	-2.03404	-2.44648	0.00924618
550	110	2.03404	5.54147	0.00924618
4810	4540	-2.03171	-2.37889	0.00929592
1120	870	-2.02958	-4.24602	0.00934153
1980	1200	-2.02958	-3.32291	0.00934153
3480	3830	-2.02958	-5.94216	0.00934153
4170	5300	-2.02958	-4.05657	0.00934153
3000	2700	-2.02874	-1.51319	0.00935961
3280	3150	-2.02874	-5.92224	0.00935961
1470	1340	-2.02842	-4.45923	0.00936654
1990	1220	-2.02472	-3.33058	0.00944676
1110	2190	-2.02022	-6.54493	0.00954517
4140	5290	-2.02022	-5.90525	0.00954517
4200	5230	-2.02022	-4.44976	0.00954517
4740	4540	-2.02022	-2.97264	0.00954517
1130	860	-2.01928	-4.21525	0.00956573
4590	5260	-2.0191	-3.52922	0.00956982
3450	3850	-2.01675	-6.48638	0.00962161
1060	2190	-2.01634	-5.28628	0.00963067
1110	940	-2.01503	-2.52297	0.00965983
3440	3970	-2.01323	-5.32533	0.00969985
4540	4710	-2.01323	-2.29166	0.00969985
5250	4450	-2.01323	-6.77241	0.00969985
1080	2130	-2.01154	-5.3699	0.00973785
4190	5240	-2.01096	-5.88363	0.0097507
3150	3270	-2.0104	-5.9058	0.00976327
3160	3260	-2.01027	-5.91817	0.00976623
3450	3830	-2.01027	-6.49846	0.00976623
3430	3980	-2.00908	-5.93383	0.00979318
4510	4830	-2.00861	-2.8984	0.00980374
3980	3540	-2.0015	-6.46958	0.00996563
2620	2540	-2.00012	-3.27545	0.00999732
3960	3420	-2.00012	-5.32133	0.00999732
4200	5250	-2.00012	-2.93288	0.00999732
1470	1310	-1.9998	-4.60098	0.0100046
5230	4510	-1.99885	-3.7902	0.0100264
1130	870	-1.99463	-4.19998	0.0101243
5060	5150	-1.99463	-6.59238	0.0101243
2000	1210	-1.99439	-3.28589	0.01013
1070	2190	-1.99339	-5.27318	0.0101535
230	350	1.9922	2.41907	0.0101812
1950	1890	-1.99121	-3.08195	0.0102044
2860	2840	-1.99037	-2.33075	0.0102241
3960	3570	-1.99037	-6.53706	0.0102241
5190	5050	-1.99037	-2.61316	0.0102241
3570	3490	-1.98905	-4.75333	0.0102554
4730	4670	-1.98765	-2.74327	0.0102883
2220	2340	-1.9838	-2.19572	0.0103801
460	560	-1.9838	-2.6902	0.0103801
460	570	-1.9838	-2.6902	0.0103801
2970	2690	-1.98342	-1.75511	0.0103892
470	580	-1.98159	-2.42006	0.010433
470	590	-1.98159	-2.43803	0.010433
1430	1280	-1.98111	-3.25932	0.0104447
3140	3230	-1.98111	-6.47095	0.0104447
3930	3380	-1.98111	-6.46083	0.0104447
4630	4700	-1.97891	-3.25676	0.0104975
4410	4380	-1.97854	-5.86842	0.0105065
2010	1860	-1.97693	-3.13211	0.0105455
3350	3260	-1.97604	-1.49701	0.0105671
3430	3950	-1.97604	-5.91283	0.0105671
460	600	-1.97604	-2.88416	0.0105671
4460	4900	-1.97534	-5.31207	0.0105843
3550	3390	-1.97114	-6.45116	0.0106871
3140	3240	-1.9688	-6.46174	0.0107448
5250	4520	-1.9665	-4.02446	0.010802
3010	2710	-1.96504	-1.56057	0.0108383
1470	1320	-1.96143	-4.58094	0.0109288
3330	3250	-1.95576	-1.48648	0.0110724
460	550	-1.95576	-2.68238	0.0110724
5280	4250	-1.95576	-5.8614	0.0110724
3250	3030	-1.9542	-5.84828	0.0111122
4460	4850	-1.9528	-2.28464	0.0111482
5240	4530	-1.95065	-4.03594	0.0112035
5290	4250	-1.94803	-5.85972	0.0112713
3040	2980	-1.94556	-1.94347	0.0113354
1120	880	-1.94477	-3.31999	0.011356
4880	4490	-1.94225	-2.57076	0.0114223
4470	4890	-1.94208	-4.05149	0.0114268
4610	4740	-1.94208	-2.60911	0.0114268
3040	2970	-1.94093	-1.94063	0.0114571
4570	4730	-1.939	-2.76854	0.0115081
1980	1210	-1.93871	-3.26344	0.0115157
3350	3270	-1.9362	-1.48684	0.0115825
4770	4470	-1.9362	-3.35901	0.0115825
2000	1860	-1.93472	-3.31864	0.0116219
2270	2350	-1.93445	-2.44949	0.0116293
2250	2140	-1.93406	-2.25508	0.0116396
3350	3960	-1.93406	-6.46377	0.0116396
1140	2140	-1.93332	-3.18997	0.0116596
2390	2190	-1.93332	-1.80476	0.0116596
2020	1860	-1.9302	-3.22188	0.0117435
3340	3280	-1.9302	-1.50737	0.0117435
4520	4830	-1.92977	-2.95795	0.0117551
5200	5140	-1.92764	-1.52175	0.0118131
2860	2850	-1.92749	-2.37084	0.0118172
330	310	-1.92657	-5.84238	0.0118422
1060	2180	-1.92595	-4.61636	0.0118591
1070	2180	-1.92595	-4.61636	0.0118591
2600	2470	-1.92595	-2.50431	0.0118591
2730	2960	-1.92595	-1.55316	0.0118591
4150	5310	-1.92595	-5.82848	0.0118591
4480	4750	-1.9229	-3.13689	0.0119426
3350	3250	-1.92072	-1.52756	0.0120027
1150	920	-1.91621	-2.20808	0.012128
3150	3240	-1.91415	-5.83253	0.0121857
2610	2470	-1.91414	-2.5101	0.0121859
2740	3000	-1.91278	-2.27371	0.0122241
1120	860	-1.91229	-4.16918	0.0122379
4770	4550	-1.91191	-2.7756	0.0122488
3350	3280	-1.91089	-1.50613	0.0122774
4170	5290	-1.91089	-3.45842	0.0122774
3450	3840	-1.91035	-6.4267	0.0122927
1100	920	-1.90972	-2.16467	0.0123105
2400	2260	-1.90949	-1.7256	0.0123172
3460	3980	-1.90736	-4.30523	0.0123777
3150	3230	-1.90673	-5.82516	0.0123956
2590	2540	-1.90432	-2.94684	0.0124645
3160	3250	-1.90424	-5.83263	0.0124669
3550	3490	-1.90424	-4.25319	0.0124669
3340	3260	-1.90177	-1.45466	0.0125381
5200	5090	-1.90177	-1.37074	0.0125381
3020	2950	-1.89943	-3.062	0.0126058
3690	3560	-1.89794	-5.23525	0.0126491
2240	2140	-1.89687	-2.18988	0.0126804
4190	5300	-1.89629	-3.31906	0.0126972
1130	880	-1.89625	-3.47414	0.0126983
4480	4890	-1.89414	-4.09974	0.0127603
3480	3810	-1.89056	-5.13536	0.012866
2000	1220	-1.88957	-3.22081	0.0128952
2220	1080	-1.88943	-5.298	0.0128993
2260	2330	-1.88747	-2.62674	0.0129577
3580	3490	-1.88438	-5.80054	0.0130502
4460	4840	-1.88381	-2.25345	0.0130675
4910	4890	-1.88049	-5.7844	0.0131678
4800	4470	-1.8766	-2.63791	0.0132861
3970	3420	-1.87442	-4.78119	0.0133532
4780	4480	-1.87442	-3.29416	0.0133532
4070	3940	-1.87322	-5.32965	0.01339
2630	2520	-1.87241	-2.99811	0.013415
4930	4860	-1.87048	-2.09281	0.0134748
5230	4520	-1.87048	-3.97356	0.0134748
3360	3240	-1.86996	-1.75003	0.0134909
3340	3250	-1.86754	-1.4585	0.0135663
4850	4510	-1.8666	-3.45412	0.0135958
3340	3270	-1.86659	-1.44694	0.013596
1480	1330	-1.86627	-4.78453	0.0136061
450	590	-1.8657	-2.95813	0.0136239
2110	2240	-1.86565	-2.23113	0.0136255
2570	2480	-1.86565	-2.97032	0.0136255
3160	3270	-1.86522	-5.79718	0.0136389
3470	3820	-1.86473	-5.82896	0.0136544
1050	900	-1.86375	-6.47146	0.0136851
1980	1850	-1.86277	-2.35185	0.0137162
4530	4820	-1.86265	-2.89857	0.0137199
4200	5240	-1.86234	-3.18182	0.0137298
450	580	-1.86101	-2.8953	0.0137719
4870	4460	-1.86076	-2.27262	0.0137797
4590	4700	-1.85765	-4.62125	0.0138786
2000	1850	-1.85443	-3.1902	0.0139819
3440	3960	-1.85069	-5.21158	0.0141028
1150	930	-1.84926	-2.17822	0.0141494
2340	2180	-1.84926	-5.23079	0.0141494
2210	2350	-1.84923	-2.15238	0.0141506
2330	2250	-1.84621	-3.28195	0.0142491
3400	3540	-1.84563	-6.40588	0.0142681
1090	2190	-1.84461	-5.76054	0.0143019
1100	930	-1.84412	-2.12928	0.0143179
1470	1290	-1.84412	-5.75423	0.0143179
3330	3280	-1.84412	-1.47884	0.0143179
4570	4740	-1.84412	-2.80323	0.0143179
850	1010	-1.84412	-2.54176	0.0143179
4560	4710	-1.84304	-3.23562	0.0143536
3050	2720	-1.84304	-6.48467	0.0143537
1130	2120	-1.84268	-3.32958	0.0143656
4640	4710	-1.84268	-3.7197	0.0143656
2220	2370	-1.84221	-1.7606	0.0143812
4460	4890	-1.84221	-4.00371	0.0143812
1990	1900	-1.84009	-3.9459	0.0144515
1960	1190	-1.84002	-3.91043	0.0144537
5110	5250	-1.83989	-5.79527	0.014458
850	1000	-1.83982	-2.58607	0.0144603
1110	900	-1.83883	-2.4552	0.0144935
3330	3260	-1.83865	-1.43457	0.0144995
2120	2230	-1.83733	-2.02597	0.0145436
4420	4320	-1.83733	-5.09041	0.0145436
1990	1850	-1.83554	-2.677	0.0146034
1220	1390	-1.83531	-4.51816	0.0146113
2010	1230	-1.83531	-5.76297	0.0146113
4710	4670	-1.83531	-2.51663	0.0146113
480	580	-1.83531	-2.3569	0.0146113
850	1020	-1.83531	-2.5415	0.0146113
1120	1080	-1.83494	-5.77674	0.0146239
1980	1230	-1.83271	-3.73502	0.0146992
1940	1890	-1.831	-2.9674	0.0147572
480	590	-1.82979	-2.37204	0.0147983
3470	3830	-1.82862	-5.79175	0.0148382
2140	2250	-1.82825	-3.04423	0.0148508
5250	4530	-1.82825	-3.9503	0.0148508
1140	920	-1.82429	-2.19184	0.0149867
470	560	-1.82315	-2.30226	0.0150263
470	570	-1.82315	-2.30226	0.0150263
4260	4890	-1.82286	-6.37836	0.0150364
1110	2200	-1.82157	-6.47039	0.0150811
2200	1090	-1.81875	-5.23247	0.0151794
4750	4700	-1.81753	-4.17741	0.0152219
1120	2200	-1.81742	-6.45908	0.0152259
2570	2470	-1.8169	-3.40733	0.0152439
4750	4470	-1.81511	-4.76259	0.0153071
2120	2250	-1.81492	-2.34776	0.0153136
1850	1980	-1.81467	-3.20176	0.0153226
830	1010	-1.81055	-2.0812	0.0154686
1410	1270	-1.80812	-4.73729	0.0155554
4170	5280	-1.80812	-3.71445	0.0155554
4670	4750	-1.80773	-6.36422	0.0155693
830	990	-1.8057	-2.1816	0.0156422
4530	4710	-1.80522	-2.25455	0.0156596
3490	3780	-1.80506	-5.08435	0.0156653
470	550	-1.80506	-2.29604	0.0156653
1480	1290	-1.80498	-5.7208	0.0156684
2120	2220	-1.80498	-2.00677	0.0156684
4420	4350	-1.80498	-4.05544	0.0156684
4880	4470	-1.80498	-2.44613	0.0156684
3670	3530	-1.80321	-5.77083	0.0157322
1400	1270	-1.80306	-5.16472	0.0157378
4940	4860	-1.80117	-1.96385	0.0158062
3170	3260	-1.79935	-5.74377	0.0158727
3160	3240	-1.79923	-5.73988	0.015877
4650	4770	-1.79884	-4.10055	0.0158912
3180	3080	-1.79757	-3.68948	0.0159379
3660	3520	-1.79757	-6.46544	0.0159379
830	1020	-1.79757	-2.07825	0.0159379
4560	4720	-1.79415	-3.10804	0.0160637
3680	3590	-1.79408	-2.45964	0.0160664
4160	5300	-1.79408	-3.91521	0.0160664
4280	4430	-1.79354	-3.97739	0.0160864
1970	1200	-1.79253	-3.21444	0.0161237
3330	3270	-1.79133	-1.42303	0.0161683
4750	4660	-1.78999	-2.44574	0.0162185
4180	5310	-1.78632	-3.90953	0.0163561
5210	5110	-1.7856	-1.67488	0.0163831
1980	1220	-1.78035	-3.1904	0.0165823
2730	2980	-1.77912	-1.76529	0.0166294
2380	2180	-1.77761	-1.88268	0.0166873
2260	2090	-1.77563	-2.94918	0.0167636
2130	2250	-1.77491	-2.46453	0.0167914
2730	2950	-1.77104	-1.48372	0.0169419
3120	3270	-1.77026	-6.3314	0.0169722
460	540	-1.77025	-3.75454	0.0169725
1370	1300	-1.77021	-2.21843	0.0169741
2260	2390	-1.76869	-2.50717	0.0170338
3410	3960	-1.76857	-5.73427	0.0170385
860	980	-1.76789	-2.90719	0.0170653
2340	2190	-1.76724	-4.71231	0.0170906
2970	2680	-1.7648	-2.16708	0.0171869
3490	3840	-1.7648	-5.73816	0.0171869
4420	4330	-1.76474	-5.04236	0.0171895
2210	1080	-1.76081	-5.1969	0.0173455
1930	1900	-1.75943	-3.06236	0.0174008
1120	940	-1.75831	-2.45972	0.0174459
1370	1350	-1.75817	-5.00314	0.0174513
3030	2960	-1.75817	-1.9539	0.0174513
2560	2490	-1.75806	-2.76089	0.0174557
3960	3430	-1.75097	-5.11954	0.0177432
3650	3520	-1.75094	-6.44453	0.0177444
840	990	-1.75094	-2.1806	0.0177444
2210	2360	-1.74971	-2.07615	0.0177946
4200	5260	-1.74937	-2.70592	0.0178087
3670	3520	-1.74895	-6.41882	0.0178258
4750	4540	-1.74438	-2.81156	0.0180146
980	890	-1.7424	-3.48335	0.0180968
2730	2920	-1.74069	-1.50013	0.0181682
1390	1270	-1.74005	-5.12132	0.018195
220	360	1.73922	2.04558	0.0182298
2980	2690	-1.7391	-1.67406	0.0182348
4570	4710	-1.73708	-3.18198	0.0183198
2740	2980	-1.73639	-1.63587	0.0183489
5230	4530	-1.73639	-3.90319	0.0183489
2870	2840	-1.73497	-1.91099	0.0184089
1160	910	-1.73046	-2.96766	0.0186013
1920	1880	-1.72747	-2.88723	0.0187298
4480	4860	-1.72654	-2.8495	0.01877
1090	2130	-1.72652	-3.4763	0.0187709
2630	2470	-1.72652	-2.6962	0.0187709
3250	3020	-1.72652	-5.65861	0.0187709
3250	3040	-1.72652	-5.03197	0.0187709
3250	3050	-1.72652	-5.03197	0.0187709
5240	4230	-1.72652	-5.67771	0.0187709
3940	3380	-1.72317	-5.67107	0.0189158
4720	4590	-1.72178	-2.69841	0.0189766
210	360	1.7216	2.38087	0.0189846
2950	2700	-1.72055	-1.32196	0.0190306
3440	3980	-1.72055	-5.13387	0.0190306
3280	3140	-1.71924	-5.65713	0.0190879
2630	2480	-1.71785	-2.44219	0.0191491
4230	5220	-1.71764	-3.72725	0.0191584
4490	5260	-1.71598	-4.76033	0.0192318
1920	1870	-1.71549	-2.80761	0.0192533
1150	2160	-1.71433	-3.4418	0.019305
4720	4540	-1.71233	-2.55194	0.0193941
3610	4020	-1.70963	-3.63533	0.0195149
2270	2370	-1.70656	-2.11194	0.0196537
4600	4740	-1.70614	-2.81759	0.0196724
3460	3940	-1.70586	-4.49146	0.0196854
5070	5170	-1.70554	-5.08676	0.0196998
5180	5060	-1.70245	-1.89174	0.0198406
3470	3810	-1.70183	-5.00775	0.0198686
3550	3480	-1.70183	-4.17687	0.0198686
2350	2270	-1.70171	-2.43129	0.0198742
1880	1990	-1.6997	-3.64271	0.0199665
1050	910	-1.69811	-5.72086	0.0200396
2790	2930	-1.69811	-1.29551	0.0200396
4070	3960	-1.69767	-3.20605	0.0200598
4410	4350	-1.69591	-4.07443	0.0201414
4580	5160	-1.69548	-5.6511	0.0201612
480	560	-1.69548	-2.25031	0.0201612
480	570	-1.69548	-2.25031	0.0201612
2220	2120	-1.69405	-1.97963	0.0202278
4650	4720	-1.69405	-3.0983	0.0202278
1120	960	-1.69341	-5.62679	0.0202575
4480	4760	-1.69341	-3.01665	0.0202575
1090	2120	-1.69138	-5.68464	0.0203525
450	540	-1.69135	-3.98812	0.020354
3160	3230	-1.69128	-5.64275	0.0203573
2510	2610	-1.69111	-3.82717	0.0203652
1970	1210	-1.69098	-3.14641	0.0203713
3320	3250	-1.69069	-1.46991	0.0203851
2790	2940	-1.69069	-1.29167	0.0203852
2510	2600	-1.68928	-3.82452	0.0204513
4240	4880	-1.68699	-6.29707	0.0205594
4570	4720	-1.68699	-3.05156	0.0205594
830	1000	-1.68699	-2.1003	0.0205594
3520	3810	-1.68688	-6.33108	0.0205644
4070	3970	-1.68508	-2.46136	0.02065
4580	5150	-1.684	-5.64063	0.0207014
2790	2950	-1.68308	-1.30035	0.0207452
4410	4370	-1.68188	-4.45892	0.0208026
4860	4780	-1.68012	-3.60961	0.0208872
1220	1380	-1.68003	-4.42625	0.0208917
480	550	-1.6779	-2.24387	0.0209943
2790	2920	-1.6756	-1.28616	0.0211058
4810	4460	-1.67556	-2.79935	0.0211075
3420	3980	-1.67455	-5.65992	0.0211566
4160	5290	-1.67453	-3.32114	0.0211577
1080	900	-1.67411	-4.07466	0.0211782
2210	2380	-1.67411	-2.13739	0.0211782
1130	940	-1.67396	-2.50432	0.0211856
3410	3970	-1.67396	-5.64934	0.0211856
2640	2510	-1.67298	-3.17262	0.0212334
2270	2360	-1.67293	-2.09575	0.0212356
1140	910	-1.67191	-2.08023	0.0212858
2550	2510	-1.67087	-3.73784	0.0213368
4450	4900	-1.6679	-5.07125	0.0214831
5210	4510	-1.6679	-4.05074	0.0214831
850	1030	-1.66767	-2.87357	0.0214946
1150	2170	-1.66766	-3.42141	0.0214954
5220	4510	-1.6668	-3.59163	0.0215377
4250	4880	-1.66409	-6.25817	0.0216727
470	600	-1.66405	-2.31575	0.0216746
2640	2490	-1.66258	-2.64642	0.0217479
1140	930	-1.66078	-2.10975	0.0218383
1040	840	-1.65773	-2.80122	0.0219925
1480	1340	-1.65772	-4.00795	0.021993
2640	2520	-1.65743	-3.22914	0.0220073
4470	4410	-1.65636	-3.26802	0.0220619
4790	4480	-1.65484	-2.47126	0.0221392
2940	2700	-1.65402	-1.36414	0.0221811
3590	3490	-1.65402	-5.59446	0.0221811
3450	3940	-1.65287	-4.45111	0.0222398
1100	900	-1.65169	-2.35344	0.0223004
3400	3530	-1.64959	-6.24965	0.0224082
1120	2190	-1.64889	-5.6662	0.0224443
5240	4540	-1.64889	-3.84405	0.0224443
1120	900	-1.64878	-2.38475	0.0224502
2320	2220	-1.64721	-3.76065	0.0225314
2320	2230	-1.64721	-3.49032	0.0225314
4420	4360	-1.64721	-3.77891	0.0225314
4580	4420	-1.64721	-1.83096	0.0225314
4840	4540	-1.64637	-4.35618	0.0225752
2000	1190	-1.64577	-3.64458	0.0226064
1920	1890	-1.64225	-2.83692	0.0227904
2140	2260	-1.64184	-3.6538	0.0228119
4220	5220	-1.64049	-3.47936	0.0228829
2310	2240	-1.63966	-3.8806	0.0229268
2000	1240	-1.6393	-5.02519	0.0229454
2880	2850	-1.63849	-1.84129	0.0229886
3430	3990	-1.63828	-5.59596	0.0229997
4610	4750	-1.63785	-2.68247	0.0230224
4190	4930	-1.63486	-5.61763	0.0231813
4490	4890	-1.63409	-3.94921	0.0232224
4830	4440	-1.6334	-4.93227	0.0232597
3680	3600	-1.63327	-2.24054	0.0232664
1420	1360	-1.63014	-2.76662	0.0234347
4480	4740	-1.62841	-3.04127	0.0235282
4460	4910	-1.62719	-5.07607	0.0235945
4410	4340	-1.62663	-4.18146	0.0236249
2890	2840	-1.6256	-1.653	0.0236808
2000	1870	-1.62386	-3.81459	0.0237759
3690	3590	-1.62343	-2.75583	0.0237997
4720	4580	-1.62343	-3.32462	0.0237997
1380	1290	-1.62284	-2.37162	0.0238322
2930	2710	-1.62256	-1.2607	0.0238476
5170	5060	-1.62256	-1.90251	0.0238476
1140	2130	-1.62098	-2.96766	0.0239344
2810	2790	-1.62098	-5.61954	0.0239344
3970	3430	-1.62033	-4.58544	0.0239699
4220	5280	-1.62018	-2.21006	0.0239781
4660	4740	-1.62018	-4.06233	0.0239781
2730	2940	-1.6192	-1.4225	0.0240326
4270	4430	-1.6192	-3.18118	0.0240326
2390	2270	-1.61881	-2.02666	0.0240539
4280	4440	-1.61591	-4.03632	0.0242153
4260	4430	-1.61344	-3.01569	0.0243536
3680	3580	-1.61162	-2.39845	0.0244557
2730	2930	-1.61137	-1.41571	0.0244696
3350	3970	-1.61137	-6.24434	0.0244696
4070	3930	-1.60973	-5.08559	0.0245622
1970	1850	-1.60733	-2.09501	0.0246984
2560	2520	-1.60733	-3.43756	0.0246984
3450	3990	-1.60381	-5.00566	0.0248993
2590	2470	-1.60337	-2.81369	0.0249245
3950	3420	-1.60337	-5.67308	0.0249245
4930	4870	-1.6017	-1.93794	0.0250207
5280	5230	-1.6017	-3.67834	0.0250207
1950	1850	-1.60161	-2.04988	0.0250256
4880	4480	-1.60056	-2.36408	0.0250867
1150	2180	-1.59935	-3.37118	0.0251564
1460	1280	-1.59584	-3.97588	0.0253608
2580	2480	-1.59547	-2.62232	0.0253824
4830	4450	-1.59491	-3.84795	0.0254153
2240	2130	-1.59366	-1.96005	0.0254881
2250	2130	-1.59366	-1.96774	0.0254881
450	600	-1.59186	-2.83431	0.0255941
5200	5060	-1.5916	-2.10575	0.0256092
3010	2700	-1.59117	-1.46803	0.0256349
4290	4410	-1.58823	-4.13112	0.0258091
1950	1900	-1.58583	-2.95403	0.0259519
4580	4710	-1.58515	-3.32298	0.0259924
2230	2140	-1.58425	-1.98031	0.0260468
4600	4720	-1.58322	-2.99112	0.0261084
840	1010	-1.58322	-2.0513	0.0261084
1220	1370	-1.58107	-4.36107	0.0262377
4080	3960	-1.57947	-3.71364	0.0263349
4200	4950	-1.57947	-6.22651	0.0263349
4460	5200	-1.57919	-6.26097	0.0263519
4480	4850	-1.57677	-2.74343	0.0264988
1410	1220	-1.57666	-3.91076	0.0265058
3460	3990	-1.57666	-4.40465	0.0265058
2880	2820	-1.57402	-1.6301	0.0266674
4780	4470	-1.57312	-3.12466	0.0267227
2740	2990	-1.57088	-1.73951	0.0268608
3460	3820	-1.57088	-5.56803	0.0268608
4190	4940	-1.57039	-5.57022	0.0268912
4860	4510	-1.57039	-3.25599	0.0268912
5250	4540	-1.57039	-3.79016	0.0268912
3440	3950	-1.56656	-5.00634	0.0271294
470	540	-1.56656	-3.15725	0.0271294
3050	2980	-1.56651	-1.7848	0.0271326
450	560	-1.56651	-2.6317	0.0271326
450	570	-1.56651	-2.6317	0.0271326
860	990	-1.56651	-2.50592	0.0271326
1150	910	-1.56595	-2.04153	0.0271676
320	140	1.5641	3.18509	0.0272833
3490	3850	-1.5641	-5.55697	0.0272833
4600	4730	-1.56409	-2.95787	0.0272842
840	1020	-1.56174	-2.04264	0.0274321
4470	4860	-1.56117	-2.7578	0.0274681
230	360	1.5596	1.9189	0.0275677
4070	3920	-1.5596	-5.05177	0.0275677
3680	3550	-1.55941	-3.98945	0.0275796
5190	5070	-1.55941	-1.73446	0.0275796
1990	1240	-1.55795	-3.62801	0.0276727
3490	3770	-1.55776	-4.45262	0.0276848
2110	2230	-1.55557	-1.91525	0.0278249
2220	2110	-1.55544	-2.11082	0.027833
4430	4320	-1.55535	-4.86886	0.027839
2640	2500	-1.55508	-2.59034	0.0278563
2370	2170	-1.55501	-2.41844	0.0278603
3030	3000	-1.55436	-1.94269	0.0279024
2710	3000	-1.55387	-2.08259	0.0279339
3430	3940	-1.55381	-5.51581	0.0279375
4480	4780	-1.55147	-2.98125	0.0280887
1100	940	-1.55087	-2.32329	0.0281277
4240	5210	-1.55037	-4.18288	0.0281596
3050	2970	-1.55031	-1.77684	0.0281638
3940	3370	-1.54986	-5.50592	0.0281928
3030	2990	-1.54897	-1.8395	0.0282505
4490	4620	-1.54656	-5.53675	0.0284076
4880	4460	-1.54656	-2.20195	0.0284076
3500	3800	-1.54465	-5.58167	0.0285332
1480	1310	-1.54452	-4.12196	0.0285416
3480	3800	-1.5416	-4.01435	0.028734
450	550	-1.5416	-2.62275	0.028734
840	1000	-1.5416	-2.04903	0.028734
3020	2730	-1.53922	-1.82492	0.028892
3950	3580	-1.53922	-4.90088	0.028892
1880	1980	-1.53813	-3.64877	0.028965
4480	4770	-1.53798	-2.92875	0.028975
2120	2260	-1.53714	-2.73576	0.029031
1470	1300	-1.53704	-4.27876	0.0290379
3710	3560	-1.53704	-5.51497	0.0290379
3970	3440	-1.5358	-4.53986	0.0291205
1130	840	-1.53539	-4.17097	0.0291481
4480	4730	-1.53482	-4.09407	0.0291863
1110	880	-1.53457	-3.14952	0.029203
4480	5260	-1.53457	-4.60117	0.029203
4580	4430	-1.53457	-1.79447	0.029203
3370	3270	-1.53397	-1.4867	0.0292435
3680	3540	-1.53397	-4.27697	0.0292435
3680	3570	-1.53397	-2.8888	0.0292435
4910	4490	-1.53397	-4.89095	0.0292435
4920	4490	-1.53397	-4.89095	0.0292435
5050	5170	-1.53397	-6.33014	0.0292435
1130	850	-1.5339	-3.95353	0.0292484
3970	3450	-1.53327	-4.53145	0.0292905
1940	1850	-1.53297	-1.99863	0.029311
4510	5220	-1.53297	-2.45034	0.029311
5160	5060	-1.53297	-1.95956	0.029311
1970	1220	-1.53255	-3.0621	0.029339
3370	3260	-1.53255	-1.48424	0.029339
4480	4840	-1.53237	-2.7129	0.0293517
4750	4650	-1.53237	-1.78901	0.0293517
4080	4020	-1.53206	-3.32634	0.0293727
3370	3250	-1.53202	-1.53007	0.029375
3460	3830	-1.53202	-5.52327	0.029375
5310	5200	-1.53142	-5.49259	0.0294157
3040	2960	-1.53141	-1.75995	0.0294164
4940	4870	-1.5304	-1.83171	0.0294852
2730	2910	-1.5303	-1.42683	0.029492
3520	3800	-1.52991	-5.60087	0.0295184
3320	3260	-1.52979	-1.39036	0.0295266
1050	840	-1.52881	-3.39956	0.029593
2110	2220	-1.52881	-1.89595	0.029593
5310	5210	-1.52881	-5.49728	0.029593
4860	4450	-1.52814	-2.11737	0.0296387
4160	5280	-1.52656	-3.53824	0.0297469
2520	2610	-1.52568	-4.2636	0.0298073
4850	4450	-1.52483	-2.13843	0.0298652
2910	2840	-1.52243	-1.64816	0.0300313
330	140	1.52126	3.1121	0.030112
5190	5080	-1.52118	-1.58178	0.0301178
3260	3310	-1.51998	-4.1382	0.030201
5260	4510	-1.51998	-5.54397	0.030201
5250	4230	-1.51943	-4.7971	0.030239
4530	4830	-1.51601	-2.79341	0.030478
480	600	-1.51601	-2.24186	0.030478
3480	3840	-1.51591	-5.49559	0.0304856
4290	4420	-1.51459	-3.84843	0.0305778
850	1040	-1.51327	-2.9567	0.0306711
1480	1320	-1.51321	-4.09954	0.0306751
3470	3960	-1.51299	-4.34503	0.030691
1850	1970	-1.51206	-2.93455	0.0307567
2220	2100	-1.51108	-2.11853	0.0308264
3480	3790	-1.51108	-3.98597	0.0308264
3990	3420	-1.51108	-4.92577	0.0308264
4190	5250	-1.51108	-3.78699	0.0308264
1220	1400	-1.50874	-3.48578	0.0309924
1130	900	-1.50807	-2.3084	0.0310405
2510	2590	-1.50807	-3.70811	0.0310405
3500	3790	-1.50807	-5.53736	0.0310405
3520	3790	-1.50807	-5.57485	0.0310405
3560	3480	-1.50807	-4.49883	0.0310405
4580	4440	-1.50807	-1.83814	0.0310405
850	970	-1.50666	-3.21133	0.0311417
1480	1350	-1.50642	-4.37184	0.0311591
2520	2600	-1.50429	-4.24711	0.0313123
5220	4520	-1.50279	-3.72911	0.03142
4570	4750	-1.50194	-2.6442	0.0314822
2980	2680	-1.50071	-2.05338	0.0315708
480	540	-1.50071	-3.11645	0.0315708
4220	5290	-1.49851	-1.88999	0.0317313
4220	5250	-1.49819	-2.22207	0.0317545
2230	1080	-1.49614	-5.48195	0.0319053
2930	3100	-1.49614	-4.08824	0.0319053
2130	2260	-1.49611	-3.29546	0.0319073
4260	4440	-1.49431	-2.97429	0.0320399
3690	3580	-1.49352	-2.81804	0.0320981
4580	4720	-1.49209	-3.06522	0.0322041
2110	2250	-1.4909	-2.22663	0.0322926
3600	4020	-1.4909	-2.89197	0.0322926
4420	4380	-1.48926	-3.81191	0.0324145
4470	5250	-1.48926	-4.56936	0.0324145
840	980	-1.48926	-2.60337	0.0324145
3040	3000	-1.489	-1.7979	0.0324341
3470	3970	-1.48886	-4.00724	0.0324448
2210	2430	-1.48645	-2.74911	0.0326248
4220	5240	-1.48579	-2.64069	0.0326747
4220	5270	-1.48548	-2.14652	0.032698
2910	2800	-1.48515	-1.38655	0.0327227
2220	2330	-1.4846	-2.31817	0.0327645
2560	2530	-1.48429	-4.38763	0.0327878
4420	4370	-1.48398	-3.66985	0.0328109
830	1030	-1.48397	-1.9207	0.0328115
1050	920	-1.48262	-4.89994	0.032914
5240	4550	-1.48019	-3.90998	0.0330983
4790	4470	-1.4799	-2.36986	0.0331208
2790	2910	-1.47971	-1.18643	0.0331349
4170	5310	-1.47971	-3.70368	0.0331349
2210	2450	-1.4796	-4.74991	0.0331433
1400	1220	-1.47913	-3.84255	0.0331798
4900	4460	-1.47913	-3.23964	0.0331798
5210	5120	-1.47894	-1.64039	0.0331942
2210	2340	-1.4779	-2.47035	0.0332736
3280	3020	-1.47764	-3.25255	0.0332938
3470	3850	-1.47764	-5.48089	0.0332938
1850	1960	-1.47713	-3.08805	0.0333326
4640	4780	-1.47713	-3.44858	0.0333326
2340	2270	-1.47612	-3.11831	0.0334101
2700	3000	-1.4745	-2.19534	0.0335349
2730	2990	-1.4745	-1.76141	0.0335349
2780	2970	-1.4745	-1.42491	0.0335349
3270	3310	-1.4745	-4.10515	0.0335349
1970	1230	-1.47425	-3.49427	0.0335548
5260	4450	-1.47309	-6.29853	0.0336438
3470	3840	-1.4721	-5.48387	0.0337207
4500	4840	-1.47015	-2.62022	0.033873
4520	4710	-1.47015	-2.09746	0.033873
1980	1830	-1.46985	-2.01326	0.0338961
2240	1080	-1.46829	-5.45136	0.0340184
3170	3080	-1.46829	-3.2012	0.0340184
3040	2990	-1.46276	-1.71068	0.0344541
3950	3590	-1.46276	-4.81479	0.0344541
4270	4440	-1.46276	-3.12731	0.0344541
3460	3810	-1.46209	-4.78312	0.0345073
4520	4840	-1.46209	-2.62754	0.0345073
4210	5290	-1.46162	-1.89631	0.0345443
2150	2250	-1.45913	-3.82917	0.0347429
2880	2830	-1.45891	-1.69274	0.0347609
2160	2250	-1.45888	-4.35422	0.0347631
1860	1980	-1.45721	-3.16585	0.0348972
4190	5310	-1.45721	-3.45216	0.0348972
3270	3020	-1.457	-3.24918	0.0349143
4510	4840	-1.457	-2.56463	0.0349143
1390	1220	-1.45692	-3.82082	0.0349203
2210	2440	-1.45692	-3.1657	0.0349203
4190	5260	-1.45692	-3.07176	0.0349203
820	1020	-1.45692	-1.92018	0.0349203
3350	3300	-1.45632	-1.70061	0.0349687
3460	3850	-1.45388	-5.4598	0.0351658
4870	4510	-1.45258	-4.4561	0.0352715
330	250	-1.44982	-4.29928	0.0354962
2010	1200	-1.4498	-3.04822	0.0354977
3160	3080	-1.44591	-3.16111	0.0358171
2390	2260	-1.4443	-1.56598	0.03595
3040	2730	-1.4443	-2.53372	0.03595
5230	4540	-1.4443	-3.6909	0.03595
820	1010	-1.4443	-1.90267	0.03595
1940	1900	-1.44214	-2.8408	0.0361296
2720	3010	-1.44214	-2.9873	0.0361296
1320	1420	-1.44209	-2.89406	0.0361335
4230	5290	-1.44074	-1.8167	0.0362458
2240	2080	-1.44029	-2.59994	0.0362832
5070	5160	-1.44029	-4.86684	0.0362832
3290	3020	-1.43994	-3.23955	0.036313
5200	5080	-1.43994	-1.44489	0.036313
1060	910	-1.43954	-5.50097	0.0363461
2900	2840	-1.43954	-1.55081	0.0363461
3260	3320	-1.43954	-2.41868	0.0363461
5210	4520	-1.43954	-3.87023	0.0363461
2750	3010	-1.43833	-3.06792	0.0364481
4470	4850	-1.43762	-2.67877	0.0365075
2580	2540	-1.4375	-2.64953	0.0365175
4460	4580	-1.43585	-3.09794	0.0366568
3320	3270	-1.43467	-1.35867	0.0367565
1110	890	-1.43452	-2.25928	0.0367686
2910	2820	-1.43452	-1.42112	0.0367686
4510	5210	-1.43452	-2.46964	0.0367686
1920	1900	-1.43194	-2.87155	0.0369878
5310	5220	-1.43194	-5.41923	0.0369878
4890	4500	-1.43033	-4.88581	0.0371254
3060	2980	-1.42971	-1.71192	0.0371787
1210	1390	-1.42818	-4.27647	0.0373097
1450	1190	-1.42655	-4.73723	0.0374499
3030	2730	-1.42655	-2.51431	0.0374499
3330	3240	-1.4264	-1.50827	0.0374629
4760	4670	-1.4264	-2.18808	0.0374629
1150	2150	-1.42571	-2.9546	0.0375221
1440	1210	-1.4257	-4.75739	0.0375232
3060	2970	-1.4257	-1.7087	0.0375232
2360	2170	-1.42485	-2.37934	0.0375968
1120	890	-1.42461	-2.28687	0.0376172
2340	2260	-1.42461	-2.58291	0.0376172
980	900	-1.42344	-3.33835	0.0377188
3350	3240	-1.42324	-1.53354	0.0377364
3990	3450	-1.42308	-4.83946	0.0377501
2200	1050	-1.42281	-5.42873	0.0377737
3970	4180	-1.42181	-4.89847	0.0378609
1120	850	-1.42137	-3.87866	0.0378988
4660	4730	-1.42113	-3.92305	0.0379201
1990	1830	-1.4211	-2.23821	0.037923
2870	2850	-1.4207	-1.80277	0.0379579
1420	1180	-1.42067	-4.17885	0.0379602
4590	4710	-1.42067	-3.06753	0.0379602
2240	2150	-1.41994	-2.47771	0.0380243
1220	1360	-1.41962	-4.25381	0.0380518
3960	3580	-1.41717	-4.33721	0.0382672
4750	4680	-1.41717	-3.81903	0.0382672
1150	940	-1.41463	-2.36494	0.0384921
1960	1850	-1.41463	-1.97768	0.0384921
330	210	-1.41317	-4.87617	0.0386218
4490	4710	-1.41218	-4.85553	0.0387098
1210	1380	-1.41201	-4.26251	0.0387247
3990	3430	-1.41087	-4.84088	0.0388264
1860	1990	-1.40721	-3.02441	0.0391556
3470	3950	-1.40721	-4.26888	0.0391556
2250	2080	-1.40604	-2.63289	0.0392606
2400	2190	-1.40584	-1.57679	0.0392794
2760	2970	-1.40584	-1.3349	0.0392794
4200	5300	-1.40584	-2.27728	0.0392794
1440	1200	-1.40351	-4.73279	0.0394901
3370	3280	-1.40351	-1.5432	0.0394901
4510	5230	-1.40351	-2.35242	0.0394901
5250	4550	-1.40351	-3.84857	0.0394901
3990	3460	-1.40333	-4.82155	0.0395069
1960	1200	-1.40316	-2.9959	0.0395225
1980	1820	-1.40309	-1.99842	0.0395285
1440	1190	-1.40231	-4.70197	0.0395993
3970	3460	-1.40231	-4.41833	0.0395993
5140	5060	-1.40231	-3.53931	0.0395993
2010	1850	-1.40208	-2.40383	0.0396209
4930	4880	-1.40187	-1.80688	0.0396396
5180	5080	-1.40187	-1.3947	0.0396396
1420	1220	-1.40034	-3.78823	0.0397795
4190	4920	-1.39928	-5.40212	0.0398765
1890	1990	-1.39898	-3.82865	0.0399044
1970	1830	-1.39878	-1.86772	0.0399229
2220	2140	-1.39813	-2.05652	0.0399823
4220	5230	-1.39804	-2.75016	0.0399908
1120	1060	-1.39673	-4.02962	0.0401112
5170	5080	-1.39673	-1.39094	0.0401112
1840	1980	-1.39595	-2.69172	0.0401836
3360	3290	-1.39595	-1.49117	0.0401836
4180	5270	-1.39565	-3.53256	0.0402111
2250	2150	-1.3942	-2.64363	0.0403458
3690	3570	-1.3942	-3.0432	0.0403458
5200	5070	-1.3942	-1.61085	0.0403458
2640	2470	-1.39338	-3.03025	0.0404223
4440	4260	-1.39252	-2.50584	0.0405026
2850	2840	-1.39244	-2.10398	0.04051
4450	4860	-1.39161	-2.09153	0.0405869
1420	1190	-1.39134	-3.77749	0.0406122
4470	4840	-1.39039	-2.64522	0.0407016
3150	3080	-1.38962	-3.19764	0.0407736
1360	1340	-1.38936	-3.03109	0.0407979
1920	1860	-1.38936	-2.5712	0.0407979
2210	2370	-1.38936	-1.88617	0.0407979
3310	3260	-1.38936	-1.40187	0.0407979
4650	4710	-1.38936	-3.40984	0.0407979
4150	5280	-1.38829	-4.81591	0.0408986
1090	910	-1.3882	-2.08079	0.0409071
4860	4440	-1.3873	-1.99605	0.0409919
3360	3300	-1.38614	-1.95805	0.0411017
4700	4600	-1.38614	-1.73996	0.0411017
3960	3590	-1.384	-4.29617	0.0413047
3460	3840	-1.38255	-5.39736	0.0414429
1120	1070	-1.38173	-4.01585	0.0415215
960	910	-1.38173	-3.822	0.0415215
3310	3250	-1.381	-1.3493	0.0415908
4230	5250	-1.381	-2.15468	0.0415908
2880	2810	-1.38053	-1.50125	0.0416364
3980	3420	-1.37892	-4.79906	0.0417903
1120	840	-1.37671	-4.04831	0.0420039
970	890	-1.37601	-3.13779	0.042072
3590	4020	-1.37583	-2.72277	0.0420893
320	210	-1.37532	-4.81669	0.0421383
4210	5280	-1.37478	-2.10668	0.042191
3440	3990	-1.37476	-4.80688	0.0421926
4190	5320	-1.37476	-4.29444	0.0421926
1210	1370	-1.37468	-4.2273	0.0422012
1040	850	-1.37363	-2.68806	0.0423033
3260	3020	-1.37363	-3.16655	0.0423033
3680	3610	-1.37277	-1.93273	0.0423871
2230	2130	-1.37113	-1.76438	0.0425471
4250	4430	-1.37063	-2.92288	0.0425961
2760	2980	-1.3699	-1.64144	0.0426682
3270	3320	-1.3699	-2.38169	0.0426682
4940	4850	-1.36956	-1.80319	0.042701
140	440	1.3695	2.49556	0.0427074
820	1040	-1.36945	-2.20618	0.0427122
1460	1350	-1.36901	-2.60394	0.0427558
3520	3770	-1.36901	-4.86562	0.0427558
4230	5230	-1.36901	-2.77449	0.0427558
5220	4530	-1.36825	-3.63862	0.0428306
1430	1270	-1.36755	-4.69516	0.0428989
1030	850	-1.3674	-2.46953	0.0429141
1170	940	-1.3674	-3.46988	0.0429141
2010	1210	-1.3674	-2.97592	0.0429141
4560	4760	-1.3674	-2.62098	0.0429141
970	910	-1.36737	-3.45718	0.0429174
830	1040	-1.36707	-2.09226	0.0429467
4160	5310	-1.36615	-3.61452	0.0430377
1970	1820	-1.36604	-1.86399	0.0430482
4250	5220	-1.36604	-4.66115	0.0430482
3480	4110	-1.36582	-3.80964	0.043071
2770	2970	-1.36561	-1.3507	0.0430909
3990	3440	-1.36561	-4.78294	0.0430909
1170	920	-1.36497	-3.08827	0.0431544
1440	1220	-1.36497	-4.70666	0.0431544
3270	3030	-1.36497	-2.8423	0.0431544
4490	4630	-1.36299	-5.34642	0.0433525
830	980	-1.36232	-2.49468	0.0434185
1540	1400	-1.3615	-6.10202	0.043501
4180	3760	-1.36095	-6.09823	0.0435564
860	1010	-1.36022	-2.37733	0.0436291
4240	4460	-1.35785	-5.39464	0.0438683
4440	4320	-1.35779	-3.9368	0.0438741
4860	4770	-1.35733	-2.87967	0.0439212
3980	3450	-1.35696	-4.77503	0.0439585
3980	3460	-1.35696	-4.77503	0.0439585
3980	3430	-1.35582	-4.77637	0.0440733
4860	4760	-1.35582	-2.88493	0.0440733
1450	1350	-1.35556	-2.50131	0.0440997
3520	3780	-1.35547	-5.43184	0.0441098
2020	1870	-1.35391	-3.61328	0.0442676
5230	4550	-1.3507	-3.80273	0.0445968
4510	5240	-1.34867	-2.51229	0.0448055
1050	890	-1.34817	-5.41547	0.0448567
1450	1210	-1.34817	-4.67548	0.0448567
2520	2590	-1.34817	-4.12633	0.0448567
3470	3980	-1.34783	-3.89362	0.0448922
4240	5230	-1.34783	-2.89728	0.0448922
2700	3010	-1.34761	-3.09113	0.0449147
350	140	1.34761	2.21812	0.0449147
4460	5250	-1.34761	-4.46858	0.0449147
4600	4750	-1.34752	-2.76049	0.0449241
3340	3300	-1.34675	-1.63109	0.0450036
4720	4600	-1.3452	-1.92489	0.0451647
2790	2960	-1.34463	-1.33203	0.0452246
4740	4470	-1.34396	-4.39978	0.0452944
1410	1210	-1.3438	-3.74213	0.0453106
1210	1360	-1.34342	-4.2138	0.0453502
4490	4610	-1.34342	-4.6481	0.0453502
4230	5280	-1.34334	-2.055	0.0453586
3540	4020	-1.34302	-4.28431	0.0453923
1130	890	-1.34176	-2.19825	0.0455236
3330	3300	-1.34025	-1.62971	0.0456821
1410	1200	-1.33844	-3.74327	0.0458734
5210	4530	-1.33844	-3.79236	0.0458734
2720	2980	-1.3372	-1.67724	0.0460044
1060	850	-1.33626	-4.26683	0.0461042
1440	1280	-1.33572	-3.43886	0.0461616
2920	2710	-1.33562	-1.31618	0.0461726
3510	3800	-1.3349	-4.82466	0.0462488
4480	4820	-1.33482	-3.29293	0.0462574
3030	2720	-1.33451	-2.74459	0.0462901
4590	4720	-1.33346	-2.90518	0.0464028
2020	1850	-1.33263	-2.41054	0.046491
2100	2240	-1.33107	-2.18998	0.0466582
4750	4690	-1.33019	-3.77061	0.0467532
1150	2140	-1.32883	-2.8873	0.0469002
4900	4470	-1.32746	-3.08663	0.0470474
1450	1200	-1.32642	-4.64943	0.0471605
3500	3780	-1.32642	-5.35773	0.0471605
4510	4720	-1.32642	-2.44247	0.0471605
4460	4570	-1.32427	-3.23593	0.047395
1030	840	-1.32345	-2.3605	0.0474839
4180	3750	-1.32345	-6.06506	0.0474839
4730	4480	-1.32345	-3.50861	0.0474839
2990	2690	-1.32318	-1.4913	0.0475143
330	290	-1.32278	-4.16629	0.0475576
1410	1180	-1.32272	-4.10902	0.0475646
4780	4550	-1.32272	-2.2863	0.0475646
5070	5220	-1.32272	-2.45947	0.0475646
2320	2240	-1.32162	-3.17143	0.047685
1220	1410	-1.32151	-3.35342	0.0476973
4440	4270	-1.31984	-2.44237	0.0478807
1930	1850	-1.31964	-2.22072	0.0479031
2850	2850	-1.31964	-2.12939	0.0479031
3340	3240	-1.31964	-1.45252	0.0479031
3690	3600	-1.31964	-2.4135	0.0479031
4250	4440	-1.31964	-2.90331	0.0479031
2010	1870	-1.31952	-3.18354	0.0479158
3650	3570	-1.31905	-2.034	0.0479678
2670	2470	-1.31762	-4.38845	0.0481257
1900	1980	-1.31683	-4.70472	0.0482137
3590	3530	-1.31678	-2.22577	0.0482195
4200	5220	-1.31661	-4.86948	0.0482376
1990	1820	-1.31536	-2.19161	0.0483769
3280	3030	-1.31487	-2.79902	0.0484317
1170	930	-1.31484	-3.04525	0.0484351
1380	1220	-1.31484	-3.88121	0.0484351
4710	4600	-1.31484	-1.78522	0.0484351
4450	5220	-1.31417	-4.38704	0.0485095
4900	4740	-1.31281	-2.18813	0.0486619
4930	4490	-1.31281	-4.67611	0.0486619
2000	1830	-1.31273	-2.55779	0.0486709
3530	3760	-1.31179	-3.38821	0.0487761
4490	4600	-1.31179	-4.62344	0.0487761
4230	5270	-1.31118	-2.03772	0.0488451
820	1000	-1.31118	-1.83851	0.0488451
3320	3240	-1.30991	-1.50667	0.0489876
980	1080	-1.30951	-3.70649	0.0490335
4890	4450	-1.30845	-2.58343	0.0491527
1850	1990	-1.30704	-2.92882	0.0493132
4450	5230	-1.30704	-4.37974	0.0493132
5050	5160	-1.3067	-6.16612	0.0493511
4400	4320	-1.30474	-2.9878	0.0495742
4270	4460	-1.30465	-5.38234	0.0495847
2990	2680	-1.30465	-1.80529	0.0495852
4450	4850	-1.30384	-2.02975	0.0496774
1960	1210	-1.30293	-2.91167	0.0497818
5210	5100	-1.30276	-1.45358	0.0498013
4410	4330	-1.30255	-3.9277	0.0498255
4230	5240	-1.30242	-2.60249	0.0498399
3590	3540	-1.30211	-2.19693	0.0498753
1420	1210	-1.30197	-3.71458	0.0498913
10	570	1.30155	2.17975	0.0499398
350	150	1.30127	2.03519	0.0499718
350	160	1.30127	2.03519	0.0499718
0	570	1.30097	2.19578	0.0500072
2910	2810	-1.30072	-1.31983	0.050036
3350	3290	-1.30072	-1.31778	0.050036
1420	1200	-1.30001	-3.71589	0.0501175
4210	4130	-1.30001	-3.5185	0.0501175
4730	4630	-1.30001	-1.42703	0.0501175
4740	4700	-1.30001	-3.75637	0.0501175
2000	1840	-1.2999	-2.60573	0.0501305
3030	3010	-1.29914	-1.90108	0.0502176
3510	3790	-1.29914	-4.78381	0.0502176
1200	1400	-1.29772	-4.1121	0.0503828
4940	4880	-1.29769	-1.68885	0.0503859
4490	4410	-1.29621	-2.60614	0.0505584
1410	1190	-1.29414	-3.70871	0.0507994
1970	1810	-1.29414	-1.87795	0.0507994
3970	3570	-1.29414	-4.80294	0.0507994
4400	4350	-1.29414	-3.78699	0.0507994
2750	2990	-1.29384	-1.90584	0.0508341
4490	4860	-1.29384	-2.51	0.0508341
3260	3030	-1.29367	-2.76816	0.0508548
3980	3440	-1.29311	-4.71592	0.0509201
4700	4590	-1.29218	-2.29687	0.0510296
0	560	1.29208	2.23938	0.0510409
4620	4500	-1.29166	-3.94275	0.05109
4720	4660	-1.29039	-1.63766	0.0512398
1100	880	-1.28781	-2.95284	0.0515452
1880	1970	-1.28781	-3.37533	0.0515452
2500	2610	-1.28781	-2.72947	0.0515452
4770	4460	-1.28731	-2.98137	0.051605
3320	3280	-1.28721	-1.34864	0.0516164
10	560	1.28598	2.21554	0.0517633
2230	2390	-1.28434	-2.01501	0.0519593
1450	1220	-1.28289	-4.62172	0.0521326
180	60	-1.28289	-4.63625	0.0521326
4450	4890	-1.28102	-3.60038	0.052358
5070	5200	-1.28013	-2.22379	0.0524648
5070	5230	-1.27975	-2.43743	0.0525104
2750	2980	-1.27817	-1.57013	0.0527021
4510	5250	-1.27765	-2.50695	0.0527659
4190	4950	-1.27704	-5.31105	0.0528399
4580	4450	-1.27681	-1.7164	0.0528682
1850	1950	-1.27651	-2.92338	0.0529046
2230	2080	-1.27651	-2.49276	0.0529046
3290	3030	-1.27614	-2.78648	0.052949
3700	3580	-1.27568	-2.72963	0.0530051
1980	1840	-1.27555	-1.962	0.0530214
1980	1240	-1.27375	-3.39426	0.0532412
3980	3570	-1.27318	-4.71203	0.0533119
2640	2480	-1.27149	-2.43415	0.053519
2630	2530	-1.27129	-2.91097	0.0535435
1470	1350	-1.27052	-3.30324	0.0536388
1890	1980	-1.2699	-3.82035	0.0537154
4410	4320	-1.26985	-3.68014	0.0537218
1990	1840	-1.2698	-2.19473	0.0537278
2770	2980	-1.26495	-1.61312	0.0543314
3310	3270	-1.26495	-1.3479	0.0543314
1430	1190	-1.2647	-4.17132	0.0543623
2880	2800	-1.26444	-1.45617	0.0543954
1160	980	-1.26111	-4.72707	0.0548136
2100	2230	-1.26076	-1.87006	0.0548577
1980	1810	-1.26066	-1.99682	0.0548711
1840	1970	-1.26042	-2.58116	0.0549015
460	610	-1.26042	-3.42787	0.0549015
2010	1220	-1.25899	-2.88683	0.0550825
3040	3010	-1.25788	-1.74822	0.0552233
860	1000	-1.25585	-2.29997	0.0554813
860	1020	-1.25585	-2.29617	0.0554813
3590	3520	-1.25527	-2.33401	0.0555561
3660	3570	-1.25386	-1.99598	0.0557368
460	620	-1.25238	-4.25009	0.055927
970	1080	-1.25071	-3.52369	0.0561427
5210	5130	-1.24993	-1.51525	0.0562427
1540	1420	-1.24635	-5.27549	0.0567084
4750	4460	-1.24616	-4.72221	0.0567329
3470	3800	-1.2454	-3.77994	0.0568329
4710	4630	-1.24451	-1.39116	0.0569491
3340	3290	-1.24372	-1.29546	0.0570533
3740	3520	-1.24372	-3.24366	0.0570533
3970	4170	-1.24372	-4.83741	0.0570533
2960	2910	-1.24275	-3.07942	0.0571807
2610	2460	-1.24237	-2.27572	0.0572309
3190	3080	-1.24237	-3.56212	0.0572309
4840	4750	-1.24237	-2.22021	0.0572309
5320	4140	-1.24157	-3.27861	0.0573363
1450	1280	-1.24148	-3.33819	0.057348
130	500	1.24135	2.49332	0.0573648
3010	2910	-1.24135	-3.90462	0.0573648
4510	4410	-1.24135	-3.13388	0.0573648
3270	3040	-1.24123	-2.69589	0.0573813
840	1030	-1.24108	-1.86849	0.0574017
4520	4410	-1.24105	-3.14748	0.0574048
440	600	-1.241	-3.37462	0.0574122
1870	1990	-1.2397	-3.0312	0.0575836
4550	4690	-1.23868	-3.57848	0.0577196
3290	3040	-1.23843	-2.73067	0.0577526
1400	1210	-1.23771	-3.66548	0.0578477
4580	4740	-1.23771	-2.68087	0.0578477
950	910	-1.23771	-4.11156	0.0578477
2890	2850	-1.2357	-1.48301	0.0581162
4630	4760	-1.23533	-2.52074	0.0581663
1960	1810	-1.23508	-1.89675	0.0582001
4450	4840	-1.2349	-1.98592	0.0582242
3470	3940	-1.23419	-4.11704	0.0583189
2740	3010	-1.23333	-2.79001	0.0584346
4720	4630	-1.23226	-1.43577	0.0585786
1430	1210	-1.23206	-4.20653	0.0586057
1100	890	-1.23151	-2.12882	0.0586805
4400	4360	-1.23151	-4.16079	0.0586805
2860	2830	-1.23093	-1.76868	0.0587588
2760	2990	-1.2304	-1.85809	0.0588304
4490	4850	-1.23016	-2.45879	0.0588624
2110	2260	-1.23003	-2.622	0.0588807
2100	2220	-1.22925	-1.848	0.0589857
3570	4020	-1.22815	-2.90101	0.059136
1830	1980	-1.22813	-2.62376	0.059139
4270	4410	-1.22812	-2.58803	0.0591401
4730	4550	-1.22616	-2.75322	0.0594077
4890	4440	-1.22425	-2.63372	0.0596688
2860	2820	-1.2233	-1.61081	0.0597992
4480	4410	-1.22251	-2.61064	0.0599094
5050	5150	-1.22248	-6.07567	0.0599123
1390	1210	-1.22195	-3.6415	0.0599856
4740	4550	-1.22189	-2.72552	0.059994
4440	4240	-1.22168	-2.94203	0.060024
4590	4740	-1.22168	-2.57617	0.060024
840	1040	-1.22048	-2.10519	0.0601892
230	330	1.22024	2.78511	0.0602225
3700	3570	-1.21981	-3.00178	0.0602826
3050	3000	-1.218	-1.66882	0.0605337
680	590	-1.21795	-1.7512	0.0605412
4290	4430	-1.2177	-3.59352	0.0605761
960	900	-1.21741	-3.34508	0.0606165
3590	3550	-1.21663	-2.14116	0.060726
1860	1960	-1.21622	-3.27383	0.0607826
2570	2460	-1.21619	-3.25107	0.0607873
4090	3970	-1.21613	-2.83375	0.0607952
4230	5210	-1.2152	-3.05015	0.0609254
3050	2710	-1.21415	-6.22611	0.0610732
1480	1300	-1.21382	-3.84685	0.0611196
820	990	-1.2136	-1.78545	0.0611508
3470	3790	-1.21329	-3.74654	0.0611941
330	220	-1.21244	-4.27936	0.0613143
1990	1810	-1.21132	-2.23577	0.0614719
1430	1200	-1.2104	-4.18241	0.0616024
5200	5050	-1.2087	-2.14371	0.0618447
5070	5150	-1.20799	-4.63891	0.0619455
1190	1400	-1.20786	-4.02517	0.0619644
3740	3530	-1.20773	-3.21319	0.0619822
2580	2440	-1.20746	-4.65021	0.0620206
4180	4010	-1.20746	-4.0938	0.0620206
4260	4460	-1.20666	-4.61341	0.0621358
5160	5080	-1.20653	-1.32928	0.0621541
2220	2150	-1.20584	-2.32473	0.0622526
1860	1970	-1.20574	-2.94893	0.0622668
4450	5240	-1.20574	-4.29526	0.0622668
4490	4400	-1.20574	-2.96205	0.0622668
5060	5190	-1.20574	-3.67717	0.0622668
5060	5180	-1.20505	-3.66147	0.0623666
2550	2520	-1.20289	-3.63773	0.0626767
5060	5220	-1.20289	-2.38947	0.0626767
4480	4400	-1.20198	-2.87643	0.062809
820	1030	-1.20166	-1.76807	0.0628548
3020	2720	-1.20055	-1.71712	0.0630156
3030	2710	-1.20023	-2.64866	0.0630623
1970	1840	-1.19913	-1.79422	0.063222
3590	3570	-1.19913	-2.32587	0.063222
3360	3960	-1.19847	-4.72779	0.0633179
2330	2270	-1.19785	-3.33914	0.0634087
4580	4730	-1.19778	-2.72535	0.0634198
2590	2460	-1.19777	-2.66948	0.0634211
3730	3520	-1.19777	-3.20418	0.0634211
4890	4430	-1.19777	-2.95132	0.0634211
3300	3260	-1.19728	-1.64565	0.0634929
970	900	-1.19728	-3.05174	0.0634929
3200	3070	-1.19615	-4.30907	0.0636577
3280	3040	-1.19539	-2.65376	0.0637696
1140	940	-1.19476	-2.18219	0.0638623
1330	1420	-1.19461	-2.651	0.0638841
2010	1190	-1.19408	-3.35776	0.063961
2550	2500	-1.19311	-2.5813	0.064105
3050	2960	-1.19311	-1.5888	0.064105
4260	4470	-1.1923	-5.2268	0.0642239
5070	5210	-1.1897	-2.23967	0.0646102
3020	2910	-1.18949	-3.49817	0.0646411
1870	1980	-1.18938	-3.09044	0.0646579
1880	2000	-1.18879	-3.38269	0.0647455
2600	2460	-1.18829	-2.2109	0.0648206
4590	4730	-1.18824	-2.75065	0.0648277
4580	4410	-1.18823	-1.68118	0.0648288
4930	4890	-1.18823	-1.76028	0.0648288
4930	4430	-1.18811	-4.54123	0.0648476
5200	5040	-1.18804	-5.27967	0.0648568
2270	2330	-1.1871	-2.82632	0.0649973
4730	4650	-1.1871	-1.40047	0.0649973
1430	1220	-1.187	-4.15764	0.0650134
3530	3770	-1.18696	-3.89209	0.0650195
4480	4830	-1.18692	-2.93158	0.0650251
1840	1960	-1.18683	-2.69566	0.065039
1400	1200	-1.18676	-3.45187	0.0650488
2020	1840	-1.18657	-2.3158	0.0650774
1840	1990	-1.18563	-2.46586	0.0652184
2890	2820	-1.18563	-1.33977	0.0652184
4230	5260	-1.18563	-2.01396	0.0652184
540	420	-1.18563	-1.57779	0.0652184
2250	2210	-1.18527	-4.0149	0.0652727
4710	4510	-1.18424	-2.8049	0.065427
1960	1230	-1.18398	-3.35821	0.0654673
1150	2130	-1.18397	-2.73412	0.0654675
4240	5240	-1.18397	-2.58541	0.0654675
4710	4620	-1.18397	-1.37462	0.0654675
5060	5200	-1.18397	-2.23962	0.0654675
550	130	1.18397	3.96627	0.0654675
240	350	1.1831	1.9489	0.0655991
4740	4630	-1.1831	-1.41607	0.0655991
1110	870	-1.18293	-3.30103	0.0656253
3300	3240	-1.18293	-1.66649	0.0656253
4210	4150	-1.18293	-2.76457	0.0656253
5080	5220	-1.18293	-2.13199	0.0656253
880	1390	-1.18293	-5.22939	0.0656253
1740	1610	-1.18226	-1.42838	0.0657263
2730	3010	-1.18139	-2.6156	0.0658585
1440	1230	-1.18086	-5.20123	0.0659381
2910	2830	-1.17909	-1.42071	0.0662072
350	320	-1.17767	-2.69486	0.0664245
4870	4450	-1.17767	-1.90593	0.0664245
1830	1990	-1.17631	-2.7335	0.0666327
1130	1080	-1.17606	-3.77356	0.0666719
4740	4650	-1.17511	-1.45465	0.0668179
1390	1200	-1.17489	-3.42835	0.0668514
4940	4830	-1.17386	-1.93876	0.0670106
2320	2250	-1.17268	-2.48067	0.0671922
3260	3040	-1.17261	-2.61927	0.0672028
2510	2620	-1.17168	-3.42925	0.0673474
3330	3290	-1.17142	-1.26782	0.067388
3020	2940	-1.17082	-2.7555	0.06748
3290	3050	-1.17056	-2.65011	0.0675207
220	350	1.17007	1.76278	0.067598
4240	4440	-1.17007	-2.83841	0.067598
4750	4550	-1.16971	-2.36635	0.0676542
3050	2990	-1.16942	-1.56288	0.0676982
3660	3590	-1.16908	-1.86098	0.067752
3970	4160	-1.16821	-4.8015	0.0678875
1860	2000	-1.16781	-2.89203	0.0679497
5060	5230	-1.16675	-2.36994	0.0681161
1170	910	-1.16627	-2.95068	0.068192
4530	4440	-1.16617	-1.8208	0.0682065
1530	1420	-1.16613	-3.8337	0.0682131
2580	2470	-1.16574	-2.56439	0.0682754
2380	2280	-1.16552	-1.83917	0.0683091
4300	4410	-1.16552	-3.71903	0.0683092
[truncated: 9,385 more rows]

## Sheet: Fig. 3A-C
Position	intraNORAD_NT_1	intraNORAD_NT_2	intraNORAD_NT_3	intraNORAD_Ar_1	intraNORAD_Ar_2	intraNORAD_Ar_3	intraNORAD_Dox_1	intraNORAD_Dox_2	NORAD_other_NT_1	NORAD_other_NT_2	NORAD_other_NT_3	NORAD_other_Ar_1	NORAD_other_Ar_2	NORAD_other_Ar_3	NORAD_other_Dox_1	NORAD_other_Dox_2
1	1.49102	1.93263	2.39592	1.84688	1.01201	0.725451	1.27315	2.07108	0.26712	0.276091	0.263958	0.0774913	0.168669	0.248534	0.328007	0.204551
2	1.58086	2.00166	2.42976	1.98249	1.32215	0.792622	1.42865	2.08387	0.313259	0.276091	0.263958	0.0774913	0.17411	0.255251	0.359592	0.332396
3	1.63672	2.05096	2.4636	2.02769	1.50714	0.873228	1.49182	2.35234	0.330257	0.276091	0.263958	0.0774913	0.17411	0.275403	0.3766	0.332396
4	1.77028	2.1397	2.68018	2.10518	1.65948	0.994136	1.5307	2.58246	0.339971	0.305672	0.277494	0.109779	0.195874	0.275403	0.383889	0.332396
5	1.78728	2.22845	2.74787	2.3764	1.68125	1.00085	1.60845	2.64638	0.378825	0.335253	0.277494	0.116237	0.195874	0.275403	0.383889	0.357965
6	1.84313	2.27775	2.82232	2.41515	1.68669	1.00085	1.61088	2.78701	0.44439	0.335253	0.297798	0.116237	0.195874	0.275403	0.383889	0.370749
7	1.89169	2.28761	2.83585	2.41515	1.69757	1.00757	1.61574	2.81258	0.451676	0.354974	0.311335	0.116237	0.195874	0.275403	0.398467	0.370749
8	1.93055	2.29747	2.83585	2.41515	1.72478	1.00757	1.75666	2.81258	0.456532	0.364834	0.311335	0.116237	0.195874	0.275403	0.398467	0.370749
9	2.01311	2.37635	3.09981	2.77032	1.72478	1.16206	1.75909	3.02992	0.456532	0.364834	0.338407	0.122695	0.195874	0.275403	0.398467	0.396318
10	2.06897	2.38621	3.1878	2.78323	1.73022	1.16206	1.78338	3.02992	0.458961	0.364834	0.345175	0.122695	0.195874	0.275403	0.400897	0.409103
11	2.07382	2.39607	3.19456	2.86718	1.84448	1.16206	1.82469	3.0427	0.468674	0.364834	0.345175	0.122695	0.195874	0.275403	0.400897	0.421887
12	2.12967	2.41579	3.28932	2.88655	1.8608	1.16878	1.82469	3.13219	0.492958	0.364834	0.345175	0.122695	0.195874	0.275403	0.400897	0.421887
13	2.17824	2.44537	3.43822	3.04799	1.86624	1.35014	1.89515	3.2089	0.492958	0.364834	0.345175	0.122695	0.195874	0.275403	0.400897	0.421887
14	2.23409	2.57356	3.47206	3.0932	1.88256	1.36358	1.95346	3.57965	0.500243	0.364834	0.345175	0.122695	0.195874	0.275403	0.481076	0.473025
15	2.37494	2.64258	3.75632	3.11257	1.89889	1.36358	2.14784	3.66914	0.507528	0.364834	0.412857	0.122695	0.195874	0.275403	0.488365	0.485809
16	2.43808	2.65244	3.79693	3.11257	2.04035	1.36358	2.17213	3.74585	0.529383	0.364834	0.412857	0.122695	0.195874	0.275403	0.490795	0.485809
17	2.44536	2.76091	3.85107	3.14486	2.09476	1.36358	2.17942	3.77141	0.592521	0.364834	0.412857	0.122695	0.206755	0.275403	0.490795	0.485809
18	2.50364	2.82007	3.85107	3.22235	2.12196	1.3703	2.18185	3.83534	0.594949	0.364834	0.412857	0.122695	0.206755	0.275403	0.490795	0.485809
19	2.50364	2.82007	3.87815	3.22235	2.13285	1.35686	2.18185	3.83534	0.63866	0.364834	0.419625	0.122695	0.206755	0.275403	0.490795	0.498594
20	2.52307	2.82007	3.91876	3.23526	2.15461	1.35686	2.19157	3.88647	0.655658	0.364834	0.419625	0.122695	0.206755	0.275403	0.490795	0.498594
21	2.53035	2.85951	3.93906	3.23526	2.15461	1.36358	2.2183	3.87369	0.704225	0.364834	0.419625	0.122695	0.206755	0.28212	0.490795	0.498594
22	2.5425	2.85951	3.9932	3.23526	2.15461	1.37701	2.20615	4.05267	0.721224	0.374694	0.439929	0.122695	0.206755	0.28212	0.490795	0.498594
23	2.60078	2.88909	3.9932	3.19652	2.16005	1.37701	2.22073	4.07824	0.730937	0.374694	0.426393	0.13561	0.206755	0.28212	0.490795	0.498594
24	2.57892	3.04686	4.04058	3.19652	2.14917	1.29641	2.3495	4.09103	0.740651	0.374694	0.433161	0.13561	0.206755	0.28212	0.544248	0.46024
25	2.61292	3.00742	4.22332	3.21589	2.24166	1.35014	2.30577	4.09103	0.755221	0.374694	0.433161	0.13561	0.206755	0.288837	0.539389	0.46024
26	2.6372	3.09616	4.20979	3.20298	1.9805	1.33671	2.32763	4.25722	0.779505	0.453577	0.446697	0.13561	0.206755	0.288837	0.539389	0.562516
27	2.67363	3.1356	4.20302	3.21589	1.98594	1.35686	2.30091	4.24444	0.791646	0.453577	0.487306	0.167898	0.206755	0.288837	0.590412	0.5753
28	2.62263	3.1356	4.17594	3.19652	1.96962	1.35014	2.32763	4.15495	0.798932	0.453577	0.487306	0.167898	0.206755	0.228383	0.587982	0.5753
29	2.62992	3.1356	4.13534	3.22881	1.96962	1.35014	2.41267	4.20609	0.798932	0.453577	0.487306	0.167898	0.206755	0.228383	0.580693	0.5753
30	2.62992	3.16518	4.13534	3.1836	1.96962	1.35014	2.42239	4.21887	0.818358	0.453577	0.554988	0.167898	0.206755	0.228383	0.580693	0.5753
31	2.61049	3.14546	4.16918	3.14486	1.90977	1.43075	2.56574	4.28279	0.832929	0.453577	0.554988	0.167898	0.206755	0.228383	0.580693	0.5753
32	2.64934	3.14546	4.29777	3.25464	1.90977	1.4509	2.63134	4.50013	0.874211	0.453577	0.595597	0.167898	0.206755	0.228383	0.583123	0.5753
33	2.75376	3.1356	4.2707	3.3515	1.96962	1.39045	2.70666	4.57683	0.930063	0.493019	0.622669	0.167898	0.244842	0.228383	0.583123	0.588085
34	2.70277	3.21448	4.17594	3.37087	1.86624	1.32999	2.72124	4.47456	0.93492	0.493019	0.629437	0.167898	0.244842	0.228383	0.600131	0.626438
35	2.69548	3.22434	4.15564	3.32567	1.8608	1.33671	2.74797	4.46177	0.927635	0.493019	0.629437	0.167898	0.244842	0.228383	0.600131	0.626438
36	2.63477	3.2342	4.18948	3.32567	1.79551	1.32999	2.74797	4.46177	0.927635	0.493019	0.629437	0.167898	0.244842	0.228383	0.600131	0.600869
37	2.64449	3.26378	4.13534	3.31921	1.79551	1.32999	2.8816	4.43621	0.927635	0.493019	0.629437	0.167898	0.244842	0.228383	0.60256	0.600869
38	2.66877	3.26378	4.13534	3.31276	1.79551	1.43075	2.8816	4.46177	0.910636	0.453577	0.642974	0.167898	0.244842	0.228383	0.60256	0.600869
39	2.6882	3.26378	4.12857	3.22881	1.79551	1.44418	2.816	4.48734	0.910636	0.453577	0.629437	0.180813	0.244842	0.228383	0.60256	0.600869
40	2.67848	3.27365	4.13534	3.22881	1.79007	1.43747	2.79413	4.33393	0.888781	0.414136	0.663278	0.154983	0.212196	0.228383	0.60256	0.600869
41	2.65663	3.26378	4.12857	3.21589	1.79007	1.47777	2.75769	4.32115	0.888781	0.394415	0.663278	0.154983	0.212196	0.228383	0.597701	0.600869
42	2.64449	3.26378	4.12857	3.16423	1.79007	1.47105	2.70666	4.32115	0.888781	0.394415	0.670046	0.154983	0.201315	0.228383	0.573404	0.600869
43	2.64206	3.26378	4.12857	3.17069	1.79007	1.47105	2.70423	4.32115	0.859641	0.394415	0.670046	0.154983	0.195874	0.228383	0.573404	0.600869
44	2.60806	3.26378	4.12857	3.17069	1.76286	1.55166	2.70909	4.28279	0.859641	0.394415	0.676814	0.154983	0.195874	0.228383	0.573404	0.600869
45	2.56192	3.26378	4.12857	3.13194	1.76286	1.55166	2.73825	4.28279	0.849927	0.394415	0.676814	0.154983	0.195874	0.228383	0.573404	0.600869
46	2.47207	3.037	3.86461	3.02216	1.60508	1.53822	2.7261	4.10381	0.849927	0.394415	0.676814	0.154983	0.195874	0.228383	0.573404	0.600869
47	2.46965	2.93839	3.81723	2.94467	1.47449	1.53151	2.7261	4.00153	0.847499	0.394415	0.676814	0.154983	0.195874	0.228383	0.570975	0.600869
48	2.46236	2.93839	3.78339	2.93821	1.47449	1.51807	2.72853	3.92483	0.847499	0.394415	0.710655	0.154983	0.195874	0.228383	0.570975	0.600869
49	2.43079	2.99755	3.77662	2.89301	1.47449	1.51807	2.68965	3.92483	0.835357	0.394415	0.710655	0.154983	0.195874	0.228383	0.510233	0.613654
50	2.35308	2.99755	3.70894	2.88655	1.49626	1.51807	2.6848	3.92483	0.8305	0.394415	0.710655	0.154983	0.195874	0.228383	0.507803	0.613654
51	2.34094	2.94825	3.56681	2.84781	1.32759	1.50464	2.66293	3.65635	0.808645	0.384555	0.710655	0.154983	0.190433	0.228383	0.510233	0.600869
52	2.3628	2.87923	3.5262	2.95113	1.30582	1.59196	2.75769	3.74585	0.798932	0.384555	0.710655	0.154983	0.190433	0.228383	0.500514	0.600869
53	2.29966	2.86937	3.49913	2.79615	1.20789	1.58524	2.71152	3.86091	0.835357	0.384555	0.703887	0.116237	0.0435275	0.396311	0.488365	0.562516
54	1.47644	1.80445	1.73941	1.85333	0.495125	0.785905	1.96318	2.45462	0.738222	0.26623	0.527915	0.0968642	0.0435275	0.315705	0.45435	0.421887
55	1.35746	1.58752	1.5296	1.59503	0.446157	0.725451	1.9073	2.3012	0.665372	0.26623	0.494074	0.0904066	0.0435275	0.322422	0.37903	0.421887
56	1.19718	1.49878	1.41454	1.43359	0.484243	0.725451	1.84899	2.10943	0.614376	0.26623	0.433161	0.0904066	0.0435275	0.322422	0.30371	0.409103
57	1.13405	1.29171	1.25887	1.3561	0.413511	0.671713	1.51126	1.93045	0.621661	0.216928	0.29103	0.0581185	0.0435275	0.322422	0.216241	0.409103
58	1.06362	1.25227	1.2318	1.16883	0.413511	0.564239	1.45781	1.87931	0.621661	0.207068	0.29103	0.0581185	0.0435275	0.322422	0.213812	0.281258
59	1.06119	1.25227	1.2115	1.16883	0.413511	0.564239	1.45781	1.87931	0.621661	0.207068	0.29103	0.0581185	0.0435275	0.322422	0.211382	0.281258
60	1.05148	1.25227	1.20473	1.11717	0.413511	0.564239	1.46024	1.8921	0.626518	0.207068	0.29103	0.0581185	0.0435275	0.322422	0.208952	0.281258
61	1.0442	1.27199	1.20473	1.12362	0.413511	0.584391	1.43108	1.94324	0.626518	0.207068	0.29103	0.0581185	0.0435275	0.322422	0.172507	0.281258
62	1.09034	1.26213	1.27241	1.17529	0.413511	0.591108	1.45295	1.94324	0.626518	0.197208	0.29103	0.0581185	0.0435275	0.322422	0.172507	0.294042
63	1.05634	1.38045	1.27918	1.17529	0.424393	0.584391	1.4651	2.01994	0.63866	0.197208	0.29103	0.0581185	0.0435275	0.322422	0.170078	0.294042
64	1.03691	1.22269	1.22503	1.11071	0.380865	0.510502	1.41164	1.85375	0.633803	0.177487	0.29103	0.0322881	0.00544093	0.382877	0.160359	0.242905
65	0.995629	1.19311	1.22503	1.11071	0.380865	0.510502	1.40921	1.85375	0.602234	0.177487	0.29103	0.0322881	0.00544093	0.382877	0.160359	0.242905
66	0.961632	1.16352	1.23857	1.11071	0.380865	0.557522	1.40921	1.85375	0.568237	0.177487	0.29103	0.0322881	0.00544093	0.382877	0.160359	0.242905
67	0.961632	1.16352	1.23857	1.10425	0.380865	0.557522	1.40921	1.85375	0.565809	0.147906	0.29103	0.0322881	0.00544093	0.382877	0.160359	0.23012
68	0.97863	1.16352	1.16412	1.09779	0.380865	0.557522	1.40921	1.86653	0.568237	0.147906	0.29103	0.0258304	0.00544093	0.382877	0.160359	0.23012
69	0.97863	1.16352	1.16412	1.09779	0.380865	0.557522	1.38492	1.86653	0.568237	0.147906	0.29103	0.0258304	0.00544093	0.382877	0.157929	0.23012
70	0.981059	1.08464	1.16412	1.09779	0.380865	0.557522	1.38492	1.87931	0.568237	0.147906	0.29103	0.0258304	0.00544093	0.382877	0.157929	0.23012
71	0.96406	1.20297	1.25211	1.24632	0.424393	0.557522	1.41893	1.90488	0.568237	0.108464	0.277494	0.0258304	0.00544093	0.382877	0.145781	0.23012
72	0.966489	1.13394	1.25211	1.24632	0.424393	0.530654	1.41893	2.03273	0.568237	0.108464	0.277494	0.0258304	0.0108819	0.382877	0.145781	0.23012
73	0.96406	1.13394	1.23857	1.25923	0.424393	0.530654	1.41893	2.08387	0.568237	0.187347	0.270726	0.0258304	0.0108819	0.382877	0.14821	0.23012
74	0.959203	1.13394	1.23857	1.25278	0.424393	0.530654	1.41893	2.01994	0.56338	0.187347	0.243653	0.0258304	0.0108819	0.382877	0.14821	0.23012
75	0.959203	1.13394	1.24534	1.25923	0.424393	0.530654	1.41407	2.00716	0.56338	0.187347	0.223349	0.0258304	0.0108819	0.382877	0.14821	0.23012
76	0.959203	1.13394	1.24534	1.25923	0.424393	0.530654	1.41407	2.00716	0.56338	0.187347	0.223349	0.0258304	0.0108819	0.382877	0.133632	0.23012
77	0.959203	1.13394	1.24534	1.25923	0.424393	0.530654	1.41407	2.00716	0.56338	0.187347	0.223349	0.0258304	0.0108819	0.382877	0.133632	0.23012
78	0.961632	1.13394	1.25887	1.29152	0.424393	0.530654	1.44809	2.08387	0.553667	0.187347	0.223349	0.0193728	0.0108819	0.382877	0.133632	0.23012
79	0.961632	1.13394	1.25887	1.29152	0.424393	0.530654	1.44566	2.08387	0.558524	0.187347	0.223349	0.0193728	0.0108819	0.382877	0.133632	0.23012
80	0.961632	1.13394	1.24534	1.29152	0.424393	0.530654	1.38492	2.10943	0.558524	0.187347	0.223349	0.0129152	0.0108819	0.382877	0.126343	0.23012
81	0.961632	1.13394	1.24534	1.29152	0.424393	0.523937	1.34604	2.10943	0.558524	0.197208	0.223349	0.0129152	0.0108819	0.382877	0.126343	0.23012
82	0.956775	1.10436	1.24534	1.29152	0.451597	0.523937	1.34847	2.10943	0.558524	0.197208	0.223349	0.0129152	0.0108819	0.382877	0.126343	0.23012
83	0.956775	1.07478	1.24534	1.29152	0.52233	0.416462	1.33875	2.10943	0.558524	0.197208	0.223349	0.0129152	0.0108819	0.382877	0.126343	0.23012
84	0.937348	1.1438	1.24534	1.29152	0.52233	0.416462	1.46753	2.135	0.543953	0.197208	0.223349	0.0129152	0.0108819	0.382877	0.126343	0.204551
85	0.937348	1.15366	1.20473	1.3109	0.52233	0.416462	1.38735	2.23728	0.543953	0.197208	0.223349	0.0129152	0.0108819	0.382877	0.123914	0.204551
86	1.02963	1.16352	1.22503	1.36256	0.527771	0.403028	1.38249	2.23728	0.543953	0.197208	0.223349	0.0129152	0.0108819	0.382877	0.123914	0.204551
87	1.10005	1.19311	1.2318	1.42067	0.527771	0.456765	1.32903	2.25006	0.543953	0.197208	0.223349	0.0129152	0.0108819	0.382877	0.123914	0.242905
88	1.03691	1.19311	1.27241	1.37547	0.527771	0.483634	1.32903	2.18614	0.558524	0.236649	0.203044	0.0129152	0.0108819	0.382877	0.123914	0.242905
89	1.03934	1.13394	1.28595	1.38193	0.527771	0.483634	1.32175	2.2245	0.558524	0.236649	0.203044	0.0129152	0.0108819	0.382877	0.123914	0.242905
90	1.04905	1.13394	1.29272	1.38193	0.527771	0.490351	1.32175	2.2245	0.558524	0.236649	0.203044	0.0129152	0.0108819	0.382877	0.123914	0.242905
91	1.04905	1.13394	1.31302	1.38193	0.527771	0.490351	1.32175	2.26285	0.560952	0.236649	0.203044	0.0129152	0.0108819	0.382877	0.123914	0.242905
92	1.07576	1.13394	1.31302	1.38193	0.527771	0.490351	1.32175	2.26285	0.560952	0.236649	0.203044	0.0129152	0.0108819	0.382877	0.123914	0.242905
93	1.07576	1.13394	1.31302	1.38193	0.527771	0.490351	1.32175	2.26285	0.560952	0.236649	0.203044	0.0129152	0.0108819	0.382877	0.123914	0.242905
94	1.07334	1.1438	1.31302	1.38193	0.527771	0.490351	1.32175	2.26285	0.560952	0.236649	0.203044	0.0129152	0.0108819	0.382877	0.123914	0.242905
95	1.07334	1.1438	1.31302	1.46588	0.527771	0.490351	1.32418	2.26285	0.570665	0.236649	0.203044	0.0129152	0.0108819	0.382877	0.123914	0.242905
96	1.08062	1.0945	1.36717	1.54983	0.680117	0.490351	1.3266	2.28842	0.54881	0.236649	0.203044	0.0129152	0.0108819	0.382877	0.123914	0.242905
97	1.07091	1.13394	1.37393	1.5692	0.685558	0.490351	1.32903	2.36512	0.568237	0.236649	0.209812	0.0258304	0.0108819	0.382877	0.123914	0.242905
98	1.10005	1.11422	1.44838	1.524	0.685558	0.523937	1.32903	2.35234	0.599806	0.364834	0.209812	0.0258304	0.0108819	0.322422	0.123914	0.242905
99	1.10491	1.18325	1.57021	1.56274	0.690999	0.651562	1.33389	2.4674	0.604662	0.364834	0.209812	0.0258304	0.0108819	0.322422	0.0996168	0.242905
100	1.09762	1.23255	1.54314	1.59503	0.788935	0.712016	1.64246	2.49297	0.604662	0.364834	0.257189	0.0258304	0.0108819	0.261968	0.0996168	0.396318
101	1.27003	1.35087	1.63112	1.6144	0.9304	0.712016	1.66919	2.49297	0.604662	0.364834	0.257189	0.0258304	0.0108819	0.261968	0.0996168	0.396318
102	1.29432	1.41003	1.75972	1.62732	0.941281	0.752319	1.67891	2.6336	0.599806	0.354974	0.236885	0.0258304	0.0108819	0.261968	0.0996168	0.34518
103	1.34046	1.5678	1.8274	1.71127	0.935841	0.765753	1.68377	2.67195	0.599806	0.354974	0.236885	0.0258304	0.0108819	0.261968	0.0996168	0.34518
104	1.34774	1.58752	1.8274	1.73064	0.935841	0.765753	1.6862	2.7103	0.599806	0.374694	0.236885	0.0258304	0.0108819	0.261968	0.0947575	0.34518
105	1.42302	1.68612	2.01691	1.7371	0.941281	0.765753	1.82712	2.83815	0.597377	0.414136	0.223349	0.0258304	0.0108819	0.261968	0.0971872	0.34518
106	1.50559	1.75515	2.17934	1.91791	1.08275	1.06131	1.99477	2.76144	0.611948	0.414136	0.223349	0.0968642	0.0108819	0.261968	0.0996168	0.34518
107	1.56629	1.90305	2.43653	2.07935	1.20245	1.08818	2.11625	3.14498	0.619233	0.414136	0.223349	0.103322	0.0163228	0.308988	0.111765	0.357965
108	2.11996	2.6623	3.357	2.91884	1.77374	1.42403	2.47341	4.14216	0.643516	0.414136	0.284262	0.167898	0.0163228	0.32914	0.111765	0.396318
109	2.19038	2.84965	3.58712	3.10611	1.84448	1.47105	2.60705	4.1933	0.643516	0.423996	0.250421	0.167898	0.0163228	0.32914	0.119054	0.306827
110	2.25109	2.88909	3.6548	3.17069	2.02403	1.4912	2.69937	4.1933	0.643516	0.423996	0.250421	0.167898	0.0163228	0.32914	0.119054	0.306827
111	2.44051	2.95811	4.07442	3.1836	2.25255	1.55838	2.8816	4.39785	0.650801	0.423996	0.284262	0.206644	0.0163228	0.32914	0.116625	0.34518
112	2.44536	2.97783	4.08119	3.19652	2.25799	1.6457	2.89132	4.32115	0.650801	0.423996	0.284262	0.206644	0.0163228	0.32914	0.116625	0.34518
113	2.44779	2.98769	4.08119	3.20298	2.26887	1.65913	2.88889	4.33393	0.670228	0.423996	0.263958	0.206644	0.0163228	0.32914	0.116625	0.34518
114	2.55949	3.09616	4.28423	3.20943	2.32872	1.75317	2.95935	4.51291	0.689655	0.483158	0.263958	0.206644	0.0380865	0.32914	0.111765	0.34518
115	2.61535	3.11588	4.42637	3.22881	2.34504	1.71287	3.0371	4.65354	0.684798	0.483158	0.297798	0.206644	0.0380865	0.335857	0.0437342	0.332396
116	2.63963	3.15532	4.46697	3.27401	2.49739	1.7263	3.09298	4.79417	0.692084	0.483158	0.297798	0.206644	0.0380865	0.342574	0.0461639	0.332396
117	2.71734	3.19476	4.53466	3.32567	2.45386	1.85393	3.13429	4.85809	0.687227	0.483158	0.257189	0.206644	0.0380865	0.342574	0.0461639	0.332396
118	2.72705	3.19476	4.53466	3.3515	2.4593	1.85393	3.19989	4.78139	0.687227	0.483158	0.257189	0.206644	0.0380865	0.342574	0.0461639	0.332396
119	2.7222	3.19476	4.53466	3.3515	2.50283	1.86736	3.18531	4.7686	0.687227	0.483158	0.311335	0.206644	0.0380865	0.342574	0.0461639	0.332396
120	2.6882	3.2342	4.53466	3.3967	2.60621	1.97484	3.20232	4.70468	0.684798	0.502879	0.311335	0.206644	0.0380865	0.349291	0.0947575	0.319611
121	2.74162	3.2342	4.59557	3.41608	2.70414	2.06216	3.25091	4.64076	0.71151	0.502879	0.39932	0.213101	0.0380865	0.349291	0.0971872	0.319611
122	3.03788	3.45113	4.83922	3.55169	2.92722	2.37115	3.3481	4.84531	0.713939	0.463438	0.494074	0.213101	0.0380865	0.497068	0.22596	0.370749
123	3.08645	3.47085	4.87983	3.55814	3.08501	2.38458	3.2825	5.02429	0.77222	0.493019	0.514379	0.219559	0.0435275	0.517219	0.22596	0.370749
124	3.13016	3.51029	4.85953	3.60335	3.22103	2.3913	3.18288	5.04986	0.77222	0.493019	0.527915	0.27122	0.0435275	0.523937	0.255116	0.383534
125	3.14473	3.5596	4.83922	3.62918	3.25912	2.38458	3.10513	5.101	0.77222	0.493019	0.527915	0.27122	0.0435275	0.530654	0.255116	0.383534
126	3.10831	3.63848	4.87306	3.62918	3.28088	2.38458	3.11485	5.11378	0.803788	0.502879	0.527915	0.27122	0.0435275	0.530654	0.255116	0.383534
127	3.07188	3.67792	4.77831	3.77125	3.19927	2.38458	3.02252	4.96037	0.747936	0.502879	0.521147	0.27122	0.0761731	0.530654	0.262405	0.383534
128	3.09859	3.69764	4.83245	3.91977	3.19927	2.38458	2.96421	5.01151	0.757649	0.502879	0.521147	0.27122	0.081614	0.530654	0.264835	0.383534
129	3.18116	3.77652	4.85953	4.08767	3.22647	2.38458	3.00551	5.01151	0.811073	0.53246	0.494074	0.27122	0.081614	0.450048	0.315858	0.383534
130	3.22001	3.76666	4.90014	4.08767	3.22647	2.3913	3.04196	5.16492	0.789218	0.53246	0.500843	0.277677	0.081614	0.450048	0.315858	0.383534
131	3.29529	3.77652	4.94751	4.08767	3.25912	2.38458	3.13672	5.15214	0.789218	0.53246	0.500843	0.277677	0.0979368	0.450048	0.315858	0.383534
132	3.33171	3.86527	5.0355	4.10058	3.21559	2.40473	3.18288	4.84531	0.823215	0.53246	0.500843	0.277677	0.0979368	0.470199	0.315858	0.383534
133	3.39728	3.86527	5.08964	4.0683	3.21559	2.40473	3.16587	4.81974	0.837785	0.53246	0.500843	0.277677	0.0979368	0.470199	0.315858	0.421887
134	3.39242	3.81597	5.06934	4.10058	3.32441	2.41817	3.18288	4.81974	0.896066	0.53246	0.514379	0.277677	0.0979368	0.470199	0.318288	0.421887
135	3.37057	3.85541	5.13025	4.21682	3.32985	2.42489	3.20232	5.02429	0.879068	0.53246	0.541451	0.284135	0.0979368	0.497068	0.340155	0.434671
136	3.39971	3.86527	5.17086	4.28785	3.42779	2.45175	3.2582	5.15214	0.879068	0.562041	0.554988	0.284135	0.103378	0.497068	0.340155	0.434671
137	3.35114	3.86527	5.17086	4.28785	3.42235	2.45175	3.26063	5.15214	0.881496	0.562041	0.554988	0.284135	0.103378	0.497068	0.342585	0.434671
138	3.36085	3.87513	5.17763	4.30077	3.42235	2.45175	3.25577	5.15214	0.879068	0.562041	0.554988	0.284135	0.103378	0.497068	0.345014	0.434671
139	3.35357	3.80611	5.21824	4.34597	3.42235	2.45175	3.2582	5.12657	0.871782	0.591623	0.561756	0.284135	0.11426	0.497068	0.345014	0.498594
140	3.22244	3.7568	5.22501	4.34597	3.31897	2.49206	3.05654	4.79417	0.823215	0.601483	0.561756	0.303508	0.119701	0.490351	0.383889	0.511378
141	3.13016	3.56946	5.04904	4.20391	3.13398	2.45847	3.03953	4.71746	0.789218	0.680366	0.609133	0.303508	0.119701	0.490351	0.495655	0.652007
142	3.11802	3.59904	5.0355	4.21036	3.13942	2.45847	2.9059	4.69189	0.789218	0.680366	0.609133	0.238932	0.125141	0.497068	0.493225	0.652007
143	3.11802	3.59904	5.0355	4.13287	3.14486	2.45847	2.9059	4.69189	0.78679	0.680366	0.609133	0.238932	0.125141	0.497068	0.498084	0.652007
144	3.16416	3.53001	5.08288	4.18453	3.23191	2.45175	2.75769	4.67911	0.716367	0.680366	0.663278	0.238932	0.125141	0.429897	0.498084	0.652007
145	3.1933	3.49057	5.15733	4.30723	3.23191	2.45175	2.74554	4.70468	0.738222	0.670506	0.663278	0.238932	0.125141	0.429897	0.498084	0.652007
146	3.38514	3.43141	5.23178	4.44929	3.34617	2.57938	2.78198	4.99872	0.762506	0.631064	0.629437	0.245389	0.125141	0.261968	0.510233	0.626438
147	3.39728	3.48071	5.25208	4.48804	3.43323	2.68685	2.93748	5.08821	0.796503	0.640925	0.636206	0.245389	0.206755	0.261968	0.685169	0.626438
148	3.50898	3.56946	5.28592	4.48804	3.44955	2.68014	2.95692	5.12657	0.796503	0.650785	0.609133	0.245389	0.228519	0.261968	0.687599	0.626438
149	3.4847	3.58918	5.3536	4.50741	3.46587	3.23094	2.93991	5.19049	0.840214	0.650785	0.609133	0.245389	0.228519	0.261968	0.687599	0.626438
150	3.55512	3.6582	5.50927	4.54616	3.56925	3.27796	3.00065	5.33112	0.864497	0.650785	0.615901	0.245389	0.23396	0.261968	0.694888	0.626438
151	3.59398	3.61876	5.5025	4.5397	3.59646	3.07645	2.93505	5.15214	0.864497	0.640925	0.629437	0.251847	0.23396	0.261968	0.707037	0.652007
152	3.66926	3.71736	5.44159	4.39118	3.59102	3.06973	2.92776	5.16492	0.864497	0.640925	0.649742	0.251847	0.23396	0.261968	0.772638	0.741498
153	3.78096	3.54974	5.36037	4.35889	3.28632	2.84135	2.80628	5.12657	0.857212	0.670506	0.649742	0.245389	0.239401	0.261968	0.772638	0.856558
154	3.7761	3.5596	5.41451	4.37826	3.14486	2.84807	2.80142	5.07543	0.871782	0.670506	0.649742	0.245389	0.239401	0.261968	0.813942	0.856558
155	3.73482	3.53988	5.40775	4.35243	3.1503	2.83463	2.76497	4.9348	0.859641	0.640925	0.649742	0.245389	0.239401	0.261968	0.816372	0.856558
156	3.72511	3.48071	5.38067	4.43638	3.15574	2.82791	2.81357	4.89645	0.859641	0.631064	0.642974	0.245389	0.239401	0.261968	0.816372	0.856558
157	3.74454	3.45113	5.37391	4.33952	3.11221	2.79433	2.94477	4.83252	0.857212	0.611343	0.697119	0.238932	0.239401	0.268685	0.818802	0.856558
158	3.74454	3.45113	5.38067	4.33952	3.11221	2.79433	2.9229	4.83252	0.823215	0.611343	0.670046	0.238932	0.239401	0.268685	0.818802	0.856558
159	3.73968	3.50043	5.38067	4.33952	3.10677	2.79433	2.91561	4.92201	0.818358	0.611343	0.670046	0.238932	0.239401	0.436614	0.821232	0.856558
160	3.74696	3.52015	5.37391	4.39118	3.19927	2.79433	2.91319	4.9348	0.823215	0.611343	0.663278	0.226016	0.239401	0.429897	0.821232	0.843774
161	3.75182	3.52015	5.57018	4.33952	3.17206	2.79433	2.99822	4.98594	0.842642	0.591623	0.690351	0.226016	0.239401	0.436614	0.823661	0.843774
162	3.78582	3.53988	5.5025	4.18453	2.9381	2.79433	2.816	4.98594	0.840214	0.571902	0.697119	0.226016	0.23396	0.436614	0.823661	0.805421
163	3.78582	3.57932	5.52957	4.04247	2.94354	2.80776	2.81114	4.78139	0.840214	0.571902	0.697119	0.226016	0.23396	0.436614	0.823661	0.805421
164	3.8101	3.5596	5.61079	4.12641	2.91634	2.81448	2.78684	4.83252	0.842642	0.571902	0.697119	0.226016	0.228519	0.436614	0.823661	0.805421
165	3.76882	3.57932	5.65817	4.19745	2.88914	2.81448	2.75283	4.78139	0.840214	0.571902	0.697119	0.226016	0.228519	0.423179	0.823661	0.805421
166	3.75425	3.56946	5.66494	4.16516	2.87825	2.81448	2.7504	4.78139	0.840214	0.571902	0.697119	0.226016	0.228519	0.423179	0.823661	0.805421
167	3.79068	3.6089	5.66494	4.02955	2.87825	2.78761	2.71638	4.71746	0.803788	0.571902	0.697119	0.226016	0.223078	0.416462	0.823661	0.779852
168	3.81496	3.69764	5.61756	4.02955	2.88369	2.78761	2.71152	4.58962	0.803788	0.571902	0.663278	0.226016	0.223078	0.416462	0.823661	0.83099
169	3.84896	3.6089	5.66494	3.96497	2.88369	2.78761	2.70909	4.57683	0.747936	0.571902	0.710655	0.226016	0.223078	0.416462	0.823661	0.83099
170	3.7761	3.61876	5.62433	3.9004	2.94354	2.70029	2.69694	4.58962	0.743079	0.562041	0.710655	0.226016	0.223078	0.416462	0.823661	0.83099
171	3.84653	3.57932	5.60402	3.9004	2.93266	2.69357	2.63863	4.53848	0.738222	0.562041	0.710655	0.226016	0.223078	0.416462	0.823661	0.83099
172	3.75668	3.58918	5.68524	3.92623	2.89458	2.53908	2.56331	4.55127	0.738222	0.562041	0.703887	0.226016	0.223078	0.416462	0.816372	0.83099
173	3.5017	3.32295	5.47543	3.70021	2.20358	2.20994	2.54387	4.69189	0.687227	0.493019	0.622669	0.232474	0.195874	0.403028	0.668162	0.779852
174	3.52113	3.22434	5.62433	3.60981	1.90433	2.20322	2.49042	4.80695	0.580379	0.483158	0.615901	0.232474	0.195874	0.389594	0.687599	0.703145
175	3.53084	3.27365	5.53634	3.81645	1.90433	2.23009	2.45641	4.87088	0.587664	0.414136	0.615901	0.232474	0.179551	0.382877	0.728904	0.703145
176	3.49199	3.14546	5.54311	3.83582	1.89344	2.23009	2.53658	4.81974	0.556095	0.404275	0.615901	0.232474	0.179551	0.382877	0.728904	0.703145
177	3.48713	3.20462	5.53634	3.80999	1.89344	2.22337	2.53416	4.87088	0.556095	0.384555	0.615901	0.219559	0.179551	0.382877	0.68274	0.703145
178	3.43613	3.10602	5.61079	3.80353	1.87712	2.16963	2.57789	4.81974	0.556095	0.384555	0.609133	0.219559	0.17411	0.443331	0.685169	0.703145
179	3.40942	3.12574	5.40775	3.52586	1.84448	2.27711	2.62648	4.64076	0.56338	0.315532	0.609133	0.213101	0.179551	0.436614	0.714326	0.690361
180	3.39971	3.07644	5.36037	3.42253	1.82815	2.27711	2.58518	4.64076	0.56338	0.315532	0.602365	0.213101	0.130582	0.416462	0.716755	0.690361
181	3.39728	3.09616	5.45512	3.38379	1.82815	2.27711	2.62648	4.67911	0.551238	0.295811	0.595597	0.219559	0.130582	0.416462	0.716755	0.690361
182	3.39242	2.96797	5.39421	3.38379	1.83904	2.44504	2.62891	4.64076	0.543953	0.26623	0.554988	0.219559	0.125141	0.416462	0.716755	0.690361
183	3.36814	3.00742	5.39421	3.39025	1.78463	2.45175	2.59733	4.69189	0.543953	0.26623	0.554988	0.219559	0.108819	0.409745	0.707037	0.690361
184	3.29286	3.00742	5.44159	3.3967	1.88256	2.46519	2.7261	4.5257	0.522098	0.295811	0.554988	0.219559	0.108819	0.389594	0.707037	0.690361
185	3.29772	3.06658	5.4822	3.49357	1.81727	2.28383	2.64349	4.3595	0.553667	0.295811	0.487306	0.219559	0.11426	0.544088	1.00346	0.703145
186	3.24915	3.07644	5.62433	3.46128	1.82815	2.351	2.64106	4.42342	0.575522	0.295811	0.494074	0.219559	0.11426	0.557522	1.00832	0.703145
187	3.23944	3.05672	5.65817	3.46128	1.88256	2.37115	2.69208	4.43621	0.575522	0.325392	0.487306	0.219559	0.11426	0.564239	1.01075	0.703145
188	3.37785	3.20462	5.68524	3.44191	1.88256	2.38458	2.73096	4.38507	0.602234	0.325392	0.487306	0.219559	0.11426	0.570956	1.08364	0.703145
189	3.67411	3.36239	5.79353	3.31921	2.00226	2.3913	2.76983	4.58962	0.636231	0.354974	0.561756	0.219559	0.11426	0.671713	1.0885	0.703145
190	4.07479	3.36239	5.96273	3.52586	2.073	2.45175	3.08326	4.99872	0.723652	0.315532	0.575292	0.129152	0.157787	0.678431	1.08364	0.715929
191	4.16221	3.50043	6.05072	3.70667	1.94785	2.4316	3.09055	5.02429	0.735794	0.276091	0.575292	0.148525	0.157787	0.678431	1.0885	0.600869
192	4.37834	3.47085	6.07102	3.67438	1.77374	2.33756	3.30679	5.43339	0.750364	0.285951	0.595597	0.148525	0.157787	0.564239	1.20998	0.600869
193	4.40991	3.45113	6.10487	3.66792	1.82271	2.33085	3.31651	5.44618	0.745508	0.285951	0.595597	0.148525	0.152346	0.564239	1.21241	0.600869
194	4.36863	3.47085	6.11163	3.66792	1.82815	2.33085	3.32137	5.44618	0.735794	0.285951	0.588829	0.148525	0.157787	0.564239	1.21241	0.613654
195	4.49247	3.48071	6.1184	3.70667	1.72478	2.31741	3.41127	5.52288	0.745508	0.305672	0.595597	0.148525	0.157787	0.564239	1.21241	0.613654
196	4.53618	3.51029	6.1184	3.70667	1.72478	2.32413	3.55462	5.43339	0.755221	0.305672	0.649742	0.148525	0.157787	0.564239	1.21484	0.613654
197	4.74502	3.63848	6.18608	3.79062	1.74654	2.36443	3.72227	5.71465	0.781933	0.305672	0.649742	0.148525	0.163228	0.564239	1.21484	0.613654
198	4.8543	3.7075	6.26053	3.90686	1.78463	2.45175	3.80974	5.70187	0.78679	0.345113	0.697119	0.206644	0.163228	0.564239	1.27315	0.626438
199	4.983	3.86527	6.50419	4.14579	2.06211	2.50549	3.81217	5.93199	0.835357	0.384555	0.697119	0.264762	0.163228	0.564239	1.37763	0.626438
200	4.98543	3.92443	6.51772	4.15224	2.08932	2.52564	3.81217	6.04705	0.866926	0.384555	0.697119	0.264762	0.163228	0.564239	1.38006	0.549732
201	5.07771	4.03289	6.52449	4.1587	2.08388	2.52564	3.81217	6.05983	0.866926	0.384555	0.703887	0.245389	0.163228	0.564239	1.38006	0.549732
202	5.06557	4.04275	6.53803	4.27494	2.09476	2.55251	3.82431	6.12375	0.866926	0.404275	0.703887	0.245389	0.163228	0.564239	1.38249	0.5753
203	5.08014	4.03289	6.48388	4.32014	2.16549	2.55251	3.82189	6.17489	0.903351	0.404275	0.703887	0.245389	0.163228	0.557522	1.38249	0.5753
204	5.15542	3.98359	6.53126	4.37826	2.16549	2.65999	4.07943	6.09818	0.871782	0.394415	0.703887	0.245389	0.163228	0.557522	1.37763	0.5753
205	5.53667	4.16108	6.61248	4.38472	2.25255	2.78089	4.22521	6.14932	0.893638	0.404275	0.683583	0.245389	0.163228	0.557522	1.37763	0.5753
206	5.62652	4.21038	6.80875	4.62365	2.20902	2.61968	4.51191	6.46893	0.908208	0.285951	0.683583	0.309965	0.163228	0.523937	1.36305	0.588085
207	5.67751	4.23996	6.77491	4.64302	2.1927	2.82791	4.77918	6.68627	0.908208	0.285951	0.683583	0.309965	0.163228	0.523937	1.36305	0.613654
208	5.73094	4.34843	6.77491	4.5849	2.27975	2.99584	4.82048	6.71184	0.930063	0.295811	0.683583	0.309965	0.163228	0.517219	1.36062	0.639223
209	5.76736	4.56535	6.88997	4.61719	2.42122	3.11675	4.91281	6.68627	0.954347	0.295811	0.724191	0.322881	0.17411	0.517219	1.33146	0.639223
210	6.02234	4.67382	7.20807	4.88195	2.26343	3.25781	5.19465	7.24879	0.954347	0.295811	0.805409	0.277677	0.081614	0.517219	1.38492	0.639223
211	6.07334	4.67382	7.23515	4.83675	2.21446	3.27796	5.24082	7.18486	0.956775	0.295811	0.805409	0.277677	0.081614	0.517219	1.37034	0.639223
212	6.10491	4.71326	7.24868	4.83675	2.21446	3.28468	5.2068	7.14651	0.956775	0.295811	0.805409	0.277677	0.081614	0.517219	1.37034	0.600869
213	6.16804	4.71326	7.37728	4.84967	2.23078	3.29811	5.25783	7.12094	0.956775	0.295811	0.805409	0.277677	0.081614	0.517219	1.36305	0.600869
214	6.14862	4.69354	7.51941	4.84967	2.23078	3.29811	5.29427	7.17208	0.97863	0.354974	0.818945	0.284135	0.081614	0.517219	1.35576	0.600869
215	6.15833	4.72312	7.43819	4.73343	2.25255	3.33842	5.2724	7.37663	0.94949	0.354974	0.83925	0.284135	0.141464	0.517219	1.3096	0.600869
216	6.2239	4.76256	7.41789	4.75926	2.25255	3.372	5.44734	7.51726	0.94949	0.354974	0.83925	0.284135	0.146905	0.315705	1.31203	0.613654
217	6.37931	4.74284	7.46526	4.75926	2.31784	3.372	5.49836	7.5684	0.985915	0.354974	0.832482	0.284135	0.146905	0.315705	1.31203	0.613654
218	6.47887	4.73298	7.75629	4.73343	2.42666	3.38544	5.53724	7.70903	1.00534	0.354974	0.879859	0.303508	0.272047	0.315705	1.30231	0.613654
219	6.53958	4.79214	7.67507	4.75926	2.42666	3.41902	5.42547	7.88801	0.995629	0.354974	0.832482	0.29705	0.272047	0.315705	1.30231	0.652007
220	6.8407	4.98935	7.98641	4.73989	2.37769	3.51978	5.5178	8.07977	1.05148	0.335253	0.825714	0.361626	0.272047	0.409745	1.39221	0.652007
221	7.07868	5.07809	8.37896	5.06923	2.63341	3.82877	5.5834	8.5528	1.07091	0.374694	0.771568	0.361626	0.310133	0.409745	1.51612	0.664792
222	7.23652	5.2753	8.70383	5.35336	2.87281	3.95639	5.93328	8.7957	1.22632	0.364834	0.771568	0.419745	0.315574	0.490351	1.63031	0.690361
223	7.5085	5.43307	8.79182	5.35982	2.97075	3.96983	6.01831	9.60113	1.20932	0.374694	0.751264	0.497236	0.315574	0.497068	1.62788	0.690361
224	7.5085	5.37391	8.93395	5.33399	3.17206	4.32583	6.18596	9.99744	1.24089	0.354974	0.758032	0.529524	0.315574	0.497068	1.6862	0.434671
225	7.45993	5.21614	8.87304	5.67624	3.33529	4.66169	5.88954	10.1636	1.27732	0.384555	0.758032	0.626388	0.310133	0.503785	1.67648	0.46024
226	7.39437	5.16684	8.82566	5.79894	3.34617	4.72215	5.86282	10.1253	1.27246	0.384555	0.758032	0.619931	0.310133	0.503785	1.59873	0.498594
227	7.3798	5.19642	8.85273	5.84414	3.35161	4.87664	5.90412	10.381	1.2846	0.384555	0.758032	0.619931	0.310133	0.503785	1.59873	0.498594
228	7.49879	5.226	9.03547	5.99266	3.41147	4.93038	5.81422	10.675	1.29917	0.384555	0.758032	0.626388	0.310133	0.503785	1.49182	0.498594
229	7.61535	5.38377	9.02194	6.07661	3.49852	4.9774	5.9187	10.7645	1.29675	0.384555	0.758032	0.607016	0.304692	0.537371	1.47239	0.498594
230	7.98446	5.49223	9.1573	6.36721	3.53661	4.90351	5.81179	11.4549	1.35503	0.364834	0.676814	0.645761	0.435275	0.537371	1.3509	0.498594
231	7.95532	5.51195	9.13023	6.40595	3.58557	4.91023	5.82637	11.4932	1.36717	0.364834	0.676814	0.684507	0.446157	0.537371	1.3509	0.498594
232	8.04517	5.51195	9.06254	6.41241	3.65631	4.93038	5.80936	11.5571	1.41816	0.364834	0.676814	0.684507	0.446157	0.537371	1.34361	0.498594
233	8.21272	5.72888	9.31297	6.76112	3.67807	5.17891	6.05233	11.8384	1.45702	0.364834	0.649742	0.690965	0.418952	0.530654	1.11765	0.536947
234	8.322	5.85706	9.67845	6.83861	3.88483	5.21921	6.06934	12.0557	1.46187	0.364834	0.697119	0.736168	0.418952	0.537371	1.27072	0.434671
235	8.50413	6.08385	9.86795	6.64488	3.89027	5.22593	6.06934	12.4904	1.47887	0.364834	0.703887	0.72971	0.418952	0.537371	1.27072	0.536947
236	8.55027	6.16274	9.90856	6.78695	3.92835	5.26623	6.12279	12.5927	1.47644	0.364834	0.703887	0.72971	0.418952	0.537371	1.21484	0.536947
237	8.47984	5.99511	9.75966	6.55448	3.81409	5.13189	6.14223	12.5671	1.46673	0.374694	0.785105	0.665134	0.418952	0.537371	1.22213	0.562516
238	8.6304	6.05427	9.82734	6.72237	3.83586	5.17219	6.20297	12.8739	1.46673	0.404275	0.785105	0.665134	0.46792	0.537371	1.2853	0.5753
239	8.6474	6.07399	9.87472	6.67717	3.92835	5.17219	6.25399	12.8228	1.46187	0.443717	0.785105	0.665134	0.46792	0.537371	1.28773	0.5753
240	8.66683	6.12329	9.87472	6.70946	3.93924	5.17219	6.2467	12.7589	1.45702	0.414136	0.785105	0.665134	0.46792	0.537371	1.28773	0.5753
241	8.78096	6.23176	9.95594	7.01297	3.97732	5.26623	6.29287	12.6566	1.47159	0.423996	0.798641	0.665134	0.46792	0.537371	1.28773	0.5753
242	9.13793	6.3205	10.5109	7.32293	4.13511	5.5282	6.58443	13.1296	1.46187	0.414136	0.913699	0.749083	0.473361	0.537371	1.46753	0.536947
243	9.15493	6.37966	10.5718	7.33585	4.16775	5.5282	6.59658	13.1296	1.46187	0.414136	0.920468	0.749083	0.46792	0.537371	1.46996	0.536947
244	9.23264	6.38952	10.6328	7.40042	4.2004	5.5282	6.59901	13.168	1.45459	0.414136	0.927236	0.749083	0.46792	0.537371	1.47482	0.536947
245	9.21078	6.45855	10.7817	7.39397	4.21128	5.5282	6.59658	13.1424	1.45216	0.463438	0.927236	0.749083	0.46792	0.537371	1.47724	0.536947
246	9.09422	6.47827	10.7681	7.40042	4.21128	5.5282	6.42164	13.0657	1.4473	0.463438	0.927236	0.749083	0.46792	0.537371	1.47724	0.536947
247	8.86595	6.16274	10.5177	7.25836	4.14599	5.39386	5.93571	13.0018	1.44488	0.443717	0.873091	0.742625	0.46792	0.429897	1.47724	0.524163
248	8.62069	6.12329	10.3891	7.05171	4.0807	5.37371	5.78264	12.8356	1.43031	0.443717	0.873091	0.742625	0.46792	0.429897	1.47724	0.524163
249	8.5527	6.03455	10.2876	6.9161	4.06438	5.37371	5.79478	12.8484	1.42788	0.443717	0.873091	0.742625	0.46792	0.423179	1.47724	0.524163
250	8.36085	5.98525	10.5109	6.86444	4.06438	5.36699	5.81179	12.5415	1.36231	0.443717	0.866322	0.742625	0.46792	0.228383	1.47724	0.524163
251	8.26372	5.71902	10.3417	6.85153	3.96644	5.07815	5.76563	12.4265	1.36231	0.463438	0.866322	0.736168	0.451597	0.228383	1.42622	0.524163
252	8.29286	5.6993	10.1725	6.85153	3.93379	5.0177	5.74133	12.3498	1.36231	0.463438	0.866322	0.736168	0.451597	0.228383	1.42622	0.524163
253	8.10345	5.49223	9.97624	6.6578	3.67263	4.94381	5.47164	11.9151	1.32589	0.463438	0.859554	0.736168	0.451597	0.2351	1.42379	0.511378
254	7.89218	5.44293	9.83411	6.52219	3.54749	4.93709	5.35744	11.6594	1.31132	0.463438	0.846018	0.736168	0.451597	0.2351	1.42379	0.511378
255	7.75862	5.41335	9.87472	6.322	3.48764	4.81619	5.24082	11.327	1.29917	0.463438	0.846018	0.736168	0.451597	0.2351	1.42379	0.511378
256	7.61778	5.07809	9.73936	5.82477	3.35161	4.71543	4.79619	10.5216	1.28703	0.473298	0.846018	0.723253	0.446157	0.2351	1.38249	0.511378
257	7.62749	5.04851	9.82734	5.81185	3.33529	4.70199	4.70629	10.5216	1.3186	0.473298	0.83925	0.723253	0.446157	0.2351	1.38249	0.511378
258	7.16853	4.81186	9.40772	5.4696	2.74223	4.13104	4.2981	10.3426	1.3016	0.443717	0.83925	0.723253	0.402629	0.2351	1.33875	0.485809
259	7.20495	4.802	9.44833	5.44377	2.73679	4.09745	4.23736	10.1764	1.3016	0.443717	0.83925	0.70388	0.402629	0.228383	1.2853	0.549732
260	7.15396	4.802	9.36034	5.57938	2.73679	4.02356	4.20092	10.1892	1.34774	0.443717	0.846018	0.70388	0.402629	0.221665	1.2853	0.549732
261	7.13696	4.76256	9.42802	5.58583	2.85105	4.06387	4.17905	10.1253	1.35017	0.443717	0.852786	0.70388	0.402629	0.221665	1.28773	0.639223
262	7.12725	4.82172	9.51601	5.60521	2.86737	4.06387	4.1426	10.2531	1.34288	0.443717	0.866322	0.70388	0.402629	0.221665	1.28044	0.652007
263	6.81399	4.64424	9.24528	5.65687	2.78576	3.70786	4.06728	9.5372	1.40602	0.473298	0.866322	0.697422	0.402629	0.221665	1.26586	0.690361
264	6.46673	4.48647	8.8798	5.49543	2.74767	3.37872	3.96767	9.38379	1.33074	0.51274	0.852786	0.697422	0.402629	0.221665	1.29745	0.703145
265	6.2069	4.45689	8.76475	5.39211	2.81296	3.35857	3.73442	9.35822	1.35988	0.51274	0.825714	0.697422	0.402629	0.14106	1.23671	0.652007
266	6.1559	4.32871	8.64969	5.5148	2.80752	3.29811	3.70283	9.30708	1.3526	0.51274	0.825714	0.697422	0.402629	0.14106	1.23671	0.626438
267	6.08548	4.26954	8.5617	5.61812	2.78032	3.11675	3.62751	9.26873	1.33317	0.51274	0.825714	0.697422	0.402629	0.14106	1.24886	0.626438
268	6.06848	4.2301	8.25714	5.6827	2.70958	2.96897	3.55219	9.17924	1.31132	0.51274	0.825714	0.652219	0.46792	0.14106	1.24643	0.703145
269	6.0102	4.23996	8.0947	5.66333	2.69326	2.84135	3.52303	9.17924	1.27489	0.502879	0.825714	0.619931	0.478802	0.14106	1.12251	0.677576
270	5.87178	4.19066	7.95257	5.45022	2.66606	2.72044	3.50846	9.03861	1.27489	0.502879	0.751264	0.613473	0.478802	0.14106	1.12494	0.677576
271	5.81836	4.1315	8.02025	5.39211	2.66606	2.72044	3.50603	8.94912	1.27246	0.502879	0.751264	0.613473	0.478802	0.14106	1.12494	0.677576
272	5.7965	4.14136	8.02702	5.39856	2.66606	2.71372	3.50846	8.94912	1.27246	0.463438	0.751264	0.613473	0.478802	0.14106	1.12494	0.677576
273	5.79407	4.11178	8.01348	5.52126	2.66606	2.71372	3.49874	8.94912	1.27003	0.463438	0.751264	0.613473	0.478802	0.14106	1.12494	0.652007
274	5.7188	4.12164	7.91873	5.48897	2.66062	2.71372	3.46229	9.01304	1.27003	0.463438	0.7648	0.600558	0.478802	0.14106	1.1954	0.652007
275	5.60466	4.0822	7.95257	5.43085	2.6715	2.71372	3.44771	9.02582	1.27003	0.463438	0.758032	0.600558	0.478802	0.14106	1.1954	0.652007
276	5.54881	4.07234	7.89166	5.43731	2.52459	2.70701	3.42585	8.87241	1.29675	0.473298	0.690351	0.600558	0.413511	0.14106	1.19783	0.639223
277	5.4711	4.02303	7.83751	5.40502	2.48651	2.70029	3.40641	8.84684	1.29189	0.453577	0.690351	0.535982	0.413511	0.14106	1.20026	0.639223
278	5.40068	4.05261	7.66154	5.32107	2.34504	2.76746	3.28493	8.78292	1.26275	0.453577	0.690351	0.510151	0.413511	0.14106	1.20269	0.639223
279	5.33754	3.98359	7.46526	5.32107	2.30696	2.76074	3.24605	8.719	1.25061	0.453577	0.690351	0.510151	0.413511	0.14106	1.20269	0.639223
280	5.32054	3.86527	7.41789	5.31461	2.21446	2.75403	3.2169	8.68064	1.27246	0.453577	0.690351	0.510151	0.446157	0.134343	1.20269	0.639223
281	5.26955	3.83569	7.33667	5.32107	2.20902	2.74731	3.12457	8.46331	1.25304	0.453577	0.683583	0.510151	0.451597	0.134343	1.20269	0.639223
282	5.24769	3.81597	7.3299	5.41794	2.20358	2.74731	3.11242	8.25876	1.24575	0.453577	0.703887	0.581185	0.451597	0.134343	1.20269	0.639223
283	5.1797	3.77652	7.30283	5.35982	2.17093	2.74059	3.11242	8.19484	1.19233	0.453577	0.676814	0.613473	0.451597	0.261968	1.1954	0.626438
284	5.20155	3.73708	7.3299	5.48251	2.16549	2.72716	3.09298	8.19484	1.16804	0.453577	0.676814	0.613473	0.451597	0.261968	1.19297	0.639223
285	4.90044	3.53001	6.79522	5.14026	2.2199	2.61968	2.89861	7.42777	1.08548	0.433857	0.642974	0.555355	0.397188	0.248534	0.840669	0.626438
286	4.83244	3.51029	6.70046	5.04985	2.13285	2.49206	2.81357	7.21043	1.08062	0.433857	0.629437	0.555355	0.397188	0.248534	0.83581	0.626438
287	4.71345	3.40183	6.34852	4.90133	2.16005	2.31069	2.62405	6.92917	1.11705	0.423996	0.602365	0.555355	0.397188	0.248534	0.83338	0.626438
288	4.49976	3.32295	6.21992	4.4945	2.01315	1.9614	2.50743	6.54564	1.04905	0.394415	0.588829	0.555355	0.397188	0.275403	0.83095	0.409103
289	4.49004	3.12574	5.75969	4.47513	1.90433	1.92782	2.42725	5.76579	1.04177	0.335253	0.514379	0.555355	0.326456	0.275403	0.828521	0.396318
290	4.48519	3.15532	5.72585	4.4945	1.88256	1.94125	2.41996	5.753	1.03934	0.335253	0.507611	0.555355	0.326456	0.275403	0.828521	0.396318
291	4.46576	3.21448	5.6717	4.40409	1.88256	1.94125	2.49528	5.66351	1.01263	0.364834	0.58206	0.555355	0.326456	0.275403	0.847958	0.396318
292	4.47305	3.2342	5.74615	4.57845	1.92609	1.94125	2.5949	5.70187	1.0102	0.404275	0.602365	0.5941	0.326456	0.275403	0.850388	0.421887
293	4.42691	3.37225	5.76646	4.68823	1.92609	2.02186	2.60219	5.77857	1.02477	0.404275	0.595597	0.5941	0.331897	0.275403	0.850388	0.421887
294	4.19136	3.37225	5.75292	4.64302	1.84992	1.94797	2.52687	5.62516	1.03934	0.394415	0.602365	0.5941	0.331897	0.275403	0.969442	0.524163
295	4.04322	3.20462	5.68524	4.47513	1.68125	1.94797	2.43454	5.65073	1.07576	0.404275	0.58206	0.587643	0.212196	0.275403	0.969442	0.524163
296	3.85624	3.06658	5.49573	4.22974	1.7683	1.75989	2.29605	5.36947	0.973774	0.394415	0.588829	0.587643	0.212196	0.275403	0.954864	0.524163
297	3.79553	3.07644	5.46189	4.17808	1.77919	1.74646	2.28633	5.47175	0.96406	0.394415	0.629437	0.587643	0.212196	0.275403	0.957294	0.524163
298	3.67411	3.0863	5.24531	4.03601	1.77919	1.76661	2.19157	5.22884	0.966489	0.354974	0.629437	0.587643	0.212196	0.275403	0.957294	0.524163
299	3.60369	3.12574	5.08964	3.95852	1.99138	1.75317	2.07495	4.92201	0.922778	0.384555	0.615901	0.503694	0.201315	0.275403	0.954864	0.524163
300	3.50898	3.19476	4.96105	4.09413	1.99682	1.63898	1.88786	4.73025	0.913065	0.384555	0.622669	0.503694	0.201315	0.275403	0.855247	0.511378
301	3.56241	3.17504	4.92044	4.09413	1.96962	1.65913	1.88786	4.67911	0.913065	0.384555	0.622669	0.503694	0.201315	0.275403	0.855247	0.511378
302	3.56969	3.17504	4.83922	4.00372	1.96962	1.63226	1.88543	4.58962	0.913065	0.384555	0.622669	0.503694	0.201315	0.275403	0.852817	0.511378
303	3.55512	3.2342	4.77154	4.01018	1.96962	1.63226	1.89029	4.56405	0.915493	0.384555	0.622669	0.503694	0.195874	0.275403	0.852817	0.511378
304	3.5357	3.27365	4.83245	3.98435	1.9805	1.63898	1.98019	4.6024	0.915493	0.374694	0.622669	0.503694	0.195874	0.275403	0.728904	0.511378
305	3.30015	3.25392	4.78508	3.75187	2.08388	1.63898	1.95832	4.66633	0.927635	0.354974	0.575292	0.503694	0.255724	0.261968	0.728904	0.511378
306	3.18601	3.24406	4.92044	3.68084	1.98594	1.89423	1.90487	4.69189	0.927635	0.354974	0.575292	0.503694	0.255724	0.261968	0.728904	0.511378
307	3.16173	3.29337	4.92721	3.68084	1.99138	1.94125	1.98991	4.65354	0.908208	0.354974	0.629437	0.503694	0.261165	0.261968	0.728904	0.511378
308	3.21758	3.29337	4.75801	3.65501	1.9805	1.82706	1.90973	4.62797	0.90578	0.354974	0.663278	0.477863	0.261165	0.261968	0.726474	0.511378
309	3.20301	3.30323	4.60234	3.65501	1.9805	1.84721	1.93888	4.62797	0.903351	0.354974	0.663278	0.477863	0.261165	0.261968	0.724044	0.511378
310	3.21272	3.43141	4.59557	3.72604	1.98594	1.84721	1.9073	4.71746	1.00049	0.354974	0.663278	0.477863	0.261165	0.261968	0.726474	0.511378
311	2.9796	3.38211	4.41283	3.59689	2.02947	1.85393	1.72993	4.34671	1.01748	0.473298	0.676814	0.387457	0.261165	0.335857	0.728904	0.536947
312	2.98932	3.39197	4.42637	3.59689	2.02947	1.77332	1.75909	4.34671	1.03448	0.473298	0.670046	0.400372	0.261165	0.335857	0.67788	0.536947
313	2.98689	3.39197	4.4196	3.59689	2.02947	1.77332	1.75423	4.34671	1.03691	0.473298	0.670046	0.400372	0.261165	0.335857	0.67788	0.536947
314	2.96746	3.40183	4.4196	3.59689	2.02947	1.77332	1.75423	4.43621	1.03691	0.473298	0.649742	0.400372	0.261165	0.335857	0.675451	0.536947
315	2.96503	3.41169	4.4196	3.59689	2.02947	1.77332	1.83441	4.41064	1.03448	0.473298	0.65651	0.497236	0.261165	0.335857	0.673021	0.536947
316	2.92375	3.31309	4.36545	3.59689	2.19814	1.77332	1.81497	4.30836	1.0272	0.473298	0.609133	0.497236	0.272047	0.335857	0.609849	0.536947
317	2.93589	3.2342	4.23686	3.44191	2.19814	1.77332	1.81497	4.1933	1.05877	0.473298	0.609133	0.497236	0.272047	0.335857	0.609849	0.536947
318	2.71977	3.0863	4.16918	3.17715	2.1927	1.77332	1.80039	4.01432	1.03205	0.473298	0.58206	0.497236	0.168669	0.335857	0.60742	0.511378
319	2.68334	3.06658	4.1421	3.3063	2.11108	1.91438	1.73236	3.93761	1.0102	0.473298	0.588829	0.497236	0.168669	0.335857	0.60742	0.434671
320	2.56678	2.83979	4.13534	3.22881	2.11108	1.80691	1.7275	3.96318	1.00777	0.423996	0.575292	0.490779	0.168669	0.335857	0.592842	0.434671
321	2.51093	2.77077	4.02028	3.24172	2.09476	1.76661	1.53799	3.74585	1.00534	0.394415	0.568524	0.419745	0.168669	0.302271	0.556396	0.434671
322	2.44536	2.81021	3.85107	3.14486	2.073	1.58524	1.51855	3.72028	1.02234	0.325392	0.568524	0.413287	0.168669	0.302271	0.5321	0.434671
323	2.40894	2.80035	3.85107	3.28047	2.04579	1.58524	1.45295	3.70749	1.02234	0.562041	0.568524	0.413287	0.168669	0.302271	0.437342	0.434671
324	2.27538	2.78063	3.81723	3.17069	2.1002	1.59868	1.45052	3.618	1.02477	0.562041	0.568524	0.342253	0.168669	0.302271	0.437342	0.434671
325	2.26566	2.74118	3.6548	3.17069	2.18726	1.59868	1.44809	3.64357	1.02234	0.601483	0.568524	0.342253	0.168669	0.302271	0.437342	0.447456
326	2.19524	2.64258	3.66833	3.17069	2.04579	1.59868	1.41407	3.51572	1.0272	0.601483	0.392552	0.342253	0.168669	0.302271	0.444631	0.447456
327	2.03011	2.52426	3.62096	2.94467	2.04579	1.56509	1.33389	3.40066	1.0272	0.591623	0.385784	0.342253	0.163228	0.302271	0.444631	0.396318
328	1.97912	2.41579	3.5262	2.94467	2.04035	1.57853	1.26343	3.41345	0.973774	0.591623	0.392552	0.342253	0.130582	0.302271	0.45435	0.357965
329	1.93541	2.44537	3.30962	2.82198	1.92065	1.59868	1.20998	3.41345	0.898494	0.552181	0.358712	0.342253	0.130582	0.483634	0.45678	0.357965
330	2.01068	2.06082	2.57866	2.19559	1.66493	1.36358	1.45052	2.97878	0.820787	0.571902	0.358712	0.374542	0.130582	0.510502	0.478647	0.357965
331	1.99854	2.01152	2.5922	2.2085	1.64316	1.31656	1.4165	2.82536	0.794075	0.571902	0.358712	0.374542	0.119701	0.510502	0.417905	0.332396
332	1.95483	2.03124	2.55836	2.1633	1.45273	1.22924	1.38249	2.60803	0.755221	0.601483	0.351943	0.380999	0.119701	0.510502	0.488365	0.332396
333	1.91355	2.07068	2.61927	2.07289	1.43641	1.18893	1.38978	2.62081	0.750364	0.670506	0.351943	0.380999	0.119701	0.510502	0.488365	0.268474
334	1.91355	2.06082	2.61927	2.07289	1.43641	1.18893	1.38735	2.58246	0.701797	0.670506	0.351943	0.380999	0.119701	0.510502	0.488365	0.268474
335	1.92326	2.05096	2.61927	2.05998	1.43097	1.1352	1.38492	2.58246	0.699369	0.670506	0.351943	0.380999	0.119701	0.510502	0.488365	0.268474
336	1.87712	1.85375	2.45007	1.97603	1.32215	1.15535	1.31689	2.50575	0.728509	0.670506	0.39932	0.348711	0.119701	0.510502	0.488365	0.255689
337	1.89169	1.84389	2.47037	1.905	1.32759	1.15535	1.29259	2.58246	0.670228	0.670506	0.406089	0.348711	0.119701	0.483634	0.485936	0.255689
338	1.90627	1.86361	2.55159	1.76939	1.11539	1.12848	1.27801	2.56968	0.650801	0.670506	0.412857	0.348711	0.119701	0.483634	0.483506	0.255689
339	1.90869	1.85375	2.53129	1.73064	1.0773	1.12848	1.27801	2.55689	0.648373	0.690226	0.412857	0.303508	0.119701	0.483634	0.483506	0.255689
340	1.90141	1.85375	2.60574	1.73064	1.04466	1.28969	1.21727	2.60803	0.648373	0.690226	0.412857	0.309965	0.119701	0.483634	0.483506	0.255689
341	1.89169	1.76501	2.55159	1.75647	1.15892	1.28969	1.21727	2.68474	0.633803	0.700087	0.385784	0.309965	0.119701	0.483634	0.481076	0.255689
342	1.87712	1.75515	2.54482	1.75647	1.15892	1.34343	1.15167	2.65917	0.57795	0.700087	0.385784	0.309965	0.119701	0.483634	0.481076	0.255689
343	1.90869	1.78473	2.63958	1.77584	1.15892	1.39045	1.20755	2.60803	0.500243	0.719808	0.36548	0.309965	0.119701	0.483634	0.485936	0.255689
344	1.91841	1.86361	2.72079	1.79522	1.17524	1.43747	1.20755	2.62081	0.500243	0.719808	0.36548	0.309965	0.119701	0.483634	0.485936	0.204551
345	2.04225	1.9918	2.82232	1.97603	1.17524	1.44418	1.22456	2.7998	0.541525	0.719808	0.460234	0.400372	0.168669	0.483634	0.485936	0.204551
346	2.05925	2.00166	2.86969	2.05998	1.17524	1.44418	1.22456	2.8765	0.546382	0.719808	0.554988	0.400372	0.190433	0.483634	0.498084	0.204551
347	2.07868	2.0411	2.86969	2.05998	1.18068	1.44418	1.22456	2.86372	0.546382	0.719808	0.554988	0.400372	0.190433	0.483634	0.502944	0.204551
348	2.13939	2.01152	2.89	1.98249	1.18068	1.53151	1.19783	2.82536	0.546382	0.719808	0.588829	0.40683	0.195874	0.483634	0.500514	0.178982
349	2.02283	2.07068	2.92384	2.26662	1.26774	1.57181	1.29259	2.91486	0.68237	0.808551	0.561756	0.40683	0.157787	0.483634	0.500514	0.178982
350	1.99369	2.16928	2.84262	2.10518	1.26774	1.57181	1.23185	3.05548	0.747936	0.808551	0.561756	0.40683	0.157787	0.530654	0.500514	0.178982
351	2.06411	2.14956	2.85616	2.1633	1.27862	1.59196	1.33389	3.11941	0.750364	0.808551	0.561756	0.419745	0.157787	0.537371	0.500514	0.178982
352	2.08111	2.25803	2.77494	2.31828	1.40376	1.58524	1.52098	3.26004	0.743079	0.808551	0.561756	0.419745	0.163228	0.523937	0.500514	0.178982
353	2.05682	2.33691	2.84262	2.30537	1.40376	1.69944	1.50397	3.31117	0.740651	0.818411	0.527915	0.419745	0.163228	0.530654	0.478647	0.127845
354	2.11025	2.44537	2.87646	2.31183	1.63772	1.83378	1.56471	3.26004	0.733366	0.867713	0.541451	0.419745	0.163228	0.530654	0.476217	0.127845
355	2.1661	2.6623	2.91707	2.31828	1.6214	1.82034	1.61817	3.26004	0.733366	0.867713	0.541451	0.419745	0.163228	0.523937	0.471358	0.127845
356	2.20738	2.59328	3.0389	2.5895	1.61052	1.74646	1.65218	3.24725	0.71151	0.887434	0.534683	0.387457	0.163228	0.403028	0.413045	0.127845
357	2.17339	2.68202	3.00506	2.72511	1.70845	1.8808	1.84656	3.38788	0.721224	0.887434	0.541451	0.380999	0.163228	0.396311	0.481076	0.127845
358	2.20981	2.72146	2.95768	2.77677	1.61596	1.88751	1.85142	3.41345	0.721224	0.926875	0.541451	0.309965	0.163228	0.396311	0.641435	0.127845
359	2.25838	2.7116	3.07274	2.7574	1.5289	1.85393	1.7518	3.42623	0.757649	0.926875	0.47377	0.27122	0.163228	0.396311	0.646295	0.166198
360	2.30209	2.72146	3.16749	2.78969	1.5289	1.85393	1.76152	3.42623	0.760078	0.926875	0.47377	0.342253	0.163228	0.396311	0.592842	0.166198
361	2.43079	2.86937	3.28255	2.78323	1.58875	1.8808	1.75909	3.618	0.760078	0.926875	0.527915	0.342253	0.163228	0.396311	0.736193	0.166198
362	2.64206	2.84965	3.53297	2.8026	1.75742	1.90767	1.83684	3.86091	0.767363	0.917015	0.527915	0.342253	0.157787	0.349291	0.750771	0.166198
363	2.67848	3.037	3.51267	2.82843	1.81183	1.88751	1.83198	3.93761	0.762506	0.917015	0.527915	0.342253	0.157787	0.349291	0.743482	0.166198
364	2.90675	3.26378	3.93906	3.16423	2.15461	2.33085	1.99234	4.29558	0.723652	1.10436	0.588829	0.368084	0.152346	0.349291	0.731333	0.294042
365	3.00389	3.30323	3.9729	3.17069	2.29607	2.33756	2.02635	4.30836	0.723652	1.10436	0.541451	0.368084	0.163228	0.349291	0.741052	0.294042
366	3.05245	3.32295	3.98644	3.12548	2.30151	2.43832	2.02878	4.28279	0.684798	1.12408	0.534683	0.368084	0.163228	0.349291	0.741052	0.294042
367	3.14473	3.34267	3.96613	3.17069	2.39401	2.29726	2.05794	4.37228	0.694512	1.1438	0.568524	0.361626	0.17411	0.349291	0.75563	0.294042
368	3.07674	3.64834	4.07442	3.5194	2.50283	2.32413	2.194	4.69189	0.665372	1.13394	0.568524	0.361626	0.179551	0.275403	0.7532	0.294042
369	3.10345	3.64834	4.24363	3.53231	2.43754	2.31741	2.20372	4.67911	0.68237	1.13394	0.568524	0.361626	0.179551	0.275403	0.7532	0.294042
370	3.17387	3.6582	4.39929	3.53877	2.49195	2.39802	2.61676	4.84531	0.701797	1.16352	0.568524	0.361626	0.190433	0.268685	0.789646	0.332396
371	3.26372	3.68778	4.65648	3.6873	2.50283	2.44504	2.71638	5.24163	0.77222	1.22269	0.602365	0.40683	0.397188	0.443331	0.728904	0.34518
372	3.46527	3.91457	4.64971	3.88102	2.4593	2.78761	3.15615	5.59959	0.762506	1.22269	0.690351	0.471406	0.40807	0.443331	0.743482	0.34518
373	3.91695	4.17094	5.02196	3.89394	2.64973	3.04958	3.37968	5.80414	0.733366	1.19311	0.602365	0.477863	0.413511	0.450048	0.750771	0.370749
374	3.96552	4.17094	5.02873	3.9456	2.64973	3.06973	3.40884	5.8425	0.738222	1.20297	0.602365	0.471406	0.418952	0.450048	0.750771	0.332396
375	3.97523	4.2301	5.0355	3.95206	2.65518	3.08316	3.50603	5.95756	0.740651	1.19311	0.602365	0.471406	0.418952	0.450048	0.750771	0.34518
376	4.0238	4.12164	5.0355	3.95852	2.66062	3.18392	3.51089	5.88085	0.740651	1.19311	0.602365	0.452033	0.418952	0.517219	0.748341	0.34518
377	4.24235	4.42731	5.42128	4.26202	2.7912	3.65412	3.51575	6.37944	0.813502	1.21283	0.724191	0.452033	0.435275	0.517219	0.913559	0.409103
378	4.25206	4.44703	5.43482	4.27494	2.79664	3.66084	3.52303	6.50729	0.820787	1.21283	0.724191	0.452033	0.435275	0.517219	0.915989	0.409103
379	4.25206	4.47661	5.50927	4.28785	2.84561	3.66084	3.52303	6.50729	0.847499	1.21283	0.724191	0.452033	0.435275	0.517219	0.915989	0.409103
380	4.26178	4.47661	5.56341	4.32014	2.84561	3.66756	3.5692	6.45615	0.852356	1.21283	0.83925	0.452033	0.435275	0.517219	0.923278	0.409103
381	4.32006	4.54563	5.81384	4.39118	2.78576	3.66756	3.57892	6.40501	0.813502	1.18325	0.852786	0.445575	0.435275	0.517219	0.852817	0.409103
382	4.34434	4.61466	5.79353	4.37826	2.78032	3.6071	3.54976	6.48172	0.803788	1.18325	0.852786	0.393914	0.435275	0.517219	0.838239	0.536947
383	4.2812	4.63438	5.88829	4.39118	2.80752	3.59367	3.54976	6.40501	0.825644	1.21283	0.852786	0.393914	0.435275	0.517219	0.838239	0.498594
384	4.3152	4.91047	6.00334	4.40409	2.88914	3.58695	3.59592	6.40501	0.847499	1.21283	0.818945	0.426202	0.435275	0.517219	0.828521	0.498594
385	4.36134	4.97949	5.97627	4.48804	2.8184	3.53321	3.55462	6.28995	0.849927	1.27199	0.818945	0.43266	0.435275	0.517219	0.855247	0.498594
386	4.36134	4.94005	5.9695	4.4945	2.8184	3.53321	3.55948	6.28995	0.849927	1.27199	0.818945	0.43266	0.435275	0.510502	0.855247	0.498594
387	4.37591	4.94991	5.98981	4.50096	2.84561	3.66756	3.55705	6.36666	0.849927	1.27199	0.818945	0.43266	0.435275	0.510502	0.855247	0.498594
388	4.43419	4.96963	5.97627	4.50096	2.83473	3.73473	3.48659	6.48172	0.852356	1.27199	0.818945	0.43266	0.435275	0.510502	0.855247	0.498594
389	4.45605	4.99921	5.9695	4.5397	2.83473	3.75488	3.49388	6.73741	0.852356	1.27199	0.812177	0.43266	0.429834	0.510502	0.855247	0.498594
390	4.52404	5.11754	5.9695	4.53324	2.87281	3.84892	3.48173	6.6607	0.859641	1.27199	0.812177	0.43266	0.429834	0.510502	0.840669	0.498594
391	4.53375	5.11754	5.90182	4.57845	2.83473	3.83548	3.51575	6.63513	0.871782	1.27199	0.805409	0.342253	0.429834	0.510502	0.838239	0.498594
392	4.53375	5.06823	5.90859	4.52033	2.83473	3.83548	3.42099	6.62235	0.874211	1.27199	0.805409	0.342253	0.429834	0.510502	0.838239	0.498594
393	4.55318	5.07809	5.90859	4.52033	2.93266	3.83548	3.44043	6.62235	0.876639	1.27199	0.805409	0.348711	0.429834	0.510502	0.840669	0.498594
394	4.50219	5.19642	5.90859	4.50741	2.93266	3.83548	3.44043	6.6607	0.874211	1.27199	0.805409	0.348711	0.429834	0.510502	0.840669	0.498594
395	4.48762	5.14712	5.91536	4.44284	2.9381	3.85564	3.55219	6.62235	0.854784	1.27199	0.805409	0.348711	0.429834	0.510502	0.855247	0.485809
396	4.38805	5.14712	5.8206	4.44929	2.9381	3.79518	3.53275	6.54564	0.859641	1.27199	0.805409	0.348711	0.418952	0.510502	0.813942	0.485809
397	4.37348	5.1274	5.8003	4.44929	2.9381	3.8019	3.55462	6.4945	0.859641	1.27199	0.805409	0.348711	0.418952	0.510502	0.813942	0.485809
398	4.35406	5.1274	5.86121	4.46221	2.9381	3.8019	3.56434	6.54564	0.92035	1.27199	0.805409	0.348711	0.418952	0.510502	0.813942	0.485809
399	4.37591	5.10768	5.95597	4.44284	2.93266	3.8019	3.48659	6.57121	0.92035	1.29171	0.805409	0.348711	0.418952	0.510502	0.813942	0.485809
400	4.40505	5.04851	5.9695	4.33952	2.93266	3.83548	3.49145	6.52007	0.92035	1.28185	0.83925	0.348711	0.418952	0.517219	0.816372	0.485809
401	4.46819	5.04851	6.13194	4.33952	2.76944	3.8422	3.48416	6.50729	0.92035	1.28185	0.852786	0.348711	0.418952	0.517219	0.816372	0.485809
402	4.42691	5.04851	6.10487	4.29431	2.76944	3.72801	3.55462	6.4945	0.903351	1.21283	0.846018	0.348711	0.418952	0.517219	0.816372	0.485809
403	4.46333	5.13726	6.08456	4.21036	2.76399	3.7616	3.60321	6.62235	1.01748	1.21283	0.846018	0.348711	0.418952	0.456765	0.811513	0.485809
404	4.58475	5.09781	6.07102	4.18453	2.78576	3.73473	3.60078	6.46893	1.01748	1.21283	0.785105	0.303508	0.489684	0.456765	0.823661	0.498594
405	4.61632	5.16684	6.08456	4.3266	2.78032	3.79518	3.45986	6.46893	1.05148	1.24241	0.83925	0.303508	0.489684	0.456765	0.823661	0.498594
406	4.55075	5.26544	6.21992	4.3718	2.80208	3.73473	3.51575	6.48172	1.10976	1.18325	0.873091	0.303508	0.495125	0.463482	0.823661	0.473025
407	4.50461	5.26544	6.08456	4.33952	2.80208	3.73473	3.51575	6.58399	1.11219	1.18325	0.873091	0.29705	0.418952	0.463482	0.821232	0.447456
408	4.50461	5.26544	6.09133	4.33306	2.80208	3.70114	3.51575	6.59678	1.11462	1.18325	0.873091	0.29705	0.418952	0.463482	0.821232	0.447456
409	4.47547	5.24572	6.03718	4.30077	2.6987	3.59367	3.49874	6.34109	1.11219	1.19311	0.873091	0.29705	0.418952	0.463482	0.821232	0.447456
410	4.44876	5.19642	5.9695	4.30077	2.72047	3.58695	3.50846	6.45615	1.11219	1.16352	0.927236	0.29705	0.413511	0.463482	0.804224	0.447456
411	4.53861	4.98935	5.99658	4.36535	2.61709	3.62054	3.61293	6.57121	1.1219	1.16352	0.988149	0.29705	0.40807	0.463482	0.799364	0.447456
412	4.64303	5.02879	6.01688	4.30077	2.64973	3.62725	3.65667	6.75019	1.12919	1.20297	0.994917	0.29705	0.40807	0.463482	0.789646	0.447456
413	4.77173	5.16684	6.15224	4.32014	2.67694	3.72129	3.70283	7.03145	1.12919	1.25227	0.994917	0.29705	0.473361	0.463482	0.789646	0.473025
414	4.90044	5.226	6.34175	4.48158	2.68782	3.86235	3.81946	7.12094	1.1389	1.26213	1.0829	0.29705	0.489684	0.470199	0.867395	0.473025
415	4.90772	5.226	6.34175	4.48804	2.68238	3.86235	3.82189	7.12094	1.1389	1.25227	1.08967	0.29705	0.489684	0.470199	0.91113	0.473025
416	4.94172	5.2753	6.40943	4.50096	2.68238	3.86907	3.81217	7.13373	1.1389	1.25227	1.09644	0.29705	0.495125	0.463482	0.91113	0.473025
417	4.89558	5.2753	6.29437	4.4945	2.68238	3.82205	3.81946	7.12094	1.1389	1.25227	1.10321	0.29705	0.500566	0.463482	0.913559	0.473025
418	4.71345	5.19642	6.34852	4.44929	2.66606	3.58023	3.7247	6.77576	1.11705	1.21283	1.10321	0.322881	0.500566	0.28212	0.945145	0.473025
419	4.58232	5.1767	6.31468	4.43638	2.63885	3.42574	3.76357	6.83968	1.11462	1.21283	1.09644	0.322881	0.500566	0.28212	0.942715	0.473025
420	4.60175	5.13726	6.15224	4.24265	2.50827	3.38544	3.74899	6.73741	1.1219	1.21283	1.0829	0.322881	0.500566	0.28212	0.843099	0.473025
421	4.63089	5.13726	6.06426	4.02955	2.50827	3.34513	3.62508	6.77576	1.12433	1.21283	1.0829	0.322881	0.500566	0.28212	0.843099	0.473025
422	4.62603	5.09781	6.07102	4.02955	2.51371	3.33842	3.62508	6.77576	1.1219	1.21283	1.0829	0.322881	0.500566	0.28212	0.843099	0.473025
423	4.61875	5.09781	5.90859	3.82291	2.49739	3.19064	3.61536	6.60956	1.05634	1.21283	0.988149	0.322881	0.500566	0.28212	0.843099	0.46024
424	4.58961	5.13726	5.83414	3.81645	2.49739	3.17049	3.58378	6.45615	1.05391	1.21283	0.988149	0.322881	0.500566	0.28212	0.843099	0.46024
425	4.57989	5.10768	5.77323	3.79708	2.49739	3.17049	3.48416	6.44336	1.05391	1.21283	0.988149	0.322881	0.500566	0.28212	0.823661	0.46024
426	4.56532	5.08795	5.6311	3.77125	2.4593	3.17049	3.13672	6.35387	1.05391	1.18325	0.981381	0.322881	0.500566	0.28212	0.823661	0.46024
427	4.59932	4.97949	5.55665	3.82936	2.50283	3.16377	3.12214	6.4178	1.05391	1.18325	0.981381	0.322881	0.500566	0.28212	0.816372	0.46024
428	4.57504	4.90061	5.51604	3.83582	2.41033	3.14362	3.02981	6.31552	1.05148	1.18325	0.94754	0.322881	0.489684	0.28212	0.816372	0.46024
429	4.30549	4.84145	5.31976	3.67438	2.28519	3.1369	2.99336	6.28995	1.0442	1.16352	0.940772	0.322881	0.435275	0.28212	0.801794	0.434671
430	4.22778	4.71326	5.17763	3.60335	2.02947	2.98912	2.90833	6.23881	1.04177	1.1438	0.913699	0.309965	0.424393	0.275403	0.884403	0.473025
431	3.76639	4.26954	4.61587	3.3063	1.80095	2.45175	2.64106	5.89363	1.00777	1.0452	0.73096	0.322881	0.418952	0.28212	0.879544	0.473025
432	3.28558	3.77652	4.18948	3.13194	1.32759	2.31069	2.3082	5.30555	0.94949	0.897294	0.778337	0.251847	0.337338	0.28212	0.877114	0.473025
433	2.85333	2.86937	3.45175	2.93176	1.09907	1.43747	1.91945	4.43621	0.881496	0.552181	0.758032	0.213101	0.277488	0.201514	0.702177	0.46024
434	2.75376	2.83979	3.35023	2.86718	1.09907	1.43075	1.91216	4.43621	0.883924	0.53246	0.758032	0.213101	0.277488	0.201514	0.702177	0.46024
435	2.76591	2.97783	3.34346	2.88655	1.09907	1.42403	1.90487	4.43621	0.883924	0.51274	0.758032	0.213101	0.277488	0.201514	0.702177	0.46024
436	2.69063	2.86937	3.45852	2.9253	0.963045	1.41732	1.83198	4.39785	0.883924	0.51274	0.778337	0.213101	0.277488	0.201514	0.782357	0.46024
437	2.47207	2.54398	3.29609	2.87364	1.01201	1.4509	1.8417	4.20609	0.803788	0.493019	0.7648	0.213101	0.277488	0.248534	0.799364	0.549732
438	2.47936	2.55384	3.28255	2.84781	0.903195	1.43075	1.77124	4.20609	0.784361	0.433857	0.7648	0.154983	0.277488	0.248534	0.804224	0.549732
439	2.48422	2.57356	3.28932	2.82198	0.908636	1.43075	1.74208	4.21887	0.694512	0.433857	0.7648	0.154983	0.277488	0.248534	0.801794	0.549732
440	2.40894	2.64258	3.28255	2.85426	0.908636	1.41732	1.69106	4.09103	0.689655	0.51274	0.7648	0.154983	0.277488	0.248534	0.801794	0.549732
441	2.43079	2.63272	3.28255	2.84781	0.837904	1.40388	1.68134	4.1933	0.687227	0.51274	0.7648	0.154983	0.277488	0.248534	0.799364	0.498594
442	2.46965	2.6623	3.3773	2.67345	0.865108	1.29641	1.66433	4.5257	0.641088	0.51274	0.744496	0.167898	0.277488	0.248534	0.796935	0.485809
443	2.7222	2.89895	3.70894	2.66054	0.979368	1.23595	2.06523	4.99872	0.730937	0.5226	0.744496	0.206644	0.277488	0.248534	0.823661	0.485809
444	2.79019	2.95811	3.76309	2.64762	1.08819	1.23595	2.12354	5.11378	0.726081	0.5226	0.744496	0.206644	0.277488	0.248534	0.823661	0.485809
445	2.88004	2.96797	3.69541	2.70574	1.11539	1.22924	2.12597	5.06264	0.706654	0.5226	0.737728	0.206644	0.277488	0.248534	0.818802	0.485809
446	2.92132	2.91867	3.70217	2.62825	1.18068	1.09489	2.10896	4.88366	0.677513	0.502879	0.710655	0.206644	0.250283	0.275403	0.821232	0.46024
447	2.89947	2.89895	3.56681	2.5895	1.19156	1.10833	2.194	4.84531	0.728509	0.502879	0.649742	0.206644	0.250283	0.275403	0.872255	0.511378
448	2.8849	2.88909	3.57358	2.58304	1.19156	1.10833	2.194	4.81974	0.723652	0.502879	0.629437	0.206644	0.250283	0.268685	0.872255	0.511378
449	2.85333	2.90881	3.62773	2.58304	1.38744	1.12176	2.24016	4.89645	0.721224	0.502879	0.629437	0.206644	0.250283	0.268685	0.874684	0.511378
450	2.8169	2.87923	3.58712	2.57659	1.40376	1.10833	2.29605	4.89645	0.660515	0.483158	0.697119	0.213101	0.168669	0.268685	0.860106	0.447456
451	2.92132	2.91867	3.64803	2.57659	1.36567	1.12176	2.3738	4.81974	0.648373	0.483158	0.697119	0.213101	0.168669	0.268685	0.860106	0.447456
452	2.92132	2.90881	3.64803	2.5895	1.36567	1.12176	2.37866	4.75582	0.665372	0.483158	0.710655	0.213101	0.168669	0.268685	0.860106	0.447456
453	2.89461	2.93839	3.66833	2.60242	1.36567	1.12176	2.37623	4.84531	0.662943	0.483158	0.717423	0.213101	0.168669	0.268685	0.860106	0.447456
454	2.90189	2.96797	3.75632	2.51847	1.36023	1.12848	2.36651	4.92201	0.6678	0.394415	0.724191	0.213101	0.168669	0.268685	0.855247	0.447456
455	3.13016	3.16518	3.53297	2.46035	1.35479	1.01429	2.38594	4.89645	0.628946	0.433857	0.724191	0.213101	0.168669	0.268685	0.733763	0.319611
456	3.13016	3.1849	3.5059	2.46681	1.33303	1.01429	2.3738	4.89645	0.636231	0.433857	0.724191	0.213101	0.168669	0.268685	0.733763	0.319611
457	3.14959	3.22434	3.56681	2.48618	1.33303	0.826208	2.31062	4.88366	0.643516	0.433857	0.724191	0.213101	0.168669	0.261968	0.733763	0.319611
458	3.11802	3.24406	3.49913	2.31183	1.33303	0.826208	2.17456	4.87088	0.658086	0.433857	0.670046	0.213101	0.168669	0.255251	0.731333	0.319611
459	3.23215	3.34267	3.51267	2.31828	1.36567	0.839642	2.17213	5.03707	0.636231	0.433857	0.670046	0.213101	0.168669	0.255251	0.731333	0.319611
460	3.15202	3.36239	3.48559	2.18913	1.36023	0.873228	2.15755	5.02429	0.631374	0.433857	0.65651	0.213101	0.168669	0.255251	0.731333	0.396318
461	3.15202	3.38211	3.42468	2.21496	1.32759	0.873228	2.11625	5.16492	0.611948	0.433857	0.642974	0.213101	0.168669	0.255251	0.731333	0.421887
462	3.23215	3.38211	3.44499	2.35057	1.32215	0.873228	2.06037	5.19049	0.611948	0.443717	0.642974	0.213101	0.168669	0.255251	0.731333	0.421887
463	3.15687	3.35253	3.51267	2.26662	1.33847	0.86651	2.03364	5.21606	0.609519	0.433857	0.642974	0.213101	0.168669	0.255251	0.733763	0.421887
464	3.17144	3.37225	3.46529	2.05998	1.20789	0.785905	2.07252	5.33112	0.607091	0.433857	0.636206	0.200186	0.168669	0.255251	0.648724	0.319611
465	3.18601	3.49057	3.5059	2.05998	1.11539	0.779188	2.14298	5.49732	0.609519	0.433857	0.636206	0.200186	0.168669	0.228383	0.646295	0.319611
466	3.20301	3.51029	3.45175	2.09227	1.24053	0.792622	2.08709	5.5101	0.575522	0.433857	0.636206	0.200186	0.0108819	0.228383	0.639006	0.34518
467	3.22244	3.63848	3.41791	2.09227	1.2623	0.792622	2.06766	5.52288	0.575522	0.433857	0.636206	0.200186	0.0108819	0.228383	0.634146	0.34518
468	3.38757	3.79625	3.47206	1.92437	1.39832	0.987419	2.14298	5.70187	0.63866	0.394415	0.609133	0.200186	0.0108819	0.228383	0.660873	0.34518
469	3.48956	3.84555	3.5262	2.05352	1.47993	1.021	2.30091	5.89363	0.650801	0.394415	0.609133	0.213101	0.0108819	0.228383	0.660873	0.34518
470	3.57455	4.01317	3.64126	2.23433	1.47993	1.021	2.3082	5.94477	0.65323	0.414136	0.622669	0.187271	0.0544093	0.228383	0.733763	0.34518
471	4.09908	4.12164	4.00674	2.36994	1.68125	1.26282	2.39566	6.14932	0.735794	0.414136	0.670046	0.187271	0.0598503	0.228383	0.806653	0.34518
472	4.56775	4.47661	4.56173	2.77677	1.79007	1.40388	2.53173	6.6607	0.743079	0.433857	0.670046	0.219559	0.0761731	0.255251	0.847958	0.34518
473	4.8373	4.69354	5.08288	2.98987	1.80095	1.51807	2.71881	7.03145	0.798932	0.443717	0.670046	0.245389	0.0761731	0.255251	0.860106	0.34518
474	4.8713	4.71326	5.11672	3.0157	1.80095	1.53822	2.71638	7.09537	0.80136	0.443717	0.670046	0.245389	0.0761731	0.261968	0.860106	0.34518
475	4.91258	4.72312	5.02873	3.10611	1.80095	1.55166	2.7261	7.08259	0.80136	0.423996	0.670046	0.245389	0.0652912	0.261968	0.886833	0.34518
476	5.01943	4.74284	4.92044	3.12548	1.87712	1.54494	2.76255	7.27435	0.80136	0.404275	0.670046	0.245389	0.0652912	0.261968	0.777497	0.34518
477	5.02186	4.79214	4.98135	2.94467	1.91521	1.54494	2.75769	7.27435	0.789218	0.404275	0.670046	0.245389	0.0652912	0.261968	0.748341	0.34518
478	5.02428	4.802	4.94074	2.94467	1.97506	1.46434	2.83544	7.42777	0.779505	0.414136	0.676814	0.245389	0.0707321	0.261968	0.750771	0.421887
479	5.08014	4.83158	4.96105	2.93176	1.99682	1.46434	2.85244	7.41498	0.779505	0.414136	0.697119	0.245389	0.0707321	0.261968	0.750771	0.498594
480	5.12627	4.84145	4.99489	2.91884	2.05123	1.47777	2.86216	7.47891	0.779505	0.414136	0.697119	0.245389	0.0707321	0.255251	0.750771	0.485809
481	5.10928	4.71326	5.11672	2.94467	2.07844	1.57853	2.96178	7.4022	0.779505	0.414136	0.710655	0.245389	0.0707321	0.214948	0.750771	0.473025
482	5.10928	4.54563	5.21147	3.00925	2.07844	1.6054	2.7261	7.44055	0.767363	0.384555	0.663278	0.245389	0.0707321	0.214948	0.884403	0.536947
483	5.10685	4.48647	5.24531	3.00279	2.22534	1.56509	2.73582	7.12094	0.767363	0.384555	0.561756	0.245389	0.0707321	0.214948	0.884403	0.536947
484	5.10199	4.48647	5.1844	3.3967	2.22534	1.49792	2.79413	7.17208	0.767363	0.384555	0.554988	0.245389	0.0707321	0.18808	0.952434	0.536947
485	5.03885	4.40759	5.08288	3.37733	2.21446	1.57181	2.67994	6.71184	0.774648	0.384555	0.554988	0.238932	0.0707321	0.18808	0.884403	0.536947
486	5.08014	4.47661	5.14379	3.43545	2.26343	1.57181	2.74311	6.91639	0.764934	0.384555	0.554988	0.238932	0.0707321	0.18808	0.884403	0.473025
487	5.08499	4.23996	5.25208	3.55169	2.30151	1.57853	2.73582	6.83968	0.750364	0.384555	0.554988	0.219559	0.0707321	0.18808	0.886833	0.473025
488	5.00486	4.25968	5.42805	3.58397	2.17637	1.59868	3.06625	6.80133	0.743079	0.384555	0.554988	0.251847	0.0707321	0.18808	0.889263	0.473025
489	5.034	4.42731	5.46866	3.7325	2.47018	1.78004	3.10027	6.77576	0.740651	0.384555	0.58206	0.335796	0.136023	0.18808	0.889263	0.46024
490	5.04371	4.47661	5.46189	4.05538	2.48107	1.98827	3.06868	7.13373	0.721224	0.305672	0.609133	0.361626	0.136023	0.18808	0.857677	0.524163
491	4.96843	4.45689	5.38744	4.06184	2.48107	2.05544	3.15858	7.09537	0.718796	0.305672	0.609133	0.368084	0.136023	0.18808	0.857677	0.524163
492	4.97329	4.45689	5.42128	4.06184	2.44842	2.10918	3.23633	7.28714	0.721224	0.295811	0.609133	0.368084	0.136023	0.18808	0.855247	0.524163
493	4.88587	4.35829	5.27915	4.08121	2.45386	2.10918	3.23147	6.9931	0.723652	0.295811	0.642974	0.368084	0.136023	0.18808	0.821232	0.473025
494	4.78873	4.39773	5.24531	4.04892	2.49739	2.10918	3.29707	7.01867	0.743079	0.295811	0.710655	0.368084	0.136023	0.18808	0.804224	0.473025
495	4.62603	4.31885	5.13702	4.02309	2.50283	2.10918	3.21932	7.10816	0.687227	0.285951	0.703887	0.368084	0.136023	0.18808	0.804224	0.473025
496	4.45362	4.21038	5.1844	4.08121	2.62797	2.10918	3.25091	6.95474	0.69694	0.285951	0.703887	0.380999	0.136023	0.18808	0.862536	0.473025
497	4.27878	4.15122	5.00166	4.01018	2.55724	2.09575	3.24119	6.86525	0.670228	0.285951	0.697119	0.380999	0.136023	0.18808	0.862536	0.473025
498	4.2812	4.29912	5.11672	4.10704	2.55724	2.16292	3.23876	7.00588	0.687227	0.285951	0.697119	0.387457	0.136023	0.18808	0.862536	0.473025
499	4.33706	4.33857	5.25885	3.99726	2.58444	2.18307	3.2169	7.00588	0.709082	0.285951	0.697119	0.387457	0.136023	0.194797	0.862536	0.485809
500	4.32492	4.43717	5.40775	4.02309	2.72591	2.1562	3.3238	6.98031	0.743079	0.226789	0.697119	0.387457	0.136023	0.194797	1.03018	0.485809
501	4.38077	4.46675	5.48896	4.12641	2.72591	2.18979	3.32137	7.19765	0.738222	0.226789	0.697119	0.387457	0.136023	0.194797	1.02532	0.485809
502	4.48762	4.82172	5.8206	4.44284	2.86737	2.31741	3.56677	7.47891	0.718796	0.226789	0.561756	0.380999	0.163228	0.349291	0.840669	0.524163
503	4.8373	5.46265	6.03718	4.57845	3.09589	2.53908	3.73199	8.20762	0.828072	0.315532	0.561756	0.309965	0.163228	0.349291	0.804224	0.588085
504	4.97329	5.99511	6.42974	5.14672	3.23191	2.61968	3.93608	8.51445	0.915493	0.463438	0.588829	0.374542	0.163228	0.268685	0.877114	0.600869
505	4.90287	5.86692	6.34175	5.15317	3.25368	2.64655	4.08429	8.47609	0.869354	0.473298	0.588829	0.374542	0.163228	0.268685	0.894122	0.613654
506	4.90529	5.81762	6.34175	5.28878	3.54749	2.5861	3.95309	8.59115	0.869354	0.473298	0.588829	0.374542	0.163228	0.268685	0.894122	0.639223
507	4.91986	5.81762	6.2673	5.36628	3.57469	2.74059	3.99925	8.68064	0.874211	0.473298	0.588829	0.380999	0.261165	0.268685	0.896552	0.639223
508	4.91501	5.83734	6.34852	5.37273	3.48764	2.76074	4.06728	8.69343	0.888781	0.473298	0.588829	0.380999	0.282929	0.268685	0.898981	0.639223
509	4.97572	5.92609	6.48388	5.24358	3.54205	2.83463	4.06485	8.7957	0.915493	0.473298	0.588829	0.387457	0.282929	0.268685	0.967012	0.639223
510	4.97329	6.00497	6.47711	5.23712	3.54205	2.81448	4.04056	8.78292	0.942205	0.463438	0.636206	0.387457	0.282929	0.423179	0.964583	0.639223
511	5.051	6.2219	6.66662	5.56	3.8685	2.81448	4.15961	8.62951	0.976202	0.473298	0.636206	0.387457	0.46792	0.423179	0.974301	0.639223
512	5.10685	6.18246	6.61248	5.57292	3.78145	2.86822	4.11588	8.68064	0.976202	0.463438	0.65651	0.387457	0.478802	0.423179	0.976731	0.639223
513	5.23798	6.34022	6.74107	5.58583	3.78689	2.97569	4.04056	8.80849	0.988344	0.443717	0.58206	0.374542	0.478802	0.436614	0.976731	0.639223
514	5.33754	6.3698	6.8629	5.6375	3.7488	3.12347	4.03084	8.80849	1.04662	0.453577	0.58206	0.374542	0.478802	0.436614	0.976731	0.588085
515	5.39825	6.49799	6.86967	5.65041	3.71616	3.13018	4.0357	8.85963	1.04662	0.453577	0.642974	0.40683	0.478802	0.436614	1.07878	0.588085
516	5.40068	6.44869	6.8629	5.66333	3.71616	3.15034	4.03084	8.84684	1.0272	0.463438	0.663278	0.413287	0.478802	0.443331	1.07878	0.588085
517	5.40797	6.41911	6.60571	5.60521	3.67263	3.19064	4.00411	8.78292	1.06119	0.463438	0.663278	0.490779	0.495125	0.443331	1.18568	0.626438
518	5.49781	6.38952	6.65309	5.7279	3.66719	3.41902	4.00654	8.80849	1.06848	0.562041	0.663278	0.626388	0.495125	0.443331	1.19297	0.626438
519	5.59009	6.37966	6.714	5.65041	3.69439	3.68099	3.96281	8.77014	1.11462	0.571902	0.676814	0.626388	0.495125	0.443331	1.19297	0.626438
520	5.74551	6.02469	6.88997	5.58583	3.72704	3.62725	3.75385	8.77014	1.14862	0.670506	0.690351	0.607016	0.495125	0.517219	1.16868	0.626438
521	5.76493	6.00497	7.08625	5.56646	3.7216	3.59367	3.78058	8.8852	1.14862	0.650785	0.724191	0.607016	0.495125	0.523937	1.16139	0.626438
522	5.72122	6.03455	7.12686	5.21775	3.74336	3.69442	3.9871	8.82127	1.10733	0.769109	0.670046	0.607016	0.495125	0.523937	1.09093	0.652007
523	5.82322	6.15288	7.68861	5.45668	3.85218	3.75488	4.03084	9.23038	1.17776	0.769109	0.676814	0.684507	0.495125	0.544088	1.08121	0.652007
524	6.34531	6.52757	8.01348	5.57938	4.16775	3.92281	4.32726	9.54999	1.19718	0.847992	0.683583	0.684507	0.495125	0.544088	1.1298	0.677576
525	6.41574	6.73464	8.33158	5.941	4.20584	3.92281	4.41959	9.94631	1.19961	0.847992	0.690351	0.684507	0.495125	0.570956	1.1298	0.677576
526	6.50801	6.71492	8.35866	5.93455	4.21672	3.97654	4.46089	9.93352	1.2069	0.847992	0.703887	0.684507	0.495125	0.570956	1.13223	0.677576
527	6.59543	6.54729	8.15561	5.8958	4.17864	4.01013	4.4536	9.72897	1.2069	0.887434	0.642974	0.684507	0.495125	0.570956	1.13466	0.588085
528	6.66586	6.47827	8.19622	5.88934	4.27657	4.0773	4.46332	9.65226	1.22632	0.897294	0.561756	0.684507	0.495125	0.570956	1.13466	0.600869
529	6.63915	6.52757	8.18945	6.10244	4.28201	4.08402	4.44388	9.65226	1.20932	0.926875	0.561756	0.645761	0.495125	0.570956	1.13466	0.613654
530	6.59543	6.56701	8.03379	6.03141	4.39083	4.17806	4.37099	9.57556	1.19718	0.917015	0.554988	0.645761	0.495125	0.570956	1.1298	0.613654
531	6.58815	6.56701	8.0744	5.96683	4.39083	4.17134	4.50705	9.57556	1.17776	0.917015	0.527915	0.645761	0.495125	0.570956	1.1298	0.613654
532	6.58086	6.57687	8.04732	5.99912	4.39083	4.12432	4.51677	9.76732	1.17047	0.917015	0.527915	0.645761	0.495125	0.570956	1.13223	0.613654
533	6.57601	6.63603	8.20299	6.11536	4.54318	4.1176	4.60667	9.99744	1.16319	0.917015	0.507611	0.645761	0.495125	0.570956	1.18082	0.639223
534	6.64157	6.59659	8.28421	6.20577	4.53774	4.13104	4.70143	10.3426	1.16561	0.926875	0.514379	0.690965	0.495125	0.570956	1.29259	0.639223
535	6.25061	6.35008	8.25037	5.90872	4.3201	3.96311	4.36613	9.61391	1.18018	0.956457	0.602365	0.697422	0.495125	0.570956	1.25614	0.5753
536	6.3526	6.42897	8.25714	5.8506	4.2929	3.8019	4.37099	9.40936	1.18261	1.02548	0.615901	0.70388	0.495125	0.570956	1.26829	0.600869
537	6.35017	6.38952	8.29098	6.01204	4.29834	3.82205	4.38314	9.31987	1.18261	1.02548	0.615901	0.70388	0.647471	0.537371	1.27558	0.600869
538	6.36474	6.35994	8.30451	5.99912	4.25481	3.86235	4.4123	9.44771	1.18261	1.02548	0.615901	0.70388	0.647471	0.537371	1.27558	0.652007
539	6.32831	6.51771	8.25714	6.12182	4.22216	3.71458	4.94683	9.74175	1.21175	1.02548	0.615901	0.761998	0.647471	0.530654	1.36305	0.664792
540	6.47159	6.58673	8.63615	6.24451	4.50509	3.60038	4.95897	10.2276	1.23361	1.02548	0.636206	0.768456	0.652912	0.530654	1.45538	0.741498
541	6.47159	6.59659	8.64292	6.24451	4.50509	3.60038	4.96383	10.2531	1.25304	1.02548	0.636206	0.768456	0.652912	0.530654	1.4651	0.741498
542	6.62943	6.64589	8.64292	6.23805	4.47245	3.63397	4.91281	10.2403	1.27975	1.0452	0.642974	0.768456	0.652912	0.523937	1.46753	0.741498
543	6.64157	6.67548	8.8798	6.28326	4.40171	3.71458	4.87637	10.1509	1.27732	1.0452	0.758032	0.820117	0.652912	0.523937	1.47482	0.779852
544	6.73871	6.71492	9.0084	6.21222	4.40171	3.75488	4.85693	10.3554	1.3186	1.0452	0.791873	0.807202	0.652912	0.537371	1.47482	0.779852
545	7.01068	6.91212	9.02194	6.21868	4.37451	3.81533	5.01	10.1253	1.3186	1.0945	0.778337	0.820117	0.658353	0.617976	1.51612	0.894912
546	7.06897	7.02059	9.10315	6.23805	4.55406	3.7616	4.97841	10.2403	1.28946	1.10436	0.744496	0.820117	0.658353	0.611259	1.7275	0.907696
547	7.11268	7.06003	9.12346	6.21868	4.5595	3.7616	5.06588	10.1381	1.36231	1.10436	0.771568	0.820117	0.658353	0.611259	1.73236	0.907696
548	7.18553	7.10933	9.19791	6.19285	4.56494	3.82205	5.10961	10.0741	1.33074	1.10436	0.785105	0.820117	0.658353	0.611259	1.67405	0.907696
549	7.27538	7.19808	9.3265	6.25097	4.60847	3.82877	5.15092	10.2915	1.37688	1.10436	0.785105	0.826574	0.658353	0.624694	1.91945	0.907696
550	7.4745	7.38542	9.3062	6.18639	4.83155	3.89594	5.45706	10.9051	1.35988	1.12408	0.805409	0.852405	0.663794	0.624694	1.99234	0.882127
551	7.48907	7.37556	9.29943	6.19285	4.71729	3.86235	5.42304	10.9563	1.36231	1.1438	0.812177	0.852405	0.571298	0.624694	2.04822	0.882127
552	7.62749	7.56291	9.51601	6.52865	4.79346	4.13104	5.52995	11.2375	1.37931	1.1438	0.812177	0.858862	0.565857	0.631411	2.08223	0.882127
553	7.64449	7.59249	9.604	6.63197	4.85875	4.04372	5.56154	11.2375	1.36717	1.1438	0.812177	0.858862	0.565857	0.631411	2.06037	0.958834
554	7.7052	7.75026	9.65814	6.63197	4.79346	4.04372	5.632	11.1353	1.37931	1.1438	0.825714	0.86532	0.446157	0.631411	2.0628	1.03554
555	7.75134	7.7897	9.44156	6.66426	4.85875	4.01685	5.649	11.2248	1.40845	1.1438	0.83925	0.871778	0.446157	0.631411	2.11382	1.03554
556	7.84119	7.90802	9.52955	6.703	4.74993	4.037	5.74619	11.3909	1.4643	1.1438	0.846018	0.871778	0.446157	0.631411	2.12111	1.04833
557	8.01846	7.90802	9.61076	6.67071	4.77714	4.17806	5.65386	11.2375	1.49344	1.08464	0.866322	0.871778	0.446157	0.631411	2.1284	1.07389
558	7.9626	8.02635	9.52278	6.74175	4.77714	4.16462	5.65143	11.1864	1.50559	1.12408	0.866322	0.871778	0.446157	0.631411	2.1284	1.08668
559	8.02331	8.00663	9.54985	6.77404	4.73905	4.15119	5.76806	11.148	1.46916	1.12408	0.879859	0.929896	0.446157	0.631411	2.1284	1.08668
560	8.00631	8.09537	9.42802	6.703	4.73905	4.13775	5.79478	11.148	1.46916	1.08464	0.886627	0.929896	0.446157	0.631411	2.1284	1.17617
561	7.99903	8.09537	9.31973	6.703	4.59759	4.13775	5.78993	11.148	1.4643	1.07478	0.886627	0.929896	0.446157	0.631411	2.1284	1.17617
562	8.09373	8.10523	9.33327	6.703	4.59759	4.13775	5.79721	11.1353	1.45945	1.07478	0.886627	0.929896	0.446157	0.631411	2.1284	1.20174
563	8.07188	8.18411	9.31973	6.74175	4.59215	4.11089	5.70003	11.1225	1.4643	1.07478	0.886627	0.929896	0.446157	0.631411	2.1284	1.20174
564	7.8509	8.16439	9.16407	6.67717	4.52686	4.21836	6.09606	11.2887	1.49587	1.07478	0.900163	0.942811	0.446157	0.631411	1.96318	1.20174
565	7.84847	8.16439	9.11669	6.5351	4.52142	4.21836	6.09606	11.212	1.50073	1.07478	0.900163	0.942811	0.446157	0.631411	1.96318	1.20174
566	7.86547	8.16439	9.16407	6.29617	4.53774	4.44674	6.10578	11.2375	1.4983	1.08464	0.913699	0.942811	0.446157	0.631411	1.96318	1.1506
567	7.91646	8.21369	9.19791	6.29617	4.54318	4.45346	6.1641	11.3782	1.4983	1.10436	0.913699	0.942811	0.478802	0.631411	1.96318	1.1506
568	8.06945	8.3123	9.35357	6.34138	4.54318	4.45346	6.23942	11.7361	1.56144	1.16352	0.920468	0.942811	0.500566	0.631411	1.96318	1.1506
569	8.09616	8.29258	9.31973	6.36075	4.60303	4.46018	6.30259	11.7361	1.56387	1.16352	0.920468	0.942811	0.435275	0.631411	1.96318	1.1506
570	8.08645	8.22355	9.3062	6.36721	4.60303	4.46018	6.30745	11.8256	1.58572	1.1438	0.934004	0.942811	0.435275	0.631411	1.96075	1.1506
571	8.12288	8.25314	9.35357	6.40595	4.60847	4.46018	6.3196	11.8256	1.59786	1.17338	0.913699	0.942811	0.435275	0.678431	1.96075	1.20174
572	8.01117	8.16439	9.37388	6.34783	4.59215	4.43331	6.30259	11.8512	1.54201	1.17338	0.906931	0.942811	0.435275	0.678431	1.94617	1.20174
573	7.91646	8.10523	9.19791	6.23805	4.53774	4.41316	6.28315	11.8768	1.53958	1.17338	0.893395	0.942811	0.435275	0.678431	1.94617	1.20174
574	7.98689	8.06579	9.31973	6.12182	4.54862	4.39301	6.25399	11.8384	1.53715	1.23255	0.893395	0.942811	0.435275	0.678431	1.94617	1.20174
575	7.96746	8.12495	9.34004	6.10244	4.46701	4.39301	6.26371	11.8895	1.5153	1.23255	0.812177	0.936354	0.435275	0.678431	1.94617	1.20174
576	8.03788	8.13481	9.29266	6.28971	4.39083	4.38629	6.30988	11.7617	1.51773	1.24241	0.812177	0.936354	0.446157	0.678431	1.97047	1.20174
577	8.09373	8.22355	9.54308	6.16056	4.42348	4.52063	6.46538	11.9023	1.61	1.26213	0.805409	1.0203	0.446157	0.718733	1.9972	1.22731
578	8.1423	8.3616	9.54985	6.20577	4.42892	4.62139	6.52612	11.8768	1.61	1.26213	0.818945	1.0203	0.446157	0.738885	2.04822	1.29123
579	8.21758	8.60811	9.52278	6.22514	4.10246	4.74901	6.70348	12.1069	1.58572	1.26213	0.879859	0.936354	0.446157	0.738885	2.07009	1.29123
580	8.16173	8.54895	9.38065	6.2316	4.08614	5.02442	6.64031	12.0941	1.61	1.26213	0.879859	0.929896	0.446157	0.738885	2.194	1.30401
581	8.08159	8.53909	9.48894	6.08307	4.17864	5.03785	6.75937	12.2731	1.627	1.27199	0.920468	0.910523	0.446157	0.738885	2.20858	1.30401
582	8.15444	8.3616	9.55662	5.96683	4.07526	5.03785	6.52612	12.2986	1.644	1.27199	0.900163	0.910523	0.462479	0.738885	2.04336	1.35515
583	8.35843	8.43062	9.52955	5.36628	4.18952	5.07815	6.59901	12.2986	1.73142	1.37059	0.954308	0.89115	0.500566	0.846359	1.87814	1.29123
584	8.24429	8.43062	9.51601	5.30816	4.21128	4.91023	6.61359	12.1452	1.74114	1.37059	0.94754	0.89115	0.511448	0.846359	1.88057	1.29123
585	8.23701	8.43062	9.36711	5.23712	4.12423	4.93709	6.63059	12.2092	1.75328	1.35087	0.94754	0.878235	0.495125	0.846359	1.90001	1.29123
586	8.27101	8.53909	9.33327	5.22421	4.12967	4.93709	6.68405	12.2603	1.76542	1.38045	0.94754	0.89115	0.500566	0.846359	1.90487	1.29123
587	8.30986	8.61797	9.31297	5.15317	4.11335	4.92366	6.7375	12.3881	1.76542	1.38045	0.94754	0.89115	0.500566	0.846359	1.90487	1.29123
588	8.16416	8.59825	9.36034	5.01111	4.09702	4.86992	6.85169	12.1324	1.81399	1.39031	0.94754	0.852405	0.500566	0.846359	1.90244	1.29123
589	8.04031	8.62783	9.38065	4.99819	4.02085	4.88336	6.80553	12.0941	1.8577	1.36073	0.994917	0.910523	0.500566	0.846359	1.93159	1.30401
590	8.02331	8.51937	9.34681	5.00465	4.03173	4.80947	6.82254	11.979	1.8407	1.39031	0.994917	0.910523	0.500566	0.846359	1.92917	1.30401
591	8.02574	8.50951	9.35357	5.01111	3.96644	4.80947	6.82497	11.9407	1.82127	1.39031	0.981381	0.910523	0.500566	0.846359	1.92917	1.30401
592	8.22244	8.55881	9.37388	5.01756	4.06438	4.80947	6.81768	12.1069	1.96455	1.50864	1.07613	0.929896	0.70188	0.900096	1.95103	1.36794
593	8.33657	8.59825	9.51601	5.19838	4.1079	4.81619	6.83226	12.4265	2.32394	1.53822	1.13705	0.942811	0.723644	0.920247	2.11382	1.43186
594	8.37542	8.52923	9.48217	5.2565	4.1079	4.81619	6.80553	12.4904	2.35551	1.54808	1.14382	0.949269	0.723644	0.920247	2.11868	1.47021
595	8.15444	8.11509	9.39418	5.17255	4.24393	4.85649	6.89786	12.4904	2.37737	1.54808	1.22503	0.949269	0.745408	0.926965	2.16241	1.41907
596	8.0136	8.00663	8.98133	5.22421	4.05894	4.91694	6.97561	12.2859	2.38465	1.54808	1.21827	0.942811	0.750849	0.994136	2.16484	1.39351
597	8.0136	8.05593	8.85273	4.95299	4.06438	4.81619	6.89786	12.2731	2.37251	1.4692	1.22503	0.936354	0.750849	1.01429	2.1697	1.483
598	7.96503	8.02635	8.86627	4.8755	4.06982	4.80275	6.91001	12.2603	2.37251	1.44948	1.25211	0.936354	0.750849	1.01429	2.19157	1.483
599	7.85818	7.97705	8.86627	4.8755	4.06438	4.80275	6.90758	12.1452	2.37251	1.43962	1.25211	0.936354	0.761731	1.01429	2.23045	1.483
600	7.85818	7.95732	8.89334	4.8755	4.16231	4.80275	6.91001	12.1324	2.38222	1.44948	1.25887	0.936354	0.767172	1.01429	2.26203	1.483
601	7.96017	7.79956	8.8392	4.82384	3.95012	4.62811	6.89786	12.0941	2.38465	1.41989	1.25887	0.936354	0.745408	1.01429	2.26446	1.483
602	7.91161	7.81928	8.85273	4.83029	3.93379	4.47361	6.88328	12.1836	2.36037	1.41989	1.23857	0.936354	0.685558	1.01429	2.26203	1.483
603	7.83147	7.7897	8.81212	4.82384	3.97188	4.48033	6.90272	12.1836	2.39437	1.41989	1.27241	0.936354	0.685558	1.00757	2.26689	1.483
604	7.55221	7.69109	8.52786	4.79801	3.74336	4.43331	6.73507	12.2092	2.33851	1.37059	1.26564	0.936354	0.690999	0.994136	2.26689	1.49578
605	7.4575	7.57277	8.38573	4.78509	3.7488	4.40644	6.61602	12.158	2.33366	1.34101	1.26564	0.936354	0.690999	0.987419	2.24259	1.47021
606	7.40894	7.57277	8.42634	4.66885	3.70528	4.27881	6.33174	12.1069	2.33123	1.33115	1.20473	0.929896	0.690999	0.859793	2.2183	1.49578
607	7.19767	7.55305	8.25037	4.43638	3.68351	4.23179	6.12036	11.3654	2.30937	1.28185	1.17766	0.929896	0.696439	0.77247	2.07009	1.50857
608	7.10053	7.65165	7.89166	4.39118	3.56925	3.95639	6.2054	11.3782	2.3288	1.15366	1.18443	0.936354	0.696439	0.765753	1.91702	1.483
609	6.92326	7.76012	7.16746	4.4945	3.56925	3.84892	5.74376	10.8412	2.28752	1.15366	1.22503	0.852405	0.647471	0.765753	1.91702	1.47021
610	6.91355	7.62207	7.12686	4.51387	3.56925	3.80862	5.7389	10.7389	2.28509	1.16352	1.21827	0.86532	0.647471	0.765753	1.91702	1.45743
611	6.86984	7.67137	7.18777	4.50741	3.39514	3.74816	5.73647	10.675	2.2778	1.16352	1.21827	0.86532	0.647471	0.765753	1.91702	1.45743
612	6.60029	7.58263	7.02533	4.40409	3.29721	3.47276	5.84824	10.2659	2.10782	0.995898	1.21827	0.86532	0.70188	0.765753	1.9073	1.44464
613	6.52258	7.59249	7.01857	4.46221	3.29721	3.43917	5.74133	10.1892	2.10296	0.995898	1.2115	0.86532	0.70188	0.765753	1.79067	1.44464
614	6.44002	7.52347	7.09978	4.37826	3.22647	3.41902	5.73647	10.0869	2.10296	1.00576	1.19119	0.86532	0.70188	0.765753	1.79067	1.44464
615	6.44488	7.60235	7.09301	4.41701	3.22103	3.41902	5.76077	10.1764	2.12482	1.00576	1.19119	0.86532	0.70188	0.77247	1.79067	1.44464
616	6.47644	7.65165	7.07948	4.44929	3.21015	3.41902	5.76806	10.2276	2.12482	1.01562	1.19119	0.86532	0.70188	0.77247	1.79067	1.44464
617	6.47644	7.52347	7.13362	4.46867	3.0306	3.50634	5.87496	10.3938	2.1661	1.01562	1.19119	0.86532	0.70188	0.765753	1.79067	1.44464
618	6.77028	7.7404	7.17423	4.48158	3.03604	3.62054	6.00617	10.7262	2.14182	1.15366	1.22503	0.86532	0.70188	0.765753	1.79067	1.44464
619	6.9864	7.96718	7.31636	4.5397	3.04148	3.72801	6.05233	10.8796	2.2171	1.15366	1.22503	0.904066	0.707321	0.779188	1.79067	1.44464
620	6.99126	8.00663	7.29606	4.5397	3.04692	3.73473	6.04747	10.8668	2.21467	1.15366	1.22503	0.904066	0.707321	0.779188	1.79067	1.44464
621	6.95969	7.95732	7.28252	4.5397	3.05236	3.68099	5.97701	10.8796	2.21467	1.0945	1.22503	0.83949	0.707321	0.752319	1.79067	1.41907
622	6.89655	7.91788	7.09978	4.53324	3.03604	3.70114	5.96243	10.8796	2.18796	1.0945	1.22503	0.83949	0.696439	0.752319	1.79067	1.41907
623	6.88927	7.91788	7.0321	4.45575	2.96531	3.70786	5.95514	10.7389	2.18067	1.0452	1.20473	0.83949	0.696439	0.691865	1.79067	1.41907
624	6.86984	7.87844	7.02533	4.45575	2.92178	3.70786	5.74862	10.4577	2.15396	1.0452	1.20473	0.83949	0.690999	0.691865	1.78581	1.40629
625	6.77271	7.7897	6.91027	4.44929	2.90546	3.61382	5.72675	10.3554	2.1321	1.01562	1.17766	0.813659	0.690999	0.678431	1.77124	1.40629
626	6.74599	7.32626	6.87643	4.29431	2.75855	3.59367	5.72432	10.202	2.0204	0.956457	1.17766	0.813659	0.544093	0.671713	1.78824	1.39351
627	6.18261	6.8924	6.4365	3.84228	2.48651	3.24438	5.53481	9.06418	1.80185	0.907155	1.10321	0.813659	0.544093	0.503785	1.55014	1.32958
628	6.16076	6.90226	6.36206	3.85519	2.44298	3.23766	5.4935	9.02582	1.74599	0.907155	1.10321	0.813659	0.538652	0.503785	1.53799	1.32958
629	6.07819	6.77408	6.34852	3.42253	2.39401	3.21079	5.55425	8.85963	1.76542	0.877574	1.10321	0.813659	0.538652	0.450048	1.53556	1.32958
630	5.87664	6.55715	6.1184	3.42899	2.33416	3.0966	5.01243	8.60394	1.72899	0.877574	1.08967	0.813659	0.538652	0.450048	1.60602	1.22731
631	5.56581	6.2219	5.64463	3.24172	2.20358	2.69357	4.8788	8.11813	1.61	0.857853	1.0829	0.72971	0.337338	0.456765	1.60359	1.07389
632	5.13356	5.64014	4.82569	2.69928	1.87168	2.23681	4.5435	7.26157	1.55415	0.78883	1.04229	0.607016	0.337338	0.369442	1.56714	0.997187
633	5.06799	5.61055	4.69709	2.69282	1.8608	2.22337	4.49005	7.12094	1.50073	0.769109	1.04229	0.607016	0.337338	0.369442	1.56471	0.997187
634	5.03885	5.53167	4.64971	2.55076	1.71933	2.06216	4.32483	7.17208	1.46187	0.759249	1.03553	0.607016	0.337338	0.356008	1.54042	0.997187
635	4.97086	5.50209	4.59557	2.55076	1.70301	2.00171	4.30539	7.13373	1.46187	0.759249	1.03553	0.607016	0.337338	0.356008	1.53799	0.997187
636	4.95629	5.49223	4.67679	2.57659	1.58331	2.10918	4.25194	7.13373	1.52016	0.759249	1.03553	0.607016	0.337338	0.356008	1.53799	0.971619
637	4.93686	5.48237	4.67002	2.56367	1.58331	2.12933	4.24951	7.10816	1.52016	0.759249	1.01522	0.607016	0.337338	0.356008	1.5307	0.971619
638	4.90529	5.45279	4.66325	2.56367	1.58331	2.12933	4.21792	7.0698	1.55901	0.759249	1.01522	0.607016	0.337338	0.356008	1.52341	0.971619
639	4.70617	5.1274	4.31131	2.48618	1.46905	2.05544	4.19606	6.77576	1.5153	0.700087	0.974613	0.607016	0.337338	0.356008	1.41407	0.971619
640	4.68188	5.07809	4.30454	2.48618	1.46905	2.05544	4.15475	6.72462	1.5153	0.700087	0.974613	0.607016	0.337338	0.356008	1.41407	0.933265
641	4.6746	5.09781	4.30454	2.48618	1.46905	2.05544	4.14989	6.72462	1.51287	0.700087	0.974613	0.607016	0.337338	0.356008	1.41407	0.920481
642	4.67217	5.03865	4.25039	2.31828	1.47449	2.03529	4.14746	6.73741	1.52016	0.700087	0.974613	0.607016	0.337338	0.356008	1.41407	0.920481
643	4.6576	5.04851	4.22332	2.31828	1.41464	2.03529	4.12802	6.77576	1.52987	0.700087	0.974613	0.607016	0.34822	0.564239	1.41407	0.933265
644	4.62118	4.99921	4.20979	2.29891	1.41464	2.03529	4.10616	6.6607	1.42788	0.700087	0.974613	0.607016	0.34822	0.497068	1.41407	0.933265
645	4.51433	4.99921	4.16241	2.29891	1.37656	2.02857	4.13531	6.62235	1.3526	0.700087	0.940772	0.600558	0.34822	0.497068	1.41164	0.882127
646	4.47305	4.98935	4.15564	2.29891	1.48537	2.02186	4.14989	6.6607	1.3356	0.700087	0.940772	0.600558	0.353661	0.497068	1.39464	0.882127
647	4.2035	4.62452	3.91876	2.13747	1.52346	2.01514	3.9701	6.18768	1.26518	0.680366	0.900163	0.555355	0.353661	0.476917	1.32418	0.894912
648	3.84167	4.28926	3.69541	1.87917	1.49082	1.82034	3.50117	5.89363	1.11705	0.502879	0.825714	0.555355	0.353661	0.476917	1.07878	0.882127
649	2.11753	2.48482	1.87478	1.0203	0.761731	1.27626	2.1527	3.15776	0.735794	0.25637	0.676814	0.445575	0.228519	0.450048	0.354733	0.677576
650	1.44245	1.5678	1.30625	0.665134	0.663794	0.624694	1.28287	1.93045	0.485673	0.187347	0.311335	0.368084	0.184992	0.342574	0.204093	0.421887
651	1.29189	1.59738	1.24534	0.619931	0.560416	0.658279	1.12494	1.80261	0.466246	0.187347	0.318103	0.665134	0.17411	0.335857	0.196804	0.409103
652	0.774648	0.857853	0.886627	0.258304	0.576739	0.396311	0.697318	1.02276	0.349684	0.108464	0.18274	0.426202	0.0544093	0.275403	0.0461639	0.409103
653	0.709082	0.749389	0.873091	0.264762	0.500566	0.396311	0.656013	0.984403	0.305974	0.0887434	0.18274	0.419745	0.0544093	0.2351	0.0413045	0.396318
654	0.704225	0.749389	0.873091	0.264762	0.500566	0.403028	0.624428	0.984403	0.308402	0.0887434	0.18274	0.419745	0.0544093	0.2351	0.0413045	0.396318
655	0.704225	0.749389	0.791873	0.29705	0.500566	0.403028	0.626857	0.984403	0.308402	0.0887434	0.18274	0.419745	0.0544093	0.2351	0.0388749	0.396318
656	0.701797	0.749389	0.873091	0.29705	0.500566	0.403028	0.639006	0.984403	0.339971	0.0887434	0.196276	0.419745	0.0544093	0.2351	0.0388749	0.396318
657	0.723652	0.818411	0.873091	0.29705	0.500566	0.423179	0.663302	1.04833	0.28169	0.0887434	0.196276	0.419745	0.0544093	0.2351	0.111765	0.396318
658	0.723652	0.847992	0.873091	0.29705	0.500566	0.429897	0.690029	1.13782	0.28169	0.0887434	0.196276	0.419745	0.0544093	0.2351	0.111765	0.396318
659	0.718796	0.847992	0.873091	0.29705	0.500566	0.429897	0.704607	1.26566	0.298689	0.0887434	0.196276	0.419745	0.0979368	0.2351	0.114195	0.396318
660	0.779505	0.847992	0.879859	0.29705	0.500566	0.429897	0.711896	1.27845	0.303545	0.0887434	0.196276	0.419745	0.108819	0.2351	0.119054	0.396318
661	0.813502	0.838132	0.879859	0.361626	0.500566	0.429897	0.660873	1.18895	0.303545	0.0887434	0.196276	0.419745	0.108819	0.2351	0.136062	0.396318
662	0.852356	0.857853	0.913699	0.361626	0.500566	0.429897	0.709466	1.16339	0.303545	0.0887434	0.216581	0.419745	0.108819	0.2351	0.138492	0.396318
663	0.857212	0.838132	0.920468	0.439118	0.500566	0.429897	0.646295	1.11225	0.303545	0.0887434	0.223349	0.419745	0.108819	0.2351	0.136062	0.396318
664	0.813502	0.867713	0.934004	0.439118	0.500566	0.429897	0.646295	1.11225	0.301117	0.0887434	0.223349	0.419745	0.108819	0.2351	0.136062	0.421887
665	0.811073	0.877574	0.886627	0.439118	0.500566	0.429897	0.646295	1.11225	0.301117	0.0887434	0.230117	0.419745	0.108819	0.2351	0.136062	0.421887
666	0.767363	0.936736	0.859554	0.439118	0.495125	0.429897	0.646295	1.11225	0.305974	0.0887434	0.230117	0.419745	0.108819	0.2351	0.136062	0.421887
667	0.767363	0.956457	0.852786	0.439118	0.489684	0.423179	0.60499	1.13782	0.303545	0.0887434	0.230117	0.419745	0.108819	0.2351	0.140921	0.421887
668	0.78679	0.936736	0.927236	0.439118	0.397188	0.423179	0.597701	1.13782	0.303545	0.0887434	0.230117	0.419745	0.108819	0.2351	0.140921	0.421887
669	0.789218	0.936736	0.974613	0.439118	0.397188	0.295554	0.636576	1.13782	0.303545	0.0887434	0.230117	0.419745	0.108819	0.2351	0.138492	0.421887
670	0.769791	0.966317	0.974613	0.439118	0.299251	0.288837	0.631717	1.22731	0.337542	0.0887434	0.230117	0.419745	0.108819	0.2351	0.138492	0.421887
671	0.77222	0.956457	0.974613	0.439118	0.299251	0.288837	0.587982	1.06111	0.335114	0.0887434	0.230117	0.419745	0.108819	0.2351	0.138492	0.421887
672	0.77222	0.936736	0.961076	0.439118	0.299251	0.295554	0.585553	1.06111	0.315687	0.0887434	0.230117	0.419745	0.108819	0.2351	0.138492	0.421887
673	0.777076	0.847992	0.906931	0.439118	0.261165	0.32914	0.52724	0.984403	0.310831	0.0887434	0.230117	0.129152	0.108819	0.2351	0.116625	0.421887
674	0.789218	0.818411	0.906931	0.439118	0.261165	0.315705	0.52724	0.984403	0.298689	0.0887434	0.230117	0.13561	0.108819	0.2351	0.116625	0.421887
675	0.825644	0.917015	0.893395	0.40683	0.261165	0.315705	0.522381	0.984403	0.29626	0.0887434	0.230117	0.13561	0.108819	0.2351	0.116625	0.319611
676	0.828072	0.917015	0.893395	0.40683	0.261165	0.315705	0.522381	0.984403	0.293832	0.0887434	0.230117	0.13561	0.108819	0.2351	0.116625	0.319611
677	0.859641	0.907155	0.934004	0.419745	0.261165	0.322422	0.522381	0.984403	0.293832	0.128185	0.230117	0.13561	0.108819	0.2351	0.116625	0.319611
678	0.876639	0.936736	0.934004	0.419745	0.299251	0.322422	0.643865	0.984403	0.293832	0.128185	0.230117	0.13561	0.108819	0.2351	0.119054	0.319611
679	0.849927	0.946596	0.974613	0.400372	0.304692	0.32914	0.639006	1.06111	0.291404	0.108464	0.223349	0.13561	0.108819	0.2351	0.136062	0.319611
680	0.93492	1.15366	1.40101	0.548897	0.223078	0.362725	0.925708	1.11225	0.288975	0.0986038	0.243653	0.116237	0.119701	0.2351	0.136062	0.332396
681	0.942205	1.12408	1.5093	0.510151	0.223078	0.443331	0.962153	1.24009	0.247693	0.0986038	0.243653	0.116237	0.119701	0.2351	0.138492	0.332396
682	1.15833	1.49878	1.86124	0.749083	0.424393	0.557522	1.02047	1.54692	0.301117	0.0986038	0.277494	0.129152	0.125141	0.28212	0.179796	0.332396
683	2.50607	3.91457	3.89845	1.91145	0.75629	0.779188	2.40052	3.74585	0.449247	0.0986038	0.263958	0.0581185	0.119701	0.28212	0.500514	0.319611
684	2.65177	4.11178	3.9932	1.92437	0.783494	0.920247	2.37866	3.84812	0.500243	0.0986038	0.263958	0.0581185	0.119701	0.0537371	0.507803	0.319611
685	2.7829	4.24982	4.1218	2.13101	0.799817	1.08146	2.45641	3.9504	0.485673	0.0591623	0.263958	0.0193728	0.103378	0.0537371	0.561256	0.332396
686	2.86061	4.2794	4.15564	2.13747	0.821581	1.09489	2.53416	3.9504	0.485673	0.0591623	0.263958	0.0193728	0.103378	0.0537371	0.568545	0.332396
687	2.83147	4.2794	4.18948	2.13747	0.821581	1.09489	2.53901	3.9504	0.483244	0.0591623	0.263958	0.0193728	0.103378	0.0537371	0.568545	0.332396
688	2.87518	4.36815	4.20979	2.13747	0.837904	1.16878	2.58275	4.0271	0.483244	0.0690226	0.263958	0.0193728	0.103378	0.0537371	0.568545	0.332396
689	2.87761	4.49633	4.26393	2.31183	0.837904	1.16878	2.67994	4.09103	0.483244	0.0690226	0.263958	0.0193728	0.184992	0.0537371	0.568545	0.332396
690	2.89461	4.48647	4.29777	2.31828	0.984809	1.16878	2.67994	4.09103	0.483244	0.0690226	0.263958	0.0193728	0.184992	0.0537371	0.568545	0.332396
691	2.89704	4.49633	4.31131	2.31828	1.00113	1.16878	2.68965	4.09103	0.483244	0.0690226	0.263958	0.0193728	0.184992	0.0537371	0.568545	0.332396
692	3.00146	4.62452	4.46021	2.4216	1.02834	1.26954	2.74311	4.14216	0.480816	0.0690226	0.257189	0.0193728	0.190433	0.0537371	0.570975	0.332396
693	3.06945	4.6541	4.54819	2.4216	1.0501	1.26954	2.75526	4.24444	0.480816	0.108464	0.257189	0.0193728	0.190433	0.0537371	0.570975	0.332396
694	3.20301	4.69354	4.74447	2.49264	1.09907	1.27626	2.79899	4.47456	0.441962	0.108464	0.257189	0.0193728	0.228519	0.0537371	0.587982	0.332396
695	3.2103	4.72312	4.75124	2.49264	1.10451	1.27626	2.80628	4.50013	0.441962	0.108464	0.257189	0.0193728	0.228519	0.0537371	0.587982	0.332396
696	3.30257	4.77242	4.83245	2.4991	1.10451	1.28297	2.82329	4.5257	0.44439	0.108464	0.257189	0.0193728	0.228519	0.0537371	0.587982	0.332396
697	3.33657	4.92033	4.87983	2.4991	1.1698	1.28969	2.84272	4.55127	0.44439	0.108464	0.257189	0.0193728	0.23396	0.0537371	0.587982	0.332396
698	3.38757	4.98935	4.92721	2.4991	1.18612	1.28969	2.93991	4.70468	0.44439	0.108464	0.257189	0.0193728	0.23396	0.0537371	0.697318	0.357965
699	3.52841	5.11754	5.09641	2.64116	1.27318	1.4509	3.22661	4.98594	0.44439	0.108464	0.257189	0.0322881	0.23396	0.0537371	0.699748	0.357965
700	3.62069	5.24572	5.16409	2.71865	1.2895	1.48449	3.32137	5.21606	0.44439	0.108464	0.257189	0.0322881	0.23396	0.0537371	0.699748	0.370749
701	3.6814	5.25558	5.16409	2.72511	1.2895	1.48449	3.31408	5.2672	0.44439	0.108464	0.257189	0.0322881	0.23396	0.0537371	0.707037	0.370749
702	3.82467	5.34432	5.30622	2.7574	1.30582	1.58524	3.37725	5.3439	0.471102	0.128185	0.263958	0.0322881	0.23396	0.0537371	0.741052	0.370749
703	3.9728	5.39363	5.34007	2.93176	1.51258	1.67257	3.38454	5.42061	0.471102	0.128185	0.263958	0.0322881	0.23396	0.0537371	0.748341	0.370749
704	4.25206	5.52181	5.52281	3.03508	1.53978	1.69272	3.51089	5.6763	0.473531	0.128185	0.270726	0.0322881	0.23396	0.0537371	0.75563	0.473025
705	4.53861	5.83734	5.44836	3.26109	1.57243	1.75317	3.56677	5.98312	0.475959	0.177487	0.338407	0.0452033	0.23396	0.0604542	0.828521	0.549732
706	4.71345	5.90637	5.6311	3.36442	1.59963	1.80019	3.80731	6.43058	0.488101	0.177487	0.338407	0.0452033	0.23396	0.0604542	0.947575	0.562516
707	4.93443	6.21204	5.75292	3.37087	1.67037	1.80691	3.96524	6.87804	0.488101	0.226789	0.338407	0.0452033	0.23396	0.0604542	0.947575	0.562516
708	5.17484	6.29092	5.9492	3.42253	1.90433	1.98827	4.27138	7.236	0.497814	0.226789	0.338407	0.0452033	0.23396	0.0604542	1.13223	0.677576
709	5.41525	6.45855	6.38236	3.59043	2.04035	2.12261	4.39529	7.67067	0.500243	0.236649	0.203044	0.0452033	0.23396	0.0604542	1.1541	0.677576
710	5.50996	6.63603	6.51772	3.9004	2.06755	2.23681	4.49248	8.01585	0.5051	0.26623	0.216581	0.083949	0.23396	0.0604542	1.16625	0.690361
711	5.70423	6.77408	6.61924	3.93914	2.08932	2.37787	4.68928	8.06699	0.5051	0.295811	0.250421	0.13561	0.23396	0.0604542	1.17111	0.690361
712	5.71151	6.77408	6.62601	3.93914	2.08932	2.45847	4.79862	8.05421	0.5051	0.295811	0.257189	0.13561	0.23396	0.0604542	1.17111	0.690361
713	5.69451	6.78394	6.62601	3.95852	2.08932	2.45847	4.80348	8.04142	0.5051	0.295811	0.257189	0.13561	0.23396	0.0604542	1.17111	0.690361
714	5.74065	6.80366	6.62601	3.98435	2.08932	2.46519	4.80105	8.04142	0.5051	0.295811	0.257189	0.13561	0.23396	0.0604542	1.17111	0.690361
715	5.75279	6.80366	6.62601	4.0683	2.20902	2.46519	4.82048	8.19484	0.514813	0.295811	0.257189	0.13561	0.23396	0.0604542	1.17353	0.690361
716	5.76736	6.83324	6.67339	4.07475	2.20902	2.46519	4.90066	8.27154	0.514813	0.325392	0.257189	0.13561	0.23396	0.0604542	1.17353	0.690361
717	5.85478	6.82338	6.8629	4.08767	2.21446	2.63983	4.90309	8.43774	0.517241	0.354974	0.263958	0.13561	0.23396	0.0604542	1.18568	0.703145
718	5.8305	7.03045	6.79522	4.23619	2.2199	2.69357	4.97598	8.62951	0.517241	0.354974	0.263958	0.13561	0.23396	0.0604542	1.18811	0.703145
719	5.8815	6.94171	6.83583	4.23619	2.31784	2.69357	4.99542	8.60394	0.517241	0.354974	0.263958	0.13561	0.23396	0.0604542	1.18325	0.703145
720	5.90578	6.96143	6.8832	4.22974	2.3124	2.70701	5.03672	8.66786	0.517241	0.354974	0.270726	0.13561	0.23396	0.0604542	1.18568	0.703145
721	6.01748	6.96143	6.90351	4.17808	2.19814	2.70701	5.18251	9.20481	0.529383	0.364834	0.270726	0.129152	0.23396	0.0940399	1.16625	0.715929
722	6.08548	6.87268	6.96442	4.20391	2.25799	2.75403	5.22381	9.14088	0.529383	0.364834	0.270726	0.129152	0.23396	0.0940399	1.16625	0.715929
723	6.15104	6.97129	6.99149	4.23619	2.27975	2.75403	5.19465	9.21759	0.529383	0.364834	0.270726	0.219559	0.179551	0.100757	1.16625	0.715929
724	6.16804	7.01073	6.97119	4.33952	2.25799	2.73387	4.97841	8.89798	0.536668	0.364834	0.270726	0.219559	0.179551	0.100757	1.24886	0.703145
725	6.13162	7.04031	7.0118	4.20391	2.27431	2.92195	5.0513	8.65508	0.609519	0.374694	0.277494	0.226016	0.179551	0.107474	1.37034	0.715929
726	6.08062	6.96143	6.98472	4.28785	2.28519	2.92195	5.09504	8.60394	0.621661	0.384555	0.277494	0.232474	0.179551	0.107474	1.4821	0.754283
727	6.15104	6.94171	7.1607	4.48158	2.32328	2.98241	5.26511	8.73178	0.624089	0.423996	0.284262	0.232474	0.179551	0.127626	1.5064	0.741498
728	6.44245	7.19808	7.30283	4.52033	2.38313	3.0563	5.4935	9.17924	0.665372	0.443717	0.284262	0.238932	0.179551	0.127626	1.51369	0.741498
729	6.50073	7.17835	7.12009	4.59136	2.29607	3.10332	5.57368	9.1281	0.650801	0.443717	0.284262	0.238932	0.146905	0.127626	1.51855	0.741498
730	6.64886	7.11919	7.36374	4.79155	2.16005	2.93539	5.65143	9.14088	0.604662	0.443717	0.270726	0.258304	0.146905	0.127626	1.59144	0.920481
731	6.63186	7.08961	7.06594	4.62365	2.15461	2.91524	5.83852	9.17924	0.655658	0.53246	0.351943	0.245389	0.146905	0.127626	1.58901	1.02276
732	6.62458	7.07975	7.11332	4.63011	2.16005	2.9018	5.81665	9.15367	0.655658	0.53246	0.345175	0.245389	0.146905	0.127626	1.64003	1.02276
733	6.60515	7.05017	7.14716	4.7076	2.15461	2.9018	5.87496	9.16645	0.658086	0.53246	0.351943	0.245389	0.0544093	0.0806056	1.64003	1.00997
734	6.58572	6.98115	7.12686	4.76572	2.18181	2.9018	5.77535	9.15367	0.675085	0.53246	0.351943	0.245389	0.0544093	0.0873228	1.64003	1.00997
735	6.65372	6.92198	7.21484	4.82384	2.18726	2.89509	5.87982	9.371	0.767363	0.53246	0.351943	0.245389	0.0544093	0.0873228	1.64975	0.907696
736	6.8577	7.06989	7.40435	4.9207	2.24711	2.9018	6.1641	9.40936	0.818358	0.53246	0.351943	0.245389	0.0544093	0.0873228	1.64975	0.920481
737	6.98397	7.15863	7.70892	5.01756	2.3124	2.98912	6.20297	9.72897	0.832929	0.53246	0.385784	0.290593	0.0544093	0.0873228	1.6862	0.94605
738	7.14424	7.2671	7.91873	5.0886	2.37225	3.04286	6.42407	10.0358	0.879068	0.53246	0.446697	0.290593	0.0544093	0.0940399	1.68863	0.94605
739	7.15396	7.2178	7.91196	5.09506	2.37225	3.06301	6.41435	9.98466	0.879068	0.53246	0.446697	0.290593	0.0544093	0.0940399	1.68863	0.958834
740	7.15881	7.22766	8.04732	5.21129	2.42122	3.08316	6.02074	10.1253	0.879068	0.53246	0.453466	0.290593	0.0544093	0.0940399	1.70563	0.958834
741	7.17824	7.19808	8.02025	5.18546	2.37769	3.0966	6.21755	10.1764	0.864497	0.53246	0.453466	0.290593	0.0544093	0.0940399	1.7032	0.958834
742	7.08596	7.17835	7.96611	5.03048	2.4321	3.0966	6.21269	10.1509	0.864497	0.53246	0.453466	0.290593	0.0544093	0.0940399	1.70563	0.958834
743	7.00826	7.06003	7.76983	4.94653	2.38313	3.02943	6.2467	10.0869	0.866926	0.53246	0.446697	0.277677	0.0544093	0.0940399	1.79067	0.933265
744	6.94026	6.97129	7.70892	4.93362	2.38857	3.08316	6.14952	10.0741	0.864497	0.493019	0.446697	0.277677	0.0544093	0.0940399	1.79553	0.920481
745	6.90627	7.08961	7.62093	4.80446	2.40489	3.11675	6.05476	9.76732	0.866926	0.493019	0.433161	0.277677	0.0544093	0.0940399	1.79796	0.920481
746	6.92084	6.99101	7.64123	4.77218	2.42122	3.11675	5.99402	9.88238	0.915493	0.493019	0.433161	0.277677	0.0544093	0.0873228	1.81011	0.754283
747	7.05682	7.04031	7.65477	4.78509	2.45386	3.19064	6.05233	10.2403	0.930063	0.502879	0.453466	0.284135	0.0544093	0.0873228	1.82226	0.779852
748	7.15881	7.04031	7.70215	4.73343	2.48651	3.23766	6.13494	10.5088	0.93492	0.51274	0.47377	0.284135	0.0544093	0.0873228	1.85385	0.715929
749	7.69548	7.40514	7.98641	4.83675	2.51371	3.36528	6.63788	11.1225	1.08791	0.571902	0.514379	0.284135	0.0544093	0.0873228	2.05065	0.741498
750	7.71977	7.39528	7.99995	4.84967	2.50827	3.38544	6.56985	11.1225	1.09034	0.571902	0.527915	0.284135	0.0544093	0.0873228	2.07252	0.754283
751	7.78533	7.50375	8.0947	4.86258	2.50827	3.46604	6.62816	11.1353	1.15347	0.611343	0.58206	0.264762	0.0544093	0.0873228	2.11382	0.754283
752	7.80233	7.55305	7.90519	4.93362	2.52459	3.372	6.52612	11.148	1.11948	0.611343	0.595597	0.264762	0.0544093	0.0806056	2.20129	0.754283
753	7.5425	7.67137	7.68184	4.77218	2.34504	3.38544	6.65003	10.9051	1.26518	0.611343	0.629437	0.277677	0.0544093	0.0873228	2.15755	0.741498
754	7.63235	7.7404	7.68184	4.62365	2.3396	3.42574	6.6233	10.9179	1.27246	0.611343	0.629437	0.277677	0.0544093	0.0873228	2.15513	0.754283
755	7.51578	7.7404	7.68184	4.60428	2.40489	3.42574	6.61602	10.8284	1.30646	0.611343	0.629437	0.277677	0.0544093	0.100757	2.15513	0.754283
756	7.32394	7.69109	7.62093	4.5397	2.40489	3.40559	6.52369	10.5472	1.29189	0.601483	0.629437	0.277677	0.0544093	0.100757	2.14298	0.741498
757	7.0544	7.48403	7.14039	4.08121	2.41577	3.3317	6.10092	9.97187	1.22632	0.611343	0.609133	0.277677	0.0761731	0.120908	2.18914	0.741498
758	7.06168	7.38542	7.01857	4.07475	2.40489	3.35185	6.18596	10.0486	1.1899	0.611343	0.609133	0.277677	0.0761731	0.120908	2.18671	0.652007
759	7.01797	7.2671	6.86967	4.01018	2.32328	3.25109	6.32202	10.0741	1.18261	0.621204	0.609133	0.264762	0.0761731	0.127626	2.2183	0.690361
760	6.99854	7.2671	6.78845	3.92623	2.32328	3.29811	6.35604	9.97187	1.18018	0.621204	0.609133	0.264762	0.0761731	0.134343	2.2183	0.703145
761	6.94998	7.15863	6.79522	3.84228	2.26343	3.29811	6.42407	10.0741	1.1899	0.621204	0.609133	0.264762	0.0761731	0.134343	2.23288	0.703145
762	6.96212	7.16849	6.76138	3.71958	2.2199	3.32498	6.50425	10.1125	1.1899	0.621204	0.636206	0.264762	0.0761731	0.161211	2.2353	0.690361
763	6.99369	7.09947	6.72077	3.55814	2.22534	3.12347	6.71077	10.1381	1.19961	0.611343	0.636206	0.264762	0.0761731	0.161211	2.24259	0.639223
764	6.9864	7.15863	6.61924	3.44191	2.29063	3.15034	6.63788	10.2148	1.26518	0.611343	0.609133	0.264762	0.0924959	0.18808	2.37137	0.664792
765	7.07868	7.07975	6.57864	3.46128	2.30151	3.1772	6.66947	10.1892	1.26275	0.601483	0.609133	0.264762	0.0924959	0.18808	2.37137	0.664792
766	7.13453	7.16849	6.62601	3.46128	2.33416	3.1772	6.83712	10.2915	1.35746	0.611343	0.649742	0.264762	0.0924959	0.201514	2.45155	0.690361
767	7.12482	7.07975	6.55156	3.46128	2.33416	3.06973	6.85412	10.2915	1.36474	0.611343	0.649742	0.264762	0.0924959	0.201514	2.51958	0.677576
768	7.28023	7.12905	6.7343	3.54523	2.32328	3.08316	7.00962	10.4065	1.41574	0.611343	0.649742	0.264762	0.0924959	0.201514	2.61676	0.677576
769	7.34094	7.10933	6.7343	3.53877	2.30151	3.08988	6.95617	10.496	1.41816	0.611343	0.65651	0.264762	0.0924959	0.201514	2.61919	0.677576
770	7.45265	7.18821	6.79522	3.52586	2.16549	3.08316	7.01448	10.8796	1.39631	0.611343	0.65651	0.264762	0.0924959	0.194797	2.6119	0.652007
771	7.60563	7.35584	6.8629	3.48711	2.26343	3.13018	7.33034	11.4165	1.42788	0.631064	0.65651	0.264762	0.0544093	0.194797	2.816	0.728714
772	7.69548	7.37556	6.82906	3.48065	2.27431	2.94882	7.32548	11.4804	1.47402	0.640925	0.663278	0.258304	0.0544093	0.194797	2.76012	0.715929
773	7.92375	7.50375	7.06594	3.48711	2.34504	2.99584	7.66807	11.6466	1.51287	0.670506	0.663278	0.387457	0.0761731	0.295554	2.79899	0.703145
774	7.87033	7.57277	6.78168	3.33859	2.48651	2.86822	7.826	11.2375	1.44973	0.660645	0.622669	0.316423	0.103378	0.288837	2.78927	0.639223
775	7.73434	7.57277	6.84936	3.40316	2.49195	2.86822	7.77254	11.3142	1.4473	0.670506	0.609133	0.322881	0.103378	0.288837	2.68237	0.639223
776	7.68334	7.53333	6.83583	3.49357	2.49739	2.86822	7.74096	11.2631	1.4983	0.670506	0.609133	0.322881	0.103378	0.288837	2.63134	0.652007
777	7.65906	7.49389	6.90351	3.51294	2.49739	2.84807	7.68993	11.2503	1.48616	0.631064	0.561756	0.322881	0.103378	0.288837	2.63134	0.652007
778	7.66877	7.52347	6.91704	3.50648	2.46474	2.84135	7.66321	11.2375	1.45702	0.621204	0.554988	0.322881	0.103378	0.288837	2.6605	0.652007
779	7.55221	7.56291	6.95088	3.46128	2.4593	2.84135	7.63405	11.2503	1.46916	0.611343	0.554988	0.322881	0.103378	0.288837	2.6605	0.664792
780	7.49393	7.44458	6.96442	3.44836	2.44298	2.80776	7.67779	11.2503	1.47159	0.611343	0.609133	0.322881	0.103378	0.288837	2.6605	0.639223
781	7.17824	7.22766	6.62601	3.31921	2.48107	2.76074	7.39108	11.0458	1.52744	0.611343	0.636206	0.335796	0.103378	0.28212	2.65564	0.613654
782	7.06411	7.23752	6.53803	3.20298	2.50283	2.70029	7.29147	10.9307	1.52744	0.621204	0.636206	0.335796	0.103378	0.28212	2.65564	0.613654
783	6.99854	7.24738	6.54479	3.19006	2.49739	2.68685	7.16269	10.854	1.53473	0.621204	0.642974	0.335796	0.103378	0.28212	2.63134	0.613654
784	6.80427	6.97129	6.42974	2.93821	2.4593	2.52564	7.13354	10.496	1.52744	0.621204	0.602365	0.335796	0.103378	0.288837	2.46855	0.588085
785	6.74356	6.82338	6.34175	2.9253	2.51371	2.61297	7.08008	10.2276	1.55172	0.611343	0.595597	0.322881	0.103378	0.288837	2.49042	0.588085
786	6.58815	6.64589	6.36206	2.82198	2.39401	2.46519	6.8274	9.8696	1.54687	0.542321	0.514379	0.329338	0.103378	0.28212	2.33249	0.588085
787	6.54444	6.41911	6.34852	2.90593	2.32872	2.41145	6.75451	9.52442	1.5153	0.542321	0.500843	0.335796	0.103378	0.28212	2.28147	0.588085
788	6.32103	6.16274	6.13871	2.79615	2.09476	2.22337	6.65003	8.68064	1.39388	0.5226	0.480538	0.29705	0.103378	0.275403	2.11382	0.639223
789	5.93249	5.99511	6.07779	2.70574	2.08932	1.87408	6.39977	8.3099	1.38902	0.493019	0.480538	0.29705	0.103378	0.275403	2.01906	0.639223
790	5.84993	5.81762	6.02365	2.69928	2.04035	1.8808	6.34146	8.23319	1.40117	0.493019	0.534683	0.29705	0.103378	0.275403	1.99477	0.639223
791	5.64594	5.72888	5.90859	2.68637	1.92609	1.73302	6.01831	7.92636	1.41088	0.473298	0.534683	0.29705	0.103378	0.275403	1.89272	0.677576
792	5.54638	5.65986	5.71908	2.63471	1.92609	1.69944	5.88711	7.67067	1.38902	0.433857	0.554988	0.303508	0.103378	0.275403	1.88057	0.677576
793	5.3764	5.39363	5.39421	2.33766	1.83904	1.43747	5.67087	7.27435	1.33803	0.433857	0.561756	0.303508	0.108819	0.275403	1.79067	0.677576
794	4.79116	5.04851	4.77154	1.9954	1.20245	1.06802	4.83263	5.59959	1.08305	0.414136	0.54822	0.258304	0.108819	0.255251	1.37034	0.613654
795	4.50704	4.62452	4.5685	1.85979	1.17524	1.021	4.52163	5.22884	1.04905	0.305672	0.527915	0.258304	0.0924959	0.241817	1.24886	0.511378
796	4.35648	4.45689	4.50758	1.74356	1.15348	1.00085	4.55322	5.16492	1.01506	0.305672	0.527915	0.264762	0.0924959	0.2351	1.261	0.498594
797	4.29335	4.40759	4.30454	1.68544	1.15892	0.953833	4.57994	5.04986	0.910636	0.305672	0.54822	0.251847	0.0924959	0.208231	1.24643	0.421887
798	4.09422	4.1315	4.05412	1.5692	0.995691	0.81949	4.33698	4.61519	0.781933	0.295811	0.500843	0.251847	0.0924959	0.181363	1.07878	0.357965
799	3.99466	4.15122	3.64803	1.45942	0.963045	0.81949	4.41959	4.5257	0.730937	0.167626	0.54822	0.251847	0.0598503	0.181363	0.969442	0.319611
800	3.85381	4.12164	3.5262	1.42067	0.935841	0.718733	4.388	4.42342	0.716367	0.167626	0.494074	0.251847	0.0598503	0.174646	0.877114	0.294042
801	3.80282	4.11178	3.45852	1.38193	0.9304	0.718733	4.39529	4.38507	0.71151	0.167626	0.494074	0.251847	0.0598503	0.167928	0.874684	0.294042
802	3.80767	4.1315	3.45852	1.38839	0.935841	0.826208	4.42202	4.37228	0.694512	0.187347	0.494074	0.251847	0.0598503	0.0671713	0.930567	0.294042
803	3.76153	4.25968	3.44499	1.29798	0.99025	0.86651	4.73301	4.39785	0.570665	0.197208	0.494074	0.27122	0.0652912	0.0671713	0.840669	0.332396
804	3.75182	4.24982	3.39084	1.29152	1.01201	0.859793	4.83506	4.57683	0.546382	0.187347	0.487306	0.226016	0.0652912	0.0671713	0.847958	0.34518
805	3.97766	4.24982	3.45852	1.33027	1.12627	0.906813	5.16793	4.64076	0.619233	0.197208	0.521147	0.226016	0.0652912	0.0671713	0.874684	0.357965
806	4.27878	4.28926	3.62096	1.37547	1.17524	0.920247	5.61499	5.101	0.641088	0.25637	0.541451	0.226016	0.0924959	0.0738885	0.9087	0.357965
807	4.58475	4.53577	3.8037	1.44005	1.20245	0.953833	6.21026	5.39504	0.665372	0.25637	0.534683	0.219559	0.108819	0.0738885	0.967012	0.46024
808	4.74259	4.61466	3.83077	1.44005	1.1426	0.926965	6.2297	5.49732	0.670228	0.25637	0.480538	0.219559	0.11426	0.0738885	0.964583	0.473025
809	4.8373	4.67382	3.84431	1.47879	1.1426	1.04116	6.28801	5.45896	0.643516	0.25637	0.480538	0.219559	0.0870549	0.0806056	0.932997	0.473025
810	4.949	4.86117	3.9729	1.53691	1.1426	1.09489	6.36819	5.52288	0.662943	0.26623	0.480538	0.219559	0.0870549	0.0806056	0.976731	0.473025
811	4.966	4.85131	4.02028	1.53045	1.1426	1.09489	6.30259	5.58681	0.662943	0.26623	0.480538	0.219559	0.0870549	0.120908	0.974301	0.473025
812	4.95386	4.91047	4.04735	1.55628	1.13716	1.09489	6.39734	5.63794	0.65323	0.26623	0.480538	0.226016	0.0870549	0.0940399	0.976731	0.473025
813	4.94172	4.71326	3.97967	1.50462	1.19701	0.973985	6.28801	5.68908	0.650801	0.285951	0.480538	0.226016	0.0870549	0.0604542	0.884403	0.498594
814	5.05828	4.7034	3.93229	1.49171	1.1698	0.973985	6.27343	5.6763	0.650801	0.285951	0.480538	0.226016	0.0870549	0.0604542	0.872255	0.498594
815	5.07042	4.64424	3.91876	1.46588	1.19701	0.953833	6.23213	5.66351	0.650801	0.285951	0.480538	0.226016	0.0870549	0.0604542	0.872255	0.498594
816	5.05828	4.67382	3.90522	1.46588	1.20245	0.953833	6.28315	5.66351	0.650801	0.305672	0.480538	0.226016	0.0870549	0.0604542	0.869825	0.498594
817	5.12627	4.7527	3.93229	1.49817	1.20245	1.00757	6.35604	5.56124	0.650801	0.305672	0.500843	0.226016	0.0870549	0.0604542	0.874684	0.498594
818	5.1457	4.82172	3.89845	1.48525	1.21333	1.04116	6.33903	5.48453	0.626518	0.305672	0.494074	0.226016	0.0870549	0.0604542	0.874684	0.498594
819	5.3594	4.91047	3.94583	1.48525	1.2623	1.08818	6.39006	5.62516	0.645945	0.305672	0.494074	0.226016	0.0870549	0.0604542	0.920848	0.5753
820	5.53424	4.96963	3.98644	1.55628	1.2623	1.18893	6.50668	5.63794	0.658086	0.315532	0.507611	0.226016	0.0924959	0.0604542	0.954864	0.600869
821	5.67751	5.05837	4.06765	1.56274	1.34391	1.24939	6.78609	5.6763	0.701797	0.325392	0.507611	0.226016	0.0924959	0.0604542	1.00589	0.600869
822	5.65809	5.01893	3.99997	1.56274	1.34935	1.16206	6.61845	5.70187	0.747936	0.325392	0.494074	0.238932	0.0924959	0.0537371	0.891692	0.600869
823	5.69451	5.01893	3.97967	1.53045	1.34935	1.16878	6.46052	5.77857	0.789218	0.325392	0.446697	0.238932	0.0924959	0.0537371	0.894122	0.690361
824	5.61923	5.06823	3.96613	1.53045	1.39288	1.1755	6.43136	5.85528	0.791646	0.354974	0.446697	0.226016	0.0924959	0.0537371	0.894122	0.728714
825	5.4881	4.95977	3.87138	1.524	1.38744	1.1352	6.33903	5.52288	0.78679	0.345113	0.433161	0.200186	0.103378	0.0537371	0.891692	0.715929
826	5.48567	4.94991	3.92552	1.524	1.382	1.1352	6.31474	5.5101	0.794075	0.345113	0.392552	0.200186	0.103378	0.0537371	0.889263	0.715929
827	5.42982	4.67382	3.86461	1.3109	1.10451	1.15535	6.11793	5.21606	0.80136	0.305672	0.36548	0.193728	0.0979368	0.0537371	0.845528	0.805421
828	5.35454	4.67382	3.85107	1.29152	1.10451	1.06802	6.29044	4.99872	0.803788	0.285951	0.351943	0.193728	0.0979368	0.0470199	0.845528	0.818205
829	5.8135	4.90061	3.85784	1.23986	1.31126	1.04787	6.37791	5.39504	0.871782	0.26623	0.433161	0.232474	0.0979368	0.0470199	0.976731	0.869343
830	5.76736	4.87103	3.77662	1.3109	1.29494	1.07474	6.39734	5.3439	0.84507	0.276091	0.453466	0.232474	0.0761731	0.208231	0.903841	0.971619
831	5.7188	4.83158	3.75632	1.3109	1.29494	1.04116	6.34632	5.15214	0.808645	0.236649	0.453466	0.232474	0.0435275	0.214948	0.864966	0.933265
832	5.64837	4.83158	3.6751	1.33673	1.30582	1.04116	6.36819	5.07543	0.796503	0.236649	0.453466	0.226016	0.0435275	0.214948	0.857677	0.933265
833	5.40554	4.41745	3.43822	1.34318	1.25686	1.03444	6.22727	4.90923	0.781933	0.226789	0.453466	0.226016	0.0435275	0.221665	0.779927	0.894912
834	5.26226	4.38787	3.45852	1.34318	1.25686	1.02772	6.20054	4.87088	0.78679	0.216928	0.453466	0.226016	0.0435275	0.221665	0.772638	0.894912
835	5.20884	4.38787	3.44499	1.34318	1.28406	0.96055	5.96243	4.80695	0.779505	0.216928	0.39932	0.226016	0.0380865	0.221665	0.767779	0.894912
836	5.26712	4.29912	3.48559	1.34318	1.27862	0.980702	6.09363	4.69189	0.781933	0.236649	0.412857	0.226016	0.0380865	0.221665	0.736193	0.920481
837	5.24769	4.40759	3.5059	1.36901	1.22965	1.00085	6.09363	4.89645	0.80136	0.295811	0.419625	0.226016	0.0380865	0.261968	0.741052	0.920481
838	5.21855	4.54563	3.35023	1.29152	1.21333	1.06802	6.15924	4.92201	0.886353	0.335253	0.392552	0.219559	0.0380865	0.335857	0.767779	0.869343
839	5.61923	4.64424	3.45175	1.34964	1.26774	1.15535	6.50911	4.84531	1.0442	0.433857	0.446697	0.206644	0.0380865	0.396311	0.828521	0.869343
840	5.55367	4.49633	3.43822	1.30444	1.27318	1.16206	6.43865	4.70468	1.05634	0.443717	0.419625	0.206644	0.0435275	0.403028	0.828521	0.869343
841	5.61438	4.47661	3.39084	1.24632	1.2895	1.16206	6.71077	4.61519	1.14862	0.374694	0.419625	0.206644	0.0435275	0.403028	0.813942	0.894912
842	5.27926	4.41745	3.08627	1.143	1.29494	1.18222	6.61602	4.64076	1.18261	0.493019	0.39932	0.206644	0.0435275	0.403028	0.850388	1.04833
843	5.3254	4.45689	2.99829	1.15591	1.28406	1.16878	6.64517	4.62797	1.17047	0.542321	0.406089	0.206644	0.0435275	0.403028	0.850388	1.07389
844	5.26955	4.73298	3.12011	1.2334	1.2895	1.19565	6.74722	4.66633	1.1899	0.640925	0.467002	0.284135	0.0435275	0.403028	0.83338	1.09946
845	5.30112	4.73298	3.2284	1.26569	1.35479	1.18893	6.87113	4.64076	1.22147	0.700087	0.467002	0.29705	0.0435275	0.403028	0.957294	1.13782
846	5.26469	4.71326	3.20133	1.2334	1.19156	1.19565	6.91487	4.69189	1.24332	0.700087	0.47377	0.29705	0.0435275	0.403028	1.01804	1.13782
847	5.28898	4.6541	3.2081	1.21403	1.20789	1.22252	6.94402	4.71746	1.24575	0.719808	0.47377	0.29705	0.0435275	0.403028	1.02289	1.02276
848	5.22341	4.67382	3.2284	1.24632	1.1426	1.23595	6.9829	4.74303	1.24575	0.719808	0.460234	0.29705	0.0435275	0.403028	1.02532	1.02276
849	5.09228	4.77242	3.12688	1.2334	1.03378	1.20237	6.83712	4.71746	1.25789	0.749389	0.460234	0.29705	0.0380865	0.403028	0.998598	1.02276
850	5.04614	4.802	3.08627	1.20112	1.01201	1.18893	6.80796	4.7686	1.26275	0.759249	0.460234	0.258304	0.0380865	0.403028	0.969442	0.997187
851	5.05585	4.76256	3.09981	1.21403	1.01201	1.1755	6.79824	4.87088	1.25789	0.749389	0.406089	0.258304	0.0489684	0.403028	0.979161	0.984403
852	4.983	4.85131	2.92384	1.04613	1.05554	1.14863	6.80067	4.81974	1.26275	0.769109	0.433161	0.309965	0.0489684	0.362725	1.16625	1.08668
853	4.95143	4.802	2.94414	1.06551	1.0501	1.15535	6.7788	4.83252	1.26275	0.769109	0.47377	0.309965	0.0489684	0.362725	1.25614	1.08668
854	4.99757	4.85131	2.89677	1.05905	1.0501	1.22252	6.81525	4.84531	1.25546	0.78883	0.480538	0.309965	0.0489684	0.362725	1.22213	1.08668
855	5.02671	4.79214	2.89677	1.03968	1.06642	1.24267	6.78609	4.85809	1.25546	0.78883	0.480538	0.309965	0.0489684	0.362725	1.22699	1.08668
856	5	4.77242	2.88323	1.02676	1.10451	1.26954	6.77395	4.94758	1.25789	0.78883	0.480538	0.309965	0.0489684	0.362725	1.22699	1.08668
857	4.77902	4.84145	2.7411	1.05905	1.04466	1.30312	6.43136	4.62797	1.2239	0.808551	0.47377	0.309965	0.0489684	0.362725	1.21484	1.11225
858	4.72559	4.79214	2.64634	1.05905	1.0501	1.30984	6.43136	4.67911	1.2239	0.828272	0.453466	0.309965	0.0489684	0.362725	1.21241	1.12503
859	4.61875	4.82172	2.6125	1.07196	1.12083	1.30312	6.17381	4.62797	1.22147	0.828272	0.453466	0.309965	0.0489684	0.362725	1.21241	1.12503
860	4.55318	4.98935	2.58543	1.07196	1.11539	1.33671	6.14223	4.62797	1.18018	0.828272	0.453466	0.309965	0.0489684	0.369442	1.21484	1.12503
861	4.17678	4.46675	2.24026	0.923439	1.0229	1.07474	5.3866	4.48734	1.10491	0.77897	0.433161	0.29705	0.0489684	0.369442	1.23671	1.06111
862	4.14279	4.42731	2.24702	0.89115	1.02834	1.07474	5.27969	4.42342	1.07576	0.847992	0.439929	0.29705	0.0489684	0.369442	1.24157	1.06111
863	4.1695	4.41745	2.31471	0.884693	1.02834	1.06802	5.28698	4.46177	1.09034	0.857853	0.439929	0.29705	0.0489684	0.369442	1.25371	1.06111
864	4.18407	4.40759	2.32824	0.871778	1.02834	1.10833	5.32829	4.50013	1.10248	0.857853	0.439929	0.29705	0.0489684	0.369442	1.26343	1.06111
865	4.06265	4.41745	2.31471	0.858862	1.02834	1.12848	5.22624	4.51291	1.1389	0.857853	0.439929	0.290593	0.0489684	0.369442	1.23185	1.02276
866	3.98252	4.41745	2.24026	0.858862	1.02834	1.12848	5.26754	4.56405	1.10248	0.847992	0.439929	0.290593	0.0489684	0.194797	1.23428	1.12503
867	4.02623	4.44703	2.32824	0.86532	1.02834	1.1352	5.29427	4.58962	1.10733	0.847992	0.439929	0.290593	0.0489684	0.194797	1.23671	1.12503
868	4.02137	4.48647	2.31471	0.878235	1.02834	1.1352	5.2967	4.53848	1.10733	0.828272	0.439929	0.277677	0.0489684	0.194797	1.24643	1.11225
869	4.00923	4.47661	2.30794	0.852405	1.02834	1.1352	5.28698	4.46177	1.10491	0.828272	0.439929	0.277677	0.0489684	0.194797	1.24643	1.11225
870	3.9728	4.47661	2.26056	0.852405	1.02834	1.1352	5.33072	4.46177	1.10248	0.828272	0.433161	0.277677	0.0489684	0.194797	1.25371	1.09946
871	4.03837	4.44703	2.28763	0.845947	1.02834	1.1352	5.46921	4.41064	1.07091	0.828272	0.433161	0.277677	0.0489684	0.194797	1.25371	1.08668
872	3.98009	4.37801	2.23349	0.813659	1.01201	1.1352	5.47164	4.50013	1.06848	0.818411	0.433161	0.277677	0.0489684	0.194797	1.22456	1.12503
873	3.91695	4.33857	2.23349	0.813659	0.952163	1.06802	5.48379	4.50013	1.06848	0.729668	0.433161	0.277677	0.0489684	0.194797	1.2197	1.11225
874	3.84167	4.31885	2.24702	0.794286	0.881431	1.01429	5.43762	4.43621	1.07334	0.709947	0.433161	0.277677	0.0489684	0.18808	1.08364	1.11225
875	3.6474	4.26954	2.15904	0.781371	0.941281	1.02772	5.32829	4.16773	1.06848	0.709947	0.392552	0.277677	0.0272047	0.181363	1.07635	1.18895
876	3.65226	4.1315	2.05752	0.768456	0.946722	1.02772	5.24811	4.20609	1.05634	0.700087	0.392552	0.264762	0.0272047	0.181363	1.09579	1.21452
877	3.55027	4.09206	2.01014	0.768456	0.843345	1.05459	5.27726	4.12938	1.02234	0.700087	0.392552	0.264762	0.0272047	0.181363	1.00103	1.24009
878	3.51627	4.12164	2.08459	0.72971	0.843345	1.05459	5.36716	4.15495	1.0272	0.680366	0.392552	0.258304	0.0272047	0.107474	1.00832	1.24009
879	3.47256	4.1315	2.09136	0.736168	0.843345	1.06131	5.36959	4.11659	1.0272	0.660645	0.392552	0.258304	0.0272047	0.107474	1.00346	1.25288
880	3.37785	3.98359	2.04398	0.72971	0.837904	0.96055	5.22624	4.06546	0.971345	0.591623	0.379016	0.258304	0.0272047	0.0470199	0.98402	1.13782
881	3.29286	3.85541	1.9763	0.671592	0.805258	0.953833	4.94926	3.86091	0.925206	0.581762	0.351943	0.187271	0.0163228	0.0470199	0.838239	1.07389
882	3.26372	3.78638	1.96953	0.671592	0.805258	0.947116	4.89094	3.82255	0.898494	0.581762	0.358712	0.187271	0.0163228	0.0470199	0.83581	1.04833
883	3.20544	3.74694	1.96953	0.671592	0.799817	0.947116	4.8958	3.69471	0.866926	0.562041	0.358712	0.187271	0.0163228	0.0470199	0.775068	1.04833
884	3.18358	3.64834	2.00337	0.671592	0.810699	0.947116	4.7889	3.66914	0.842642	0.552181	0.351943	0.187271	0.0163228	0.0470199	0.777497	1.04833
885	3.16659	3.6582	2.05075	0.671592	0.788935	0.953833	4.80348	3.73306	0.849927	0.493019	0.351943	0.0774913	0.0163228	0.0470199	0.770208	1.00997
886	3.27586	3.72722	2.04398	0.665134	0.729085	1.01429	4.83992	3.69471	0.847499	0.493019	0.358712	0.0710337	0.0163228	0.0470199	0.762919	0.997187
887	3.07431	3.34267	1.92892	0.5941	0.718203	0.953833	4.5678	3.26004	0.842642	0.443717	0.304566	0.0710337	0.0163228	0.0470199	0.68031	0.843774
888	2.93589	3.30323	1.85447	0.613473	0.723644	0.953833	4.49005	3.23447	0.832929	0.423996	0.297798	0.0710337	0.0163228	0.0470199	0.675451	0.818205
889	2.77319	3.14546	1.73941	0.587643	0.750849	0.920247	4.08672	3.06827	0.779505	0.384555	0.243653	0.0710337	0.0163228	0.0134343	0.505373	0.792636
890	2.71491	3.15532	1.75972	0.587643	0.750849	0.926965	4.09401	3.0427	0.779505	0.404275	0.243653	0.0710337	0.0163228	0.0134343	0.500514	0.792636
891	2.64449	2.94825	1.6785	0.607016	0.647471	0.785905	3.76357	2.97878	0.755221	0.345113	0.236885	0.0645761	0.0163228	0.0134343	0.473787	0.792636
892	2.60321	2.89895	1.66496	0.607016	0.647471	0.785905	3.52789	3.00435	0.735794	0.345113	0.236885	0.0645761	0.0163228	0.0134343	0.471358	0.792636
893	2.53764	2.89895	1.68527	0.581185	0.64203	0.765753	3.42828	3.11941	0.709082	0.345113	0.230117	0.0645761	0.0163228	0.0134343	0.461639	0.792636
894	2.63477	2.99755	1.6785	0.503694	0.680117	0.732168	3.78787	3.09384	0.658086	0.276091	0.230117	0.0645761	0.0108819	0.0201514	0.502944	0.715929
895	2.65177	2.99755	1.69204	0.497236	0.680117	0.732168	3.7247	3.19611	0.662943	0.285951	0.175972	0.0645761	0.0163228	0.0335857	0.495655	0.728714
896	2.6712	2.93839	1.68527	0.510151	0.723644	0.685148	3.72227	3.19611	0.626518	0.276091	0.155667	0.0645761	0.0163228	0.0335857	0.461639	0.741498
897	2.70277	3.00742	1.71234	0.490779	0.707321	0.691865	3.73442	3.26004	0.590092	0.285951	0.155667	0.0516609	0.0163228	0.0268685	0.315858	0.652007
898	2.72462	2.80035	1.77325	0.464948	0.631148	0.712016	3.51575	3.31117	0.57795	0.216928	0.236885	0.0516609	0.00544093	0.0268685	0.30371	0.677576
899	2.65906	2.81021	1.77325	0.464948	0.631148	0.651562	3.44771	3.2089	0.575522	0.216928	0.236885	0.0516609	0.00544093	0.0268685	0.298851	0.677576
900	2.54735	2.78063	1.74618	0.471406	0.58218	0.718733	3.39183	3.17054	0.570665	0.216928	0.230117	0.0516609	0.00544093	0.0268685	0.293991	0.677576
901	2.53521	2.83979	1.69204	0.471406	0.587621	0.732168	3.41856	3.2089	0.568237	0.216928	0.230117	0.0516609	0.00544093	0.0268685	0.296421	0.677576
902	2.53278	2.84965	1.72588	0.45849	0.587621	0.712016	3.42828	3.19611	0.568237	0.236649	0.223349	0.0581185	0.00544093	0.0268685	0.298851	0.677576
903	2.60806	2.84965	1.72588	0.452033	0.587621	0.745602	3.69068	3.15776	0.483244	0.226789	0.223349	0.0581185	0.0217637	0.0268685	0.296421	0.677576
904	2.62263	2.83979	1.74618	0.464948	0.631148	0.752319	3.84618	3.34953	0.471102	0.236649	0.209812	0.0452033	0.0217637	0.0268685	0.240538	0.677576
905	2.62263	2.84965	1.69204	0.464948	0.636589	0.745602	3.86076	3.40066	0.451676	0.226789	0.196276	0.0387457	0.0217637	0.0268685	0.276983	0.677576
906	2.60078	2.80035	1.6988	0.413287	0.52233	0.745602	3.90206	3.38788	0.441962	0.197208	0.263958	0.00645761	0.0217637	0.0806056	0.430053	0.652007
907	2.62992	2.79049	1.6785	0.40683	0.52233	0.759036	3.93122	3.49016	0.439534	0.197208	0.270726	0.00645761	0.0217637	0.0806056	0.430053	0.652007
908	2.60321	2.7116	1.63789	0.40683	0.52233	0.792622	4.21063	3.59243	0.495386	0.157766	0.263958	0.00645761	0.0217637	0.100757	0.437342	0.703145
909	2.64934	2.73132	1.72588	0.400372	0.462479	0.806056	4.27138	3.68192	0.543953	0.157766	0.277494	0.00645761	0.0217637	0.100757	0.505373	0.715929
910	2.70034	2.78063	1.69204	0.393914	0.495125	0.792622	4.35884	3.74585	0.546382	0.167626	0.277494	0.00645761	0.0217637	0.114191	0.507803	0.715929
911	2.75376	2.85951	1.69204	0.393914	0.495125	0.792622	4.50462	3.83534	0.57795	0.167626	0.257189	0.0129152	0.0217637	0.114191	0.512662	0.715929
912	2.84604	2.96797	1.71911	0.393914	0.549534	0.799339	4.68199	3.97597	0.619233	0.167626	0.257189	0.0193728	0.0217637	0.114191	0.748341	0.741498
913	3.03545	3.24406	1.8274	0.393914	0.560416	0.839642	5.14606	4.18052	0.636231	0.167626	0.257189	0.0193728	0.0217637	0.114191	0.840669	0.715929
914	3.13987	3.19476	1.88154	0.43266	0.565857	0.846359	5.19465	4.24444	0.609519	0.167626	0.257189	0.0193728	0.0217637	0.120908	0.840669	0.767067
915	3.16901	3.42155	1.96953	0.419745	0.571298	0.86651	5.3866	4.3595	0.63866	0.207068	0.257189	0.0193728	0.0217637	0.120908	0.847958	0.767067
916	3.23701	3.50043	2.01014	0.477863	0.565857	0.886662	5.39632	4.30836	0.592521	0.216928	0.257189	0.0193728	0.0217637	0.161211	0.847958	0.767067
917	3.29772	3.57932	1.98983	0.45849	0.565857	0.893379	5.53967	4.39785	0.587664	0.216928	0.257189	0.0193728	0.0217637	0.161211	0.847958	0.767067
918	3.44585	3.7075	2.02367	0.464948	0.565857	0.953833	5.67087	4.62797	0.585236	0.207068	0.250421	0.0645761	0.0326456	0.161211	0.884403	0.792636
919	3.43128	3.77652	2.05752	0.555355	0.565857	0.953833	5.76563	4.67911	0.568237	0.216928	0.243653	0.0710337	0.0326456	0.161211	0.884403	0.792636
920	3.44342	3.79625	2.05752	0.555355	0.565857	0.953833	5.77535	4.70468	0.568237	0.216928	0.243653	0.0710337	0.0326456	0.161211	0.884403	0.792636
921	3.45799	3.79625	2.06428	0.555355	0.609385	0.96055	5.82637	4.66633	0.592521	0.197208	0.243653	0.0710337	0.0326456	0.161211	0.884403	0.792636
922	3.53084	3.89485	2.09812	0.555355	0.609385	0.900096	5.8944	4.78139	0.624089	0.216928	0.270726	0.0710337	0.0326456	0.161211	0.884403	0.792636
923	3.62555	4.05261	2.09812	0.574727	0.609385	0.900096	5.96729	4.69189	0.631374	0.305672	0.29103	0.0710337	0.0326456	0.167928	0.869825	0.792636
924	3.6304	4.04275	2.13873	0.574727	0.554975	0.900096	5.96729	4.75582	0.672657	0.315532	0.311335	0.0710337	0.0326456	0.167928	0.886833	0.818205
925	3.58669	4.1808	2.17257	0.587643	0.52233	0.893379	5.86282	4.80695	0.675085	0.325392	0.345175	0.0710337	0.0326456	0.167928	0.959723	0.83099
926	3.58426	4.15122	2.15227	0.5941	0.533211	0.886662	5.91384	4.85809	0.679942	0.325392	0.345175	0.0710337	0.0326456	0.161211	0.940286	0.83099
927	3.62555	4.14136	2.19288	0.607016	0.533211	0.987419	6.03289	4.98594	0.677513	0.325392	0.345175	0.0710337	0.0326456	0.167928	0.947575	0.83099
928	3.69354	4.02303	2.19288	0.639304	0.571298	0.933682	6.4022	5.04986	0.636231	0.325392	0.331639	0.0710337	0.0380865	0.167928	0.930567	0.818205
929	3.67411	4.02303	2.19288	0.632846	0.571298	0.933682	6.41678	5.02429	0.636231	0.325392	0.338407	0.174356	0.0380865	0.167928	0.930567	0.818205
930	3.68383	4.01317	2.1252	0.645761	0.571298	0.920247	6.30988	5.02429	0.631374	0.325392	0.338407	0.174356	0.0326456	0.167928	0.930567	0.818205
931	3.67897	3.96387	2.11166	0.645761	0.571298	0.920247	6.28072	4.89645	0.63866	0.315532	0.331639	0.174356	0.0326456	0.167928	0.925708	0.818205
932	3.67897	3.97373	2.11843	0.671592	0.571298	0.859793	6.27586	4.90923	0.636231	0.315532	0.351943	0.180813	0.0326456	0.167928	0.925708	0.83099
933	3.63769	3.96387	2.13197	0.671592	0.571298	0.859793	6.35118	4.80695	0.633803	0.305672	0.351943	0.180813	0.0326456	0.167928	0.867395	0.818205
934	3.64254	3.96387	2.13873	0.684507	0.571298	0.859793	6.54556	4.79417	0.641088	0.345113	0.351943	0.174356	0.0326456	0.167928	0.864966	0.818205
935	3.63769	3.96387	2.16581	0.684507	0.527771	0.893379	6.53827	4.78139	0.643516	0.345113	0.351943	0.174356	0.0326456	0.167928	0.864966	0.83099
936	3.63526	3.97373	2.1455	0.684507	0.527771	0.906813	6.47752	4.67911	0.641088	0.345113	0.351943	0.206644	0.0326456	0.167928	0.792075	0.767067
937	3.62312	3.90471	2.01014	0.652219	0.527771	0.900096	6.43379	4.53848	0.575522	0.335253	0.351943	0.206644	0.0326456	0.167928	0.843099	0.690361
938	3.50656	3.80611	1.98307	0.678049	0.495125	0.873228	6.29044	4.53848	0.57795	0.335253	0.351943	0.206644	0.0326456	0.167928	0.840669	0.690361
939	3.47013	3.67792	1.93569	0.639304	0.495125	0.859793	5.79964	4.37228	0.597377	0.305672	0.358712	0.232474	0.0326456	0.167928	0.75806	0.690361
940	3.44099	3.35253	1.8274	0.723253	0.511448	1.08818	5.1412	4.42342	0.553667	0.345113	0.338407	0.232474	0.0380865	0.167928	0.728904	0.639223
941	3.26129	3.16518	1.81386	0.690965	0.424393	1.1352	4.54593	4.29558	0.53424	0.404275	0.345175	0.232474	0.0380865	0.221665	0.711896	0.5753
942	2.89218	3.02714	1.90185	0.736168	0.484243	1.20908	3.97495	4.15495	0.512385	0.394415	0.351943	0.29705	0.310133	0.403028	0.770208	0.549732
943	2.67606	2.81021	1.8477	0.72971	0.620266	1.1755	3.85347	3.80977	0.497814	0.374694	0.39932	0.303508	0.331897	0.403028	0.75806	0.562516
944	2.72462	2.93839	1.98307	0.749083	0.636589	1.24939	3.80974	3.74585	0.54881	0.374694	0.385784	0.329338	0.331897	0.403028	0.750771	0.46024
945	2.71005	3.15532	2.09812	1.01385	0.734526	1.23595	3.77329	3.84812	0.51967	0.552181	0.412857	0.329338	0.435275	0.403028	0.738622	0.383534
946	2.82176	3.15532	2.1455	1.01385	0.821581	1.26282	3.74657	3.83534	0.5051	0.542321	0.419625	0.329338	0.489684	0.450048	0.728904	0.421887
947	2.79019	3.1356	2.13197	0.994472	0.827022	1.26282	3.74899	3.96318	0.509956	0.542321	0.419625	0.361626	0.484243	0.537371	0.711896	0.409103
948	2.78048	3.17504	2.13873	1.01385	0.848786	1.24267	3.61536	3.9504	0.497814	0.552181	0.419625	0.361626	0.484243	0.497068	0.714326	0.409103
949	2.80962	3.12574	2.13873	1.01385	0.848786	1.24267	3.61536	3.93761	0.509956	0.552181	0.419625	0.361626	0.484243	0.497068	0.704607	0.409103
950	2.80719	3.15532	2.16581	1.01385	0.848786	1.24267	3.62751	3.9504	0.509956	0.552181	0.419625	0.361626	0.484243	0.497068	0.704607	0.421887
951	2.78533	3.15532	2.21995	1.00739	0.848786	1.28969	3.6105	3.92483	0.509956	0.552181	0.439929	0.361626	0.484243	0.497068	0.704607	0.421887
952	2.78533	3.1849	2.22672	1.00739	0.848786	1.28969	3.55219	3.92483	0.509956	0.552181	0.433161	0.361626	0.484243	0.510502	0.704607	0.485809
953	2.78776	3.16518	2.28086	1.00739	0.859667	1.29641	3.65181	3.83534	0.560952	0.562041	0.433161	0.374542	0.484243	0.510502	0.699748	0.485809
954	2.85576	3.22434	2.28763	1.00739	0.892313	1.29641	3.69068	3.7842	0.575522	0.591623	0.426393	0.380999	0.484243	0.510502	0.709466	0.524163
955	2.95046	3.22434	2.31471	1.01385	0.908636	1.31656	3.81703	3.83534	0.575522	0.601483	0.39932	0.380999	0.484243	0.510502	0.818802	0.588085
956	3.0306	3.24406	2.32824	1.02676	0.903195	1.32328	3.95066	3.86091	0.641088	0.631064	0.439929	0.380999	0.500566	0.510502	0.950004	0.639223
957	3.16416	3.27365	2.423	1.01385	0.908636	1.32999	4.18148	3.96318	0.650801	0.719808	0.467002	0.387457	0.533211	0.523937	0.957294	0.690361
958	3.39	3.37225	2.47714	1.03322	0.968486	1.32999	4.18391	4.25722	0.728509	0.759249	0.595597	0.464948	0.609385	0.651562	1.01561	0.767067
959	3.48227	3.40183	2.60574	1.04613	0.979368	1.23595	4.26895	4.46177	0.808645	0.798691	0.703887	0.497236	0.609385	0.732168	1.09821	0.818205
960	3.48956	3.50043	2.58543	1.04613	0.984809	1.24267	4.28595	4.43621	0.811073	0.798691	0.710655	0.497236	0.609385	0.86651	1.11036	0.792636
961	3.48713	3.63848	2.56513	1.09779	0.99025	1.23595	4.30782	4.46177	0.813502	0.828272	0.717423	0.477863	0.609385	0.859793	1.09093	0.818205
962	3.56969	3.76666	2.58543	1.05905	1.02834	1.24267	4.46575	4.64076	0.893638	0.838132	0.798641	0.477863	0.690999	0.906813	1.09336	0.83099
963	3.73239	3.88499	2.74787	0.994472	1.04466	1.1755	4.58723	4.65354	0.903351	0.877574	0.886627	0.497236	0.707321	0.906813	1.09579	0.856558
964	3.87324	4.0822	3.40438	1.23986	1.12083	1.22924	4.98813	5.53567	1.03691	0.877574	0.913699	0.5941	0.739967	0.96055	1.06906	0.94605
965	3.8611	4.09206	3.37054	1.24632	1.1426	1.22252	4.98327	5.42061	1.05148	0.857853	0.913699	0.600558	0.745408	0.973985	1.06906	0.94605
966	3.86353	4.11178	3.48559	1.30444	1.10995	1.24939	4.95412	5.44618	1.05148	0.857853	0.934004	0.600558	0.745408	0.973985	1.07149	0.958834
967	3.81496	4.24982	3.5262	1.49817	1.08819	1.26282	4.98084	5.52288	1.05877	0.887434	0.94754	0.600558	0.772613	0.973985	1.03504	0.958834
968	3.83439	4.25968	3.53297	1.51108	1.08819	1.26954	5.02701	5.6763	1.10005	0.877574	0.94754	0.600558	0.772613	0.973985	1.04719	0.933265
969	3.88781	4.25968	3.66833	1.53045	1.10451	1.28297	5.12662	5.6763	1.13405	0.897294	0.967845	0.600558	0.772613	0.973985	1.04719	1.03554
970	4.07965	4.38787	3.8037	1.56274	1.11539	1.35686	5.25783	5.77857	1.21418	0.897294	0.920468	0.658676	0.772613	0.987419	1.05448	1.06111
971	4.3662	4.51605	3.92552	1.56274	1.11539	1.39045	5.6733	5.8425	1.27246	0.936736	0.920468	0.678049	0.805258	0.994136	1.09093	1.17617
972	4.42691	4.52591	3.94583	1.56274	1.11539	1.32999	5.84581	5.8425	1.27489	0.936736	0.920468	0.678049	0.810699	0.994136	1.09093	1.17617
973	4.53861	4.52591	3.9526	1.5692	1.11539	1.32999	5.87739	5.8425	1.29189	0.946596	0.920468	0.684507	0.810699	1.021	1.09093	1.17617
974	4.56775	4.57521	3.93906	1.57566	1.11539	1.38373	5.89926	5.9192	1.32831	0.867713	0.920468	0.684507	0.810699	1.14191	1.09336	1.17617
975	4.63089	4.61466	3.96613	1.57566	1.12083	1.38373	5.90169	5.9192	1.34288	0.877574	0.920468	0.72971	0.810699	1.14191	1.09336	1.24009
976	4.64303	4.67382	3.96613	1.58211	1.12083	1.43075	5.85067	5.86806	1.34288	0.877574	0.920468	0.72971	0.810699	1.14191	1.09093	1.24009
977	4.74988	4.66396	3.99997	1.58211	1.12083	1.43075	5.90169	5.86806	1.34288	0.887434	0.920468	0.72971	0.810699	1.16206	1.09093	1.24009
978	4.75716	4.6541	3.9729	1.65315	1.1698	1.42403	5.81422	5.79136	1.34774	0.897294	0.981381	0.72971	0.810699	1.1755	1.08121	1.20174
979	4.75716	4.64424	3.9729	1.71127	1.18068	1.42403	5.74376	5.76579	1.35017	0.917015	1.00169	0.72971	0.81614	1.1755	1.10307	1.20174
980	4.85187	4.7527	4.06765	1.72418	1.24053	1.45762	5.7632	5.9192	1.33317	0.917015	0.974613	0.72971	0.859667	1.18222	1.17111	1.24009
981	4.8543	4.74284	4.11503	1.74356	1.2623	1.46434	5.8701	5.95756	1.28946	1.05506	0.974613	0.72971	0.870549	1.22924	1.19297	1.24009
982	4.949	4.82172	4.1015	1.77584	1.33303	1.48449	6.04261	6.05983	1.31617	1.05506	1.02199	0.800744	0.870549	1.2561	1.11765	1.30401
983	5.05828	4.88089	4.14887	1.8275	1.40376	1.50464	6.19082	6.13654	1.34531	1.07478	1.06937	0.820117	0.941281	1.30312	1.16868	1.30401
984	5.034	5.10768	4.22332	1.85333	1.40376	1.4912	6.58929	6.37944	1.37445	1.15366	1.04906	1.01385	1.0229	1.50464	1.15896	1.35515
985	5.39339	5.46265	4.38576	1.89208	1.44729	1.75317	6.69377	6.71184	1.49344	1.23255	1.31979	1.36256	1.24053	1.74646	1.17111	1.63641
986	5.44682	5.44293	4.29777	1.89854	1.45273	1.78004	6.63059	6.6607	1.52258	1.24241	1.29948	1.3561	1.33847	1.77332	1.17596	1.64919
987	5.40554	5.35418	4.30454	1.77584	1.43097	1.78004	6.64031	6.60956	1.51773	1.24241	1.33332	1.36256	1.34391	1.77332	1.17596	1.66198
988	5.48082	5.39363	4.33161	1.84042	1.42552	1.80019	6.73507	6.50729	1.47402	1.26213	1.33332	1.38839	1.35479	1.74646	1.18568	1.77704
989	5.54881	5.37391	4.35192	1.87271	1.42552	1.80019	6.74965	6.54564	1.45459	1.26213	1.34009	1.40776	1.32215	1.76661	1.14924	1.80261
990	5.57552	5.34432	4.35868	1.92437	1.42552	1.79347	6.75208	6.55842	1.45459	1.26213	1.34009	1.40776	1.32215	1.76661	1.14924	1.80261
991	5.60466	5.35418	4.37899	1.92437	1.42552	1.80019	6.70834	6.54564	1.45945	1.26213	1.34009	1.40776	1.32215	1.77332	1.14924	1.98159
992	5.74794	5.45279	4.48051	1.93083	1.41464	1.81363	6.98776	6.71184	1.59301	1.32129	1.39424	1.42067	1.32215	1.77332	1.24643	2.00716
993	5.80136	5.43307	4.48051	1.93083	1.41464	1.80691	7.02906	6.77576	1.59301	1.32129	1.40101	1.42067	1.32215	1.77332	1.24643	2.01994
994	5.91549	5.54153	4.50758	1.93083	1.5289	1.78004	7.11896	6.76298	1.61729	1.32129	1.42131	1.43359	1.32215	1.77332	1.244	2.01994
995	5.93978	5.73874	4.39929	1.9502	1.58331	1.79347	7.03635	6.91639	1.67314	1.30157	1.40777	1.46588	1.37112	1.84721	1.26586	1.96881
996	5.90821	5.76832	4.39929	1.93728	1.53978	1.78676	7.0728	7.05702	1.72657	1.30157	1.40777	1.45942	1.37112	1.85393	1.28773	1.96881
997	5.93978	5.77818	4.48728	1.905	1.65404	1.84049	7.14326	6.98031	1.73142	1.30157	1.42808	1.45942	1.39288	1.88751	1.27315	1.96881
998	6.18261	5.80776	4.20979	1.94374	1.61052	1.84721	7.27446	7.24879	1.78728	1.41003	1.43485	1.49817	1.38744	2.00842	1.30474	2.04551
999	6.09519	5.60069	4.16918	1.93083	1.6486	1.80019	7.43482	7.05702	1.77513	1.41989	1.42808	1.48525	1.38744	2.09575	1.29745	2.03273
1000	6.20447	5.63028	4.20979	1.93728	1.65948	1.77332	7.47855	7.03145	1.79942	1.41989	1.42808	1.48525	1.38744	2.09575	1.30474	2.0583
1001	6.12919	5.64014	4.23009	1.97603	1.65948	1.77332	7.34978	7.04423	1.81642	1.39031	1.42131	1.49171	1.44729	2.23681	1.23914	2.0583
1002	6.15104	5.66972	4.24363	1.98249	1.67037	1.79347	7.40566	7.14651	1.82127	1.44948	1.43485	1.49171	1.44729	2.23681	1.23914	2.0583
1003	6.27975	5.68944	4.33838	2.08581	1.67037	1.81363	7.51014	7.21043	2.06897	1.45934	1.46192	1.49171	1.44729	2.23681	1.33632	2.0583
1004	6.4643	5.92609	4.40606	2.2085	1.81727	1.83378	7.65592	7.41498	2.21224	1.49878	1.48899	1.524	1.44729	2.23681	1.34361	2.07108
1005	6.59786	5.96553	4.41283	2.19559	1.82271	1.80691	7.74096	7.49169	2.28509	1.49878	1.54314	1.524	1.44729	2.23681	1.35576	2.09665
1006	6.69257	6.01483	4.40606	2.23433	1.82815	1.8808	7.78469	7.61953	2.36037	1.50864	1.54314	1.54337	1.49626	2.25024	1.4651	2.32677
1007	7.0204	6.23176	4.54142	2.33766	1.84448	2.01514	8.2196	7.9775	2.53278	1.48892	1.55667	1.56274	1.5017	2.25024	1.55742	2.45462
1008	7.02768	6.2219	4.54819	2.34411	1.84448	2.02186	8.30464	7.96471	2.53035	1.52836	1.55667	1.54983	1.49626	2.25024	1.55742	2.4674
1009	7.09082	6.24162	4.52789	2.34411	1.84448	2.04873	8.32165	7.96471	2.52793	1.52836	1.55667	1.53691	1.49626	2.23681	1.56471	2.48018
1010	7.10539	6.31064	4.48051	2.34411	1.88256	2.02857	8.47229	8.11813	2.51093	1.5185	1.52283	1.34318	1.34391	2.17635	1.54528	2.4674
1011	7.15639	6.25148	4.50082	2.32474	1.88256	2.02857	8.5306	8.04142	2.54007	1.49878	1.51606	1.26569	1.30582	2.02857	1.48939	2.4674
1012	7.17581	6.25148	4.50758	2.28599	1.88256	2.06216	8.48201	7.96471	2.54007	1.48892	1.49576	1.26569	1.30582	2.02857	1.55014	2.42905
1013	7.14424	6.35008	4.53466	2.22142	1.93153	2.09575	8.57434	7.95193	2.5425	1.4692	1.49576	1.21403	1.09907	2.02857	1.61088	2.41626
1014	7.22438	6.29092	4.54819	2.20205	1.93153	2.10246	8.62293	7.90079	2.55707	1.44948	1.5296	1.20757	1.18612	2.00171	1.60602	2.37791
1015	7.33123	6.48813	4.56173	2.18913	1.96418	2.10918	8.74927	7.86244	2.62506	1.43962	1.53637	1.2334	1.18612	1.98827	1.53556	2.35234
1016	7.63235	6.7938	4.63618	2.18913	2.01315	2.20322	9.03355	8.04142	2.74891	1.47906	1.54314	1.2334	1.22965	1.98827	1.52341	2.41626
1017	7.64934	6.78394	4.63618	2.18913	2.0077	2.21665	9.0214	8.04142	2.74891	1.48892	1.54314	1.22695	1.22965	1.98155	1.52584	2.41626
1018	7.66391	6.85296	4.62941	2.20205	2.02947	2.20994	9.00682	7.99028	2.75134	1.5185	1.54314	1.23986	1.12627	1.9211	1.54042	2.51854
1019	7.56921	6.83324	4.59557	2.15684	1.99138	2.18979	8.9315	7.99028	2.71491	1.50864	1.5296	0.988015	1.09907	1.74646	1.53799	2.48018
1020	7.76833	6.92198	4.81215	2.20205	1.99138	2.18307	9.40772	8.20762	2.73434	1.49878	1.5296	0.884693	1.04466	1.74646	1.57443	2.44183
1021	7.74162	6.93185	4.78508	2.16976	1.94241	2.20322	9.4393	8.09256	2.68577	1.47906	1.54314	0.884693	0.919518	1.84721	1.59873	2.35234
1022	7.73919	6.72478	4.69709	2.09227	1.82271	2.12933	9.45631	7.88801	2.62992	1.52836	1.52283	0.878235	0.805258	1.94797	1.57686	2.32677
1023	7.71005	6.59659	4.73093	2.10518	1.77374	2.12933	9.67741	7.9775	2.61535	1.49878	1.51606	1.00739	0.794376	1.94125	1.61574	2.3012
1024	7.64692	6.55715	4.71063	2.04706	1.77374	2.08231	9.5948	7.93915	2.55949	1.32129	1.49576	1.00739	0.723644	1.88751	1.58658	2.18614
1025	7.73919	6.6952	4.70386	1.98894	1.78463	2.04201	9.56565	7.84965	2.58864	1.32129	1.48222	1.00739	0.652912	1.93453	1.58415	2.16057
1026	7.52793	6.57687	4.5685	1.84688	1.77919	2.03529	9.49276	7.65789	2.5085	1.32129	1.47546	0.988015	0.652912	1.89423	1.59387	2.12222
1027	7.25109	6.44869	4.40606	1.76939	1.73566	2.06216	9.10644	7.31271	2.47693	1.29171	1.33332	0.942811	0.631148	1.83378	1.54528	2.04551
1028	7.02525	6.43883	4.29777	1.72418	1.71933	1.95469	9.00196	7.21043	2.43322	1.26213	1.30625	0.942811	0.516889	1.73302	1.49668	1.96881
1029	6.96212	6.46841	4.23686	1.72418	1.71933	1.93453	8.92178	7.12094	2.45265	1.25227	1.29948	0.942811	0.511448	1.71959	1.49425	1.96881
1030	6.44973	6.25148	4.08119	1.71772	1.58331	1.86065	8.49173	6.64792	2.21952	1.18325	1.18443	0.929896	0.435275	1.71287	1.48453	1.73869
1031	6.43031	6.16274	4.09473	1.6144	1.56699	1.83378	8.47229	6.53286	2.14667	1.18325	1.14382	0.916981	0.435275	1.69944	1.49425	1.68755
1032	6.24575	6.08385	4.06089	1.58857	1.51802	1.80019	8.30707	6.43058	2.12967	1.15366	1.13705	0.878235	0.440716	1.70615	1.4651	1.66198
1033	5.85964	5.83734	3.73602	1.38839	1.43641	1.59196	7.8673	6.26438	2.04225	1.15366	1.0626	0.884693	0.435275	1.49792	1.49182	1.67476
1034	5.81836	5.77818	3.63449	1.37547	1.39832	1.58524	7.76282	6.13654	1.99611	1.15366	1.05583	0.820117	0.457038	1.4912	1.49182	1.66198
1035	5.72851	5.64014	3.51267	1.28506	1.36567	1.48449	7.3595	5.9192	1.99369	1.13394	1.04906	0.820117	0.457038	1.47777	1.42622	1.66198
1036	5.72608	5.63028	3.43822	1.25923	1.36023	1.48449	7.3352	5.9192	1.98883	1.13394	1.04906	0.820117	0.457038	1.47777	1.42379	1.67476
1037	5.65323	5.58097	3.32316	1.25278	1.36023	1.46434	7.05093	5.72744	1.94269	1.10436	0.994917	0.820117	0.457038	1.47777	1.42136	1.66198
1038	5.61438	5.58097	3.31639	1.24632	1.33847	1.45762	7.01448	5.68908	1.9864	1.10436	0.994917	0.794286	0.435275	1.47777	1.4165	1.58527
1039	5.28655	5.25558	2.93061	1.11717	1.33303	1.38373	6.70105	5.40782	1.76542	0.847992	0.927236	0.794286	0.29381	1.47777	1.38978	1.57249
1040	5.25255	5.21614	2.84262	1.07196	1.26774	1.38373	6.64031	5.24163	1.74356	0.77897	0.906931	0.742625	0.29381	1.47777	1.39707	1.57249
1041	5.1457	5.10768	2.78848	1.05905	1.26774	1.38373	6.2297	5.12657	1.67314	0.77897	0.886627	0.710337	0.29381	1.42403	1.36305	1.54692
1042	5.06557	4.88089	2.65988	1.05259	1.26774	1.39716	5.88225	5.02429	1.678	0.719808	0.866322	0.710337	0.217637	1.42403	1.13223	1.54692
1043	4.97572	4.79214	2.53129	1.04613	1.25686	1.36358	5.78264	4.90923	1.68286	0.709947	0.798641	0.70388	0.277488	1.38373	1.09093	1.54692
1044	4.77902	4.69354	2.53805	1.03322	1.27318	1.30984	5.69274	4.7686	1.57115	0.709947	0.798641	0.632846	0.277488	1.34343	1.06663	1.50857
1045	4.60175	4.58508	2.48391	1.00093	1.25141	1.29641	5.632	4.74303	1.5493	0.700087	0.798641	0.632846	0.277488	1.34343	1.06177	1.50857
1046	4.41719	4.55549	2.51775	0.962184	1.24053	1.24939	5.54453	4.70468	1.52987	0.680366	0.818945	0.697422	0.250283	1.33671	1.03747	1.483
1047	4.09665	4.30898	2.33501	0.774913	1.13716	1.03444	4.68928	4.32115	1.38417	0.571902	0.697119	0.671592	0.29381	1.35686	0.928137	1.03554
1048	3.96552	4.21038	2.17934	0.742625	1.10995	1.01429	4.57509	4.1933	1.35017	0.562041	0.642974	0.684507	0.261165	1.24939	0.823661	0.907696
1049	3.8611	4.14136	2.08459	0.710337	1.11539	0.994136	4.43902	4.09103	1.29675	0.5226	0.642974	0.665134	0.266606	1.26282	0.884403	0.882127
1050	3.70811	3.89485	2.16581	0.678049	1.12083	0.839642	4.49977	3.98875	1.22875	0.463438	0.615901	0.510151	0.272047	1.27626	0.792075	0.856558
1051	3.6984	3.88499	2.21995	0.768456	1.08819	0.846359	4.52892	4.12938	1.14376	0.463438	0.595597	0.445575	0.299251	1.28297	0.850388	0.94605
1052	3.72511	3.94415	2.28763	0.749083	1.05554	0.947116	4.40987	4.15495	1.10491	0.483158	0.575292	0.445575	0.288369	1.23595	0.75563	0.94605
1053	3.88295	4.07234	2.25379	0.761998	1.0773	0.980702	4.54107	4.20609	1.02963	0.493019	0.568524	0.445575	0.288369	1.30984	0.770208	0.882127
1054	3.83924	4.1808	2.25379	0.749083	1.0773	1.16878	4.56537	4.09103	1.01748	0.502879	0.561756	0.445575	0.288369	1.30984	0.767779	0.882127
1055	3.82953	4.1315	2.31471	0.742625	1.10451	1.22252	4.52649	4.0271	1.01748	0.493019	0.58206	0.445575	0.23396	1.3703	0.765349	0.920481
1056	3.8441	4.21038	2.38915	0.749083	1.10451	1.22924	4.65769	4.14216	0.988344	0.552181	0.541451	0.452033	0.29381	1.3703	0.818802	0.920481
1057	3.83439	4.17094	2.34178	0.716795	1.10451	1.24267	4.53135	4.16773	0.988344	0.51274	0.541451	0.452033	0.29381	1.3703	0.821232	0.920481
1058	3.76882	4.19066	2.34855	0.716795	1.14804	1.24267	4.47061	4.15495	0.985915	0.51274	0.541451	0.452033	0.29381	1.51136	0.816372	0.920481
1059	3.74939	4.12164	2.40946	0.652219	1.16436	1.24267	4.52649	4.1933	0.971345	0.51274	0.541451	0.452033	0.304692	1.53151	0.821232	0.933265
1060	3.91938	4.22024	2.54482	0.658676	1.19701	1.30984	4.66498	4.41064	0.988344	0.51274	0.541451	0.452033	0.310133	1.53822	0.83095	0.933265
1061	4.02623	4.34843	2.65988	0.665134	1.21877	1.32328	4.67713	4.47456	0.995629	0.51274	0.541451	0.45849	0.310133	1.46434	0.83581	0.882127
1062	4.24235	4.43717	2.83585	0.658676	1.0773	1.34343	4.73544	4.56405	0.951918	0.51274	0.534683	0.45849	0.310133	1.46434	0.799364	0.754283
1063	4.31277	4.55549	2.90353	0.671592	1.09363	1.34343	4.79619	4.66633	0.937348	0.581762	0.534683	0.439118	0.310133	1.46434	0.881973	0.741498
1064	4.30549	4.59494	2.93061	0.671592	1.13171	1.20908	4.86179	4.65354	1.0102	0.581762	0.534683	0.439118	0.310133	1.43075	0.881973	0.703145
1065	4.3322	4.66396	2.95091	0.671592	1.13171	1.27626	4.74759	4.73025	1.00049	0.581762	0.534683	0.393914	0.310133	1.43075	0.879544	0.703145
1066	4.34677	4.64424	2.95091	0.690965	1.13171	1.24267	4.9444	4.64076	0.995629	0.611343	0.514379	0.393914	0.310133	1.29641	0.872255	0.677576
1067	4.42448	4.74284	3.05243	0.690965	1.13171	1.30984	4.97355	4.7686	0.886353	0.601483	0.514379	0.387457	0.310133	1.29641	0.847958	0.652007
1068	4.51433	4.88089	3.18103	0.697422	1.19701	1.33671	5.22138	4.7686	0.910636	0.5226	0.507611	0.342253	0.310133	1.28969	1.12251	0.652007
1069	4.53375	4.90061	3.26225	0.697422	1.19701	1.34343	5.18736	4.79417	0.883924	0.5226	0.494074	0.335796	0.310133	1.28969	1.12008	0.652007
1070	4.52647	4.94991	3.26901	0.697422	1.19701	1.34343	5.18979	4.81974	0.859641	0.5226	0.494074	0.322881	0.310133	1.28969	1.10793	0.652007
1071	4.50704	4.93019	3.27578	0.697422	1.19701	1.34343	5.19951	4.78139	0.847499	0.5226	0.494074	0.322881	0.310133	1.28969	1.10793	0.652007
1072	4.50704	4.86117	3.27578	0.697422	1.19701	1.34343	5.15578	4.79417	0.854784	0.5226	0.494074	0.309965	0.310133	1.28969	1.10064	0.652007
1073	4.51676	4.89075	3.27578	0.710337	1.16436	1.33671	5.18008	4.88366	0.847499	0.5226	0.480538	0.284135	0.310133	1.28969	1.0885	0.652007
1074	4.49733	4.91047	3.28255	0.710337	1.16436	1.32999	5.14606	4.92201	0.828072	0.502879	0.460234	0.284135	0.310133	1.28969	0.98159	0.652007
1075	4.4609	4.90061	3.11335	0.607016	1.0501	1.30984	5.0756	4.92201	0.820787	0.473298	0.412857	0.232474	0.250283	1.2561	0.969442	0.613654
1076	4.39291	4.88089	3.05243	0.632846	1.0501	1.27626	5.02944	4.92201	0.820787	0.453577	0.412857	0.232474	0.250283	1.24939	0.967012	0.5753
1077	4.40748	4.92033	3.07951	0.619931	1.03922	1.26954	5.04401	4.89645	0.820787	0.453577	0.412857	0.232474	0.250283	1.24939	0.967012	0.5753
1078	4.23992	4.802	3.01859	0.56827	0.995691	1.22924	5.13877	4.71746	0.78679	0.453577	0.419625	0.213101	0.250283	1.15535	0.967012	0.549732
1079	4.18407	4.83158	3.01182	0.56827	0.979368	1.22924	5.12662	4.69189	0.757649	0.443717	0.419625	0.213101	0.250283	1.15535	0.881973	0.549732
1080	4.19621	4.81186	3.01859	0.548897	0.979368	1.22924	5.08775	4.64076	0.757649	0.443717	0.419625	0.206644	0.250283	1.15535	0.881973	0.549732
1081	4.24721	4.79214	3.01859	0.542439	0.979368	1.22924	5.09018	4.71746	0.755221	0.443717	0.419625	0.206644	0.250283	1.15535	0.879544	0.549732
1082	4.30063	4.77242	2.92384	0.548897	0.979368	1.14863	5.15821	4.79417	0.747936	0.433857	0.419625	0.193728	0.255724	1.15535	0.879544	0.549732
1083	4.30549	4.92033	3.01182	0.548897	1.00657	1.14191	5.20437	4.7686	0.679942	0.394415	0.379016	0.174356	0.244842	1.14191	0.881973	0.46024
1084	4.23021	4.78228	2.94414	0.542439	1.00657	1.11504	5.39389	4.66633	0.611948	0.354974	0.379016	0.16144	0.190433	1.1352	0.879544	0.447456
1085	4.07722	4.76256	2.99829	0.56827	0.946722	1.03444	5.1412	4.71746	0.604662	0.315532	0.379016	0.142067	0.0652912	0.859793	0.83581	0.281258
1086	4.12093	4.89075	3.14042	0.56827	0.810699	0.973985	4.78161	4.50013	0.488101	0.305672	0.297798	0.13561	0.0652912	0.483634	0.799364	0.281258
1087	3.99951	4.67382	3.01182	0.561812	0.745408	0.973985	4.69171	4.3595	0.483244	0.285951	0.277494	0.13561	0.0652912	0.470199	0.775068	0.23012
1088	3.55755	4.46675	2.80878	0.516609	0.587621	0.604542	4.19849	3.91204	0.354541	0.177487	0.277494	0.122695	0.0652912	0.463482	0.442202	0.204551
1089	3.22487	3.99345	2.68018	0.361626	0.511448	0.544088	3.71498	3.55408	0.315687	0.177487	0.243653	0.0710337	0.0544093	0.322422	0.337725	0.204551
1090	3.22487	3.95401	2.67342	0.361626	0.511448	0.537371	3.73928	3.50294	0.286547	0.197208	0.243653	0.0322881	0.0544093	0.322422	0.332866	0.204551
1091	3.20301	3.93429	2.66665	0.361626	0.52233	0.530654	3.62751	3.42623	0.264692	0.177487	0.243653	0.0322881	0.0489684	0.322422	0.252687	0.204551
1092	3.20058	4.00331	2.76817	0.361626	0.538652	0.564239	3.75628	3.63078	0.257407	0.177487	0.243653	0.0387457	0.0489684	0.322422	0.255116	0.204551
1093	3.32929	4.1808	2.9103	0.387457	0.571298	0.617976	4.21306	3.79698	0.259835	0.177487	0.243653	0.0387457	0.0652912	0.315705	0.259976	0.204551
1094	3.47984	4.50619	2.9103	0.40683	0.609385	0.591108	4.40744	4.11659	0.259835	0.187347	0.243653	0.0387457	0.0652912	0.335857	0.30128	0.204551
1095	3.57698	4.58508	2.79524	0.400372	0.658353	0.597825	4.45603	4.14216	0.284119	0.207068	0.223349	0.0387457	0.0326456	0.32914	0.398467	0.178982
1096	3.64012	4.54563	2.7411	0.387457	0.658353	0.671713	4.61153	4.24444	0.269548	0.167626	0.189508	0.0387457	0.0326456	0.37616	0.396038	0.178982
1097	3.48713	4.20052	2.57866	0.322881	0.587621	0.523937	4.25437	4.1933	0.271977	0.157766	0.142131	0.0452033	0.0326456	0.362725	0.396038	0.204551
1098	3.58669	4.22024	2.49068	0.316423	0.587621	0.523937	4.50462	4.25722	0.284119	0.157766	0.142131	0.0452033	0.0326456	0.275403	0.340155	0.204551
1099	3.6814	4.24982	2.47714	0.316423	0.587621	0.523937	4.56294	4.27001	0.28169	0.157766	0.142131	0.0452033	0.0326456	0.275403	0.342585	0.204551
1100	3.8101	4.51605	2.47037	0.329338	0.625707	0.523937	4.91524	4.44899	0.262263	0.147906	0.121827	0.0452033	0.0326456	0.275403	0.415475	0.204551
1101	3.87324	4.6541	2.45684	0.329338	0.750849	0.537371	5.01729	4.5257	0.28169	0.147906	0.121827	0.0322881	0.0326456	0.275403	0.417905	0.178982
1102	3.93152	4.76256	2.40946	0.277677	0.739967	0.550805	4.91524	4.6024	0.284119	0.118325	0.101522	0.0516609	0.0326456	0.275403	0.422764	0.178982
1103	4.11122	4.94991	2.49745	0.29705	0.767172	0.557522	5.17522	5.07543	0.298689	0.128185	0.10829	0.0452033	0.0326456	0.308988	0.427624	0.204551
1104	4.10151	5.00907	2.51775	0.29705	0.767172	0.570956	5.23353	5.03707	0.301117	0.128185	0.10829	0.0452033	0.0326456	0.32914	0.427624	0.204551
1105	4.05051	5.06823	2.4433	0.309965	0.761731	0.604542	5.25054	5.101	0.298689	0.128185	0.10829	0.0452033	0.0326456	0.32914	0.427624	0.217336
1106	3.98252	5.19642	2.47037	0.355169	0.70188	0.597825	5.41575	5.11378	0.279262	0.167626	0.101522	0.0452033	0.0326456	0.18808	0.461639	0.191767
1107	3.83439	5.1274	2.38239	0.361626	0.685558	0.530654	5.80207	5.1777	0.298689	0.167626	0.0744496	0.0452033	0.0272047	0.147777	0.461639	0.191767
1108	3.80039	5.04851	2.32147	0.361626	0.685558	0.382877	5.52752	5.08821	0.301117	0.167626	0.0541451	0.0452033	0.0272047	0.147777	0.45678	0.140629
1109	3.81496	4.95977	2.36885	0.361626	0.734526	0.389594	5.64657	5.16492	0.305974	0.187347	0.0541451	0.0452033	0.0272047	0.147777	0.461639	0.140629
1110	3.84653	4.99921	2.38915	0.361626	0.739967	0.37616	5.85067	5.33112	0.305974	0.197208	0.0541451	0.0452033	0.0272047	0.147777	0.461639	0.153413
1111	3.94852	4.95977	2.42976	0.361626	0.739967	0.342574	5.84581	5.30555	0.361826	0.197208	0.0541451	0.0387457	0.0272047	0.147777	0.461639	0.153413
1112	3.9898	4.94005	2.48391	0.361626	0.734526	0.335857	5.72675	5.36947	0.373968	0.216928	0.047377	0.0322881	0.0272047	0.147777	0.461639	0.127845
1113	4.08208	5.01893	2.50421	0.361626	0.734526	0.335857	5.6976	5.31833	0.373968	0.216928	0.047377	0.0322881	0.0272047	0.147777	0.52967	0.127845
1114	4.01651	4.98935	2.49745	0.355169	0.729085	0.335857	5.53967	5.5101	0.364254	0.246509	0.047377	0.0322881	0.0272047	0.147777	0.45435	0.11506
1115	4.12093	5.04851	2.51775	0.413287	0.680117	0.356008	5.8045	5.47175	0.352113	0.246509	0.047377	0.0322881	0.0272047	0.147777	0.481076	0.11506
1116	4.02137	4.89075	2.49745	0.380999	0.680117	0.356008	5.72189	5.38226	0.322972	0.276091	0.0541451	0.0387457	0.0272047	0.147777	0.403327	0.127845
1117	4.03351	4.85131	2.47037	0.380999	0.603944	0.356008	5.68545	5.31833	0.339971	0.26623	0.0541451	0.0387457	0.0272047	0.147777	0.393608	0.127845
1118	4.03351	4.87103	2.40946	0.380999	0.593062	0.356008	5.78507	5.29276	0.332686	0.25637	0.0541451	0.0387457	0.0272047	0.147777	0.393608	0.127845
1119	4.06022	4.91047	2.35531	0.40683	0.593062	0.349291	5.71218	5.25441	0.349684	0.25637	0.0541451	0.0387457	0.0272047	0.147777	0.393608	0.127845
1120	4.07237	4.77242	2.33501	0.393914	0.593062	0.349291	5.62714	5.21606	0.354541	0.25637	0.0541451	0.0452033	0.0272047	0.127626	0.391178	0.127845
1121	4.09908	4.74284	2.30794	0.393914	0.593062	0.37616	5.56396	5.15214	0.344828	0.26623	0.0676814	0.0452033	0.0272047	0.127626	0.391178	0.127845
1122	4.02865	4.77242	2.33501	0.400372	0.593062	0.396311	5.66115	5.24163	0.366683	0.26623	0.0676814	0.0516609	0.0272047	0.127626	0.393608	0.127845
1123	4.16707	4.89075	2.40946	0.40683	0.593062	0.403028	5.91627	5.25441	0.412822	0.276091	0.0676814	0.0516609	0.0272047	0.127626	0.386319	0.178982
1124	4.3492	5.04851	2.48391	0.419745	0.603944	0.403028	6.11307	5.5101	0.432249	0.285951	0.0744496	0.0516609	0.0272047	0.127626	0.391178	0.178982
1125	4.56532	5.21614	2.57866	0.477863	0.614825	0.429897	6.30745	5.77857	0.463817	0.364834	0.0744496	0.0516609	0.0272047	0.18808	0.442202	0.178982
1126	4.84458	5.30488	2.49068	0.516609	0.576739	0.450048	6.44108	6.04705	0.536668	0.384555	0.0744496	0.0516609	0.0272047	0.208231	0.471358	0.178982
1127	4.84701	5.19642	2.45684	0.516609	0.576739	0.450048	6.51397	6.02148	0.536668	0.384555	0.0744496	0.0516609	0.0272047	0.208231	0.481076	0.178982
1128	4.71831	5.1767	2.52452	0.497236	0.593062	0.403028	6.42893	6.0854	0.53424	0.394415	0.0744496	0.0516609	0.0326456	0.208231	0.500514	0.191767
1129	4.71588	5.1767	2.40269	0.490779	0.593062	0.403028	6.46052	6.03426	0.53424	0.394415	0.0744496	0.0516609	0.0326456	0.208231	0.551537	0.217336
1130	4.71831	5.19642	2.37562	0.516609	0.587621	0.429897	6.47752	6.11097	0.546382	0.404275	0.0744496	0.0516609	0.0326456	0.208231	0.549107	0.217336
1131	4.67217	5.06823	2.41623	0.523067	0.587621	0.429897	6.36333	5.71465	0.492958	0.404275	0.0676814	0.0516609	0.0326456	0.208231	0.556396	0.217336
1132	4.54104	4.91047	2.40946	0.503694	0.576739	0.510502	6.24428	5.3439	0.492958	0.404275	0.0676814	0.0516609	0.0326456	0.18808	0.551537	0.217336
1133	4.58961	5.03865	2.41623	0.503694	0.58218	0.510502	6.29773	5.29276	0.490529	0.404275	0.0676814	0.0516609	0.0326456	0.18808	0.553967	0.217336
1134	4.49733	5.00907	2.40269	0.503694	0.538652	0.503785	6.28558	5.19049	0.478388	0.404275	0.0676814	0.0516609	0.0326456	0.18808	0.556396	0.23012
1135	4.55804	4.96963	2.4433	0.535982	0.58218	0.497068	6.26371	5.16492	0.480816	0.384555	0.0676814	0.0516609	0.0326456	0.18808	0.556396	0.23012
1136	4.58475	4.91047	2.30117	0.542439	0.538652	0.470199	6.21998	4.97315	0.529383	0.384555	0.0609133	0.0452033	0.0326456	0.208231	0.653584	0.217336
1137	4.57261	4.83158	2.30117	0.542439	0.462479	0.470199	6.19082	4.94758	0.526955	0.374694	0.0609133	0.0452033	0.0163228	0.208231	0.646295	0.217336
1138	4.35406	4.6541	2.36885	0.548897	0.506007	0.483634	6.0499	4.62797	0.529383	0.374694	0.0676814	0.0452033	0.0163228	0.208231	0.641435	0.166198
1139	4.26178	4.63438	2.35531	0.587643	0.52233	0.497068	5.90169	4.58962	0.529383	0.364834	0.0744496	0.0387457	0.0163228	0.208231	0.719185	0.166198
1140	4.16707	4.6048	2.34178	0.587643	0.516889	0.503785	5.87496	4.6024	0.551238	0.364834	0.0744496	0.0387457	0.0163228	0.174646	0.721615	0.153413
1141	4.14279	4.59494	2.40946	0.561812	0.516889	0.476917	5.79721	4.53848	0.54881	0.364834	0.0676814	0.0387457	0.0163228	0.174646	0.724044	0.153413
1142	4.10151	4.46675	2.38915	0.555355	0.478802	0.423179	5.7875	4.58962	0.54881	0.354974	0.0676814	0.0387457	0.0163228	0.181363	0.731333	0.153413
1143	4.02623	4.49633	2.39592	0.555355	0.52233	0.423179	5.69517	4.53848	0.565809	0.354974	0.0609133	0.109779	0.0163228	0.181363	0.728904	0.153413
1144	3.92424	4.48647	2.47714	0.555355	0.52233	0.423179	5.67816	4.44899	0.565809	0.345113	0.0609133	0.109779	0.0163228	0.181363	0.728904	0.153413
1145	3.84653	4.45689	2.43653	0.555355	0.549534	0.423179	5.65629	4.39785	0.594949	0.345113	0.0609133	0.103322	0.0163228	0.181363	0.728904	0.153413
1146	3.77368	4.37801	2.40946	0.555355	0.554975	0.423179	5.53724	4.39785	0.619233	0.345113	0.0609133	0.103322	0.0163228	0.181363	0.728904	0.153413
1147	3.73239	4.34843	2.38915	0.607016	0.484243	0.423179	5.53967	4.44899	0.636231	0.345113	0.0609133	0.103322	0.0163228	0.181363	0.728904	0.153413
1148	3.69354	4.28926	2.32147	0.607016	0.478802	0.416462	5.55425	4.3595	0.636231	0.345113	0.0676814	0.103322	0.0163228	0.181363	0.726474	0.153413
1149	3.68868	4.33857	2.2741	0.626388	0.500566	0.396311	5.46921	4.43621	0.660515	0.374694	0.0676814	0.103322	0.0163228	0.127626	0.651154	0.153413
1150	3.56241	4.23996	2.25379	0.607016	0.489684	0.369442	5.36959	4.25722	0.658086	0.374694	0.0676814	0.0968642	0.0163228	0.127626	0.796935	0.153413
1151	3.56241	4.16108	2.31471	0.607016	0.478802	0.369442	5.30156	4.18052	0.679942	0.374694	0.0676814	0.0968642	0.0163228	0.120908	0.799364	0.153413
1152	3.45313	3.94415	2.31471	0.56827	0.413511	0.369442	5.06102	4.20609	0.675085	0.345113	0.0676814	0.0904066	0.0163228	0.120908	0.799364	0.153413
1153	3.1933	3.76666	2.23349	0.56827	0.359102	0.362725	4.8545	4.10381	0.607091	0.364834	0.0676814	0.0904066	0.0163228	0.120908	0.792075	0.153413
1154	3.06702	3.59904	2.20641	0.542439	0.331897	0.369442	4.55808	4.05267	0.626518	0.315532	0.0676814	0.0904066	0.0108819	0.120908	0.823661	0.140629
1155	3.01603	3.56946	2.11843	0.523067	0.331897	0.349291	4.4779	4.0271	0.592521	0.315532	0.0676814	0.0904066	0.0108819	0.120908	0.828521	0.140629
1156	2.78533	3.42155	2.11166	0.497236	0.304692	0.342574	4.30296	3.75863	0.590092	0.305672	0.0676814	0.083949	0.0108819	0.167928	0.816372	0.127845
1157	2.71491	3.30323	2.09812	0.497236	0.310133	0.335857	4.21792	3.51572	0.587664	0.305672	0.0676814	0.083949	0.0108819	0.167928	0.816372	0.127845
1158	2.65663	3.26378	2.07105	0.497236	0.310133	0.335857	4.0527	3.54129	0.54881	0.305672	0.0676814	0.083949	0.0108819	0.167928	0.809083	0.153413
1159	2.30695	3.037	1.8477	0.400372	0.29381	0.389594	3.71255	3.26004	0.524526	0.335253	0.0609133	0.0904066	0.0108819	0.167928	0.745911	0.153413
1160	2.24866	2.83979	1.71234	0.380999	0.299251	0.389594	3.52789	3.02992	0.502671	0.335253	0.0609133	0.0904066	0.0108819	0.167928	0.741052	0.153413
1161	2.28023	2.82993	1.74618	0.380999	0.266606	0.389594	3.51575	2.95321	0.500243	0.335253	0.0609133	0.0904066	0.0108819	0.161211	0.741052	0.153413
1162	2.02525	2.77077	1.71911	0.368084	0.266606	0.389594	3.15129	2.73587	0.495386	0.315532	0.047377	0.0904066	0.0108819	0.161211	0.731333	0.153413
1163	1.92569	2.74118	1.71911	0.368084	0.266606	0.342574	3.10999	2.73587	0.449247	0.315532	0.047377	0.0904066	0.0108819	0.161211	0.731333	0.153413
1164	1.76299	2.52426	1.63112	0.348711	0.266606	0.335857	2.93262	2.48018	0.439534	0.236649	0.0338407	0.0904066	0.0108819	0.161211	0.731333	0.166198
1165	1.69985	2.45523	1.59051	0.348711	0.266606	0.335857	2.85487	2.41626	0.420107	0.236649	0.0338407	0.0904066	0.0108819	0.161211	0.629287	0.166198
1166	1.75085	2.44537	1.57021	0.342253	0.266606	0.335857	3.03953	2.42905	0.42982	0.236649	0.0338407	0.0904066	0.0108819	0.161211	0.629287	0.166198
1167	1.73871	2.47495	1.59051	0.342253	0.266606	0.382877	3.04925	2.48018	0.441962	0.226789	0.047377	0.0968642	0.0108819	0.161211	0.629287	0.166198
1168	1.76542	2.46509	1.58375	0.342253	0.282929	0.389594	3.04925	2.42905	0.461389	0.226789	0.047377	0.0968642	0.0108819	0.161211	0.619568	0.166198
1169	1.80427	2.38621	1.51606	0.290593	0.277488	0.403028	3.02738	2.27563	0.439534	0.207068	0.0541451	0.083949	0.0108819	0.161211	0.619568	0.166198
1170	1.83584	2.35663	1.51606	0.290593	0.272047	0.403028	3.10999	2.32677	0.475959	0.216928	0.047377	0.083949	0.0108819	0.161211	0.621998	0.166198
1171	1.87227	2.27775	1.5093	0.251847	0.223078	0.429897	3.15858	2.37791	0.475959	0.226789	0.0676814	0.083949	0.00544093	0.161211	0.536959	0.166198
1172	1.84556	2.33691	1.55667	0.245389	0.157787	0.362725	3.2995	2.17336	0.492958	0.167626	0.10829	0.083949	0.00544093	0.0537371	0.517522	0.153413
1173	1.69257	2.29747	1.53637	0.245389	0.146905	0.356008	3.13429	2.08387	0.488101	0.147906	0.10829	0.083949	0.00544093	0.0537371	0.512662	0.153413
1174	1.68771	2.19886	1.45515	0.226016	0.125141	0.342574	2.96664	2.00716	0.458961	0.147906	0.10829	0.083949	0.00544093	0.0537371	0.478647	0.153413
1175	1.68528	2.11012	1.40101	0.226016	0.125141	0.342574	2.80628	2.00716	0.475959	0.147906	0.10829	0.083949	0.00544093	0.0537371	0.473787	0.153413
1176	1.62215	2.05096	1.3807	0.219559	0.125141	0.322422	2.66779	1.91767	0.475959	0.128185	0.10829	0.083949	0.00544093	0.0537371	0.430053	0.178982
1177	1.64157	1.95235	1.43485	0.219559	0.125141	0.322422	2.67508	1.90488	0.463817	0.128185	0.10829	0.103322	0	0.0537371	0.430053	0.178982
1178	1.72171	1.92277	1.42808	0.219559	0.146905	0.322422	2.67508	1.93045	0.446819	0.108464	0.10829	0.103322	0	0.0537371	0.427624	0.178982
1179	1.73385	1.93263	1.37393	0.219559	0.152346	0.322422	2.72367	1.98159	0.446819	0.108464	0.10829	0.0322881	0	0.0537371	0.415475	0.178982
1180	1.77756	2.01152	1.36717	0.219559	0.195874	0.322422	2.57546	1.96881	0.471102	0.108464	0.10829	0.0322881	0	0.0537371	0.425194	0.178982
1181	1.88198	2.0411	1.29272	0.213101	0.201315	0.275403	2.36165	1.91767	0.458961	0.167626	0.115058	0.0322881	0	0.0537371	0.30128	0.268474
1182	1.95726	2.06082	1.34009	0.219559	0.201315	0.315705	2.35193	1.91767	0.458961	0.167626	0.115058	0.0322881	0	0.0537371	0.298851	0.281258
1183	1.97912	1.91291	1.35363	0.200186	0.201315	0.308988	2.61919	1.8921	0.439534	0.167626	0.115058	0.0322881	0	0.0537371	0.30614	0.281258
1184	2.02525	2.00166	1.31302	0.200186	0.239401	0.342574	2.83301	2.01994	0.432249	0.128185	0.115058	0.0322881	0	0.0806056	0.38146	0.255689
1185	2.07139	1.9918	1.33332	0.193728	0.239401	0.429897	2.86702	2.26285	0.517241	0.147906	0.121827	0.0322881	0	0.0873228	0.366882	0.255689
1186	2.12482	2.14956	1.38747	0.193728	0.244842	0.483634	2.91804	2.37791	0.546382	0.167626	0.121827	0.0322881	0	0.0873228	0.366882	0.294042
1187	2.2948	2.27775	1.44161	0.193728	0.244842	0.537371	3.37239	2.6336	0.643516	0.197208	0.216581	0.0322881	0.0652912	0.100757	0.444631	0.294042
1188	2.55949	2.52426	1.43485	0.187271	0.255724	0.597825	3.43314	2.95321	0.704225	0.236649	0.243653	0.116237	0.0652912	0.100757	0.464069	0.306827
1189	2.58621	2.5637	1.44161	0.187271	0.288369	0.611259	3.51332	2.97878	0.71151	0.236649	0.243653	0.116237	0.0652912	0.100757	0.464069	0.306827
1190	2.62749	2.613	1.45515	0.193728	0.288369	0.611259	3.50603	3.11941	0.71151	0.246509	0.243653	0.116237	0.0652912	0.100757	0.461639	0.306827
1191	2.64934	2.7116	1.48899	0.258304	0.342779	0.617976	3.55462	3.17054	0.718796	0.236649	0.243653	0.116237	0.0652912	0.100757	0.434913	0.255689
1192	2.6542	2.72146	1.47546	0.258304	0.34822	0.617976	3.45986	3.17054	0.716367	0.236649	0.243653	0.116237	0.0652912	0.100757	0.434913	0.255689
1193	2.65663	2.68202	1.48899	0.264762	0.386306	0.617976	3.47201	3.14498	0.716367	0.236649	0.284262	0.116237	0.0652912	0.100757	0.432483	0.255689
1194	2.6712	2.70174	1.54314	0.290593	0.391747	0.617976	3.51089	3.17054	0.716367	0.236649	0.29103	0.122695	0.0652912	0.100757	0.459209	0.294042
1195	2.8339	2.78063	1.57698	0.303508	0.391747	0.698582	3.73199	3.36231	0.713939	0.236649	0.351943	0.122695	0.0707321	0.174646	0.5321	0.306827
1196	3.28558	3.22434	1.9763	0.335796	0.402629	0.738885	4.38314	3.86091	0.704225	0.236649	0.351943	0.122695	0.0707321	0.174646	0.60256	0.370749
1197	3.51384	3.44127	2.05075	0.335796	0.429834	0.745602	4.78161	4.1933	0.738222	0.25637	0.690351	0.129152	0.0707321	0.174646	0.60499	0.370749
1198	3.66197	3.58918	2.06428	0.335796	0.440716	0.806056	4.85936	4.28279	0.774648	0.276091	0.690351	0.129152	0.0707321	0.174646	0.612279	0.370749
1199	3.6474	3.62862	2.18611	0.335796	0.462479	0.826208	4.97598	4.3595	0.760078	0.345113	0.703887	0.122695	0.0707321	0.127626	0.660873	0.370749
1200	3.63769	3.61876	2.17934	0.348711	0.462479	0.826208	4.98813	4.3595	0.760078	0.345113	0.703887	0.122695	0.0707321	0.134343	0.660873	0.370749
1201	3.6644	3.6089	2.18611	0.355169	0.462479	0.806056	5.04158	4.28279	0.762506	0.315532	0.703887	0.122695	0.0707321	0.134343	0.660873	0.370749
1202	3.64983	3.67792	2.19965	0.355169	0.462479	0.806056	5.16064	4.25722	0.752793	0.315532	0.703887	0.122695	0.0707321	0.134343	0.660873	0.370749
1203	3.74696	3.86527	2.20641	0.361626	0.489684	0.799339	5.28698	4.38507	0.762506	0.315532	0.703887	0.122695	0.0707321	0.134343	0.660873	0.370749
1204	3.74696	3.84555	2.19965	0.361626	0.489684	0.799339	5.32586	4.3595	0.764934	0.315532	0.703887	0.122695	0.0707321	0.134343	0.660873	0.370749
1205	3.74454	3.85541	2.19288	0.355169	0.489684	0.799339	5.35015	4.38507	0.764934	0.345113	0.703887	0.122695	0.0707321	0.134343	0.719185	0.370749
1206	3.74696	3.89485	2.22672	0.380999	0.52233	0.839642	5.30642	4.44899	0.794075	0.335253	0.703887	0.122695	0.0707321	0.134343	0.762919	0.370749
1207	3.78825	3.88499	2.22672	0.380999	0.52233	0.839642	5.34772	4.42342	0.820787	0.345113	0.703887	0.122695	0.0707321	0.134343	0.75563	0.370749
1208	3.83439	3.76666	2.18611	0.380999	0.544093	0.732168	5.52023	4.38507	0.779505	0.374694	0.703887	0.122695	0.0707321	0.134343	0.692459	0.34518
1209	3.85867	3.76666	2.21318	0.380999	0.544093	0.738885	5.69517	4.44899	0.767363	0.374694	0.703887	0.122695	0.0707321	0.154494	0.804224	0.409103
1210	3.84896	3.71736	2.22672	0.380999	0.544093	0.691865	5.63686	4.39785	0.762506	0.374694	0.703887	0.122695	0.0707321	0.154494	0.804224	0.409103
1211	3.84653	3.73708	2.24026	0.380999	0.544093	0.691865	5.60284	4.43621	0.762506	0.374694	0.710655	0.122695	0.0707321	0.154494	0.816372	0.421887
1212	3.83439	3.72722	2.26056	0.380999	0.544093	0.691865	5.53238	4.41064	0.745508	0.374694	0.710655	0.122695	0.0707321	0.154494	0.823661	0.409103
1213	3.83681	3.72722	2.17934	0.380999	0.544093	0.691865	5.50322	4.41064	0.747936	0.364834	0.717423	0.122695	0.0707321	0.154494	0.823661	0.409103
1214	3.83439	3.80611	2.16581	0.380999	0.544093	0.691865	5.51294	4.48734	0.745508	0.364834	0.717423	0.122695	0.0707321	0.154494	0.847958	0.447456
1215	3.85624	3.78638	2.15227	0.380999	0.554975	0.685148	5.47893	4.50013	0.745508	0.364834	0.710655	0.122695	0.0652912	0.154494	0.83095	0.447456
1216	3.83681	3.78638	2.1455	0.368084	0.554975	0.685148	5.48379	4.46177	0.706654	0.364834	0.710655	0.122695	0.0652912	0.154494	0.843099	0.447456
1217	3.81496	3.72722	2.11843	0.368084	0.554975	0.685148	5.50322	4.46177	0.706654	0.364834	0.710655	0.122695	0.0652912	0.154494	0.845528	0.447456
1218	3.81982	3.73708	2.09812	0.374542	0.598503	0.685148	5.36716	4.41064	0.704225	0.354974	0.710655	0.122695	0.0652912	0.154494	0.843099	0.447456
1219	3.81496	3.76666	2.1252	0.387457	0.620266	0.685148	5.39875	4.41064	0.704225	0.354974	0.710655	0.122695	0.0652912	0.154494	0.826091	0.447456
1220	3.97037	3.73708	2.09812	0.387457	0.620266	0.685148	5.34772	4.53848	0.721224	0.354974	0.737728	0.122695	0.0652912	0.154494	0.920848	0.447456
1221	3.88295	3.72722	2.09812	0.387457	0.620266	0.685148	5.2724	4.53848	0.718796	0.354974	0.737728	0.122695	0.0652912	0.147777	0.920848	0.409103
1222	3.68868	3.71736	2.09812	0.348711	0.620266	0.685148	5.22138	4.51291	0.68237	0.285951	0.737728	0.0904066	0.0652912	0.147777	0.901411	0.357965
1223	3.59398	3.61876	2.06428	0.316423	0.614825	0.685148	4.92739	4.34671	0.658086	0.285951	0.737728	0.0904066	0.0652912	0.147777	0.838239	0.319611
1224	3.5017	3.56946	2.03044	0.316423	0.614825	0.678431	4.90552	4.32115	0.641088	0.285951	0.737728	0.083949	0.0652912	0.147777	0.838239	0.319611
1225	3.07431	3.25392	1.8477	0.303508	0.571298	0.544088	4.69414	3.69471	0.587664	0.295811	0.717423	0.083949	0.0652912	0.14106	0.843099	0.332396
1226	3.07188	3.14546	1.81386	0.303508	0.571298	0.463482	4.36127	3.618	0.582807	0.295811	0.717423	0.083949	0.0652912	0.14106	0.794505	0.332396
1227	3.0476	3.0863	1.81386	0.303508	0.571298	0.456765	4.31511	3.52851	0.582807	0.295811	0.717423	0.083949	0.0652912	0.14106	0.787216	0.332396
1228	2.94803	3.037	1.80033	0.29705	0.571298	0.463482	4.0527	3.4518	0.553667	0.305672	0.683583	0.083949	0.0652912	0.14106	0.767779	0.332396
1229	2.67363	2.72146	1.49576	0.245389	0.46792	0.450048	3.45986	2.91486	0.37154	0.25637	0.676814	0.0452033	0.0598503	0.14106	0.592842	0.204551
1230	2.61049	2.55384	1.43485	0.213101	0.457038	0.436614	3.20475	2.72309	0.298689	0.25637	0.351943	0.0452033	0.0598503	0.0806056	0.493225	0.204551
1231	2.4575	2.46509	1.32656	0.187271	0.435275	0.389594	2.93991	2.65917	0.208839	0.25637	0.351943	0	0.0652912	0.0806056	0.483506	0.191767
1232	2.27538	2.35663	1.29948	0.180813	0.429834	0.174646	2.83058	2.54411	0.177271	0.25637	0.351943	0	0.0652912	0.0738885	0.483506	0.191767
1233	2.25109	2.36649	1.33332	0.129152	0.429834	0.174646	2.77226	2.48018	0.174842	0.216928	0.311335	0	0.0652912	0.0738885	0.483506	0.102276
1234	2.2171	2.29747	1.27241	0.122695	0.429834	0.161211	2.58518	2.41626	0.1627	0.216928	0.263958	0	0.0652912	0.0738885	0.478647	0.102276
1235	2.15881	2.28761	1.27918	0.122695	0.429834	0.154494	2.51958	2.27563	0.1627	0.216928	0.263958	0	0.0652912	0.0738885	0.473787	0.102276
1236	2.11996	2.24817	1.31979	0.129152	0.429834	0.154494	2.32034	2.21171	0.116561	0.207068	0.257189	0.00645761	0.0652912	0.0738885	0.442202	0.102276
1237	2.10296	2.24817	1.31979	0.129152	0.424393	0.154494	2.31305	2.18614	0.116561	0.207068	0.257189	0.00645761	0.00544093	0.0738885	0.442202	0.0894912
1238	2.05197	2.11998	1.27241	0.129152	0.402629	0.154494	2.18185	2.10943	0.116561	0.197208	0.257189	0.00645761	0.00544093	0.0738885	0.488365	0.0894912
1239	1.86984	1.90305	1.2115	0.129152	0.29381	0.127626	2.18428	2.09665	0.114133	0.197208	0.284262	0.00645761	0.00544093	0.0738885	0.427624	0.0511378
1240	1.76542	1.83403	1.18443	0.174356	0.29381	0.127626	2.14784	2.08387	0.111705	0.207068	0.277494	0.00645761	0.00544093	0.0738885	0.427624	0.0511378
1241	1.63915	1.76501	1.13028	0.174356	0.29381	0.120908	2.03607	2.04551	0.121418	0.187347	0.270726	0.00645761	0.00544093	0.0738885	0.422764	0.0511378
1242	1.5323	1.73543	1.17766	0.174356	0.282929	0.167928	2.06523	1.91767	0.123847	0.187347	0.277494	0.00645761	0.00544093	0.0738885	0.432483	0.0511378
1243	1.35503	1.72557	1.00845	0.16144	0.282929	0.201514	1.96561	1.93045	0.123847	0.246509	0.230117	0.00645761	0.00544093	0.0738885	0.413045	0.0894912
1244	1.30646	1.90305	1.06937	0.226016	0.282929	0.208231	1.96561	2.08387	0.11899	0.25637	0.29103	0.00645761	0.00544093	0.0738885	0.352303	0.0894912
1245	1.33317	1.85375	1.0626	0.232474	0.250283	0.214948	2.09681	2.04551	0.143273	0.25637	0.297798	0.00645761	0.00544093	0.0738885	0.328007	0.0894912
1246	1.28703	1.82417	1.0626	0.232474	0.250283	0.214948	2.04822	2.00716	0.145702	0.25637	0.297798	0.00645761	0.00544093	0.0738885	0.328007	0.0639223
1247	1.24089	1.77487	1.02199	0.219559	0.250283	0.214948	2.00449	2.00716	0.145702	0.236649	0.29103	0.00645761	0.00544093	0.0738885	0.328007	0.0767067
1248	1.28946	1.79459	1.02199	0.219559	0.250283	0.214948	2.00934	1.98159	0.145702	0.236649	0.29103	0.00645761	0.00544093	0.0738885	0.328007	0.0767067
1249	1.21661	1.75515	1.01522	0.219559	0.250283	0.18808	1.92674	1.90488	0.121418	0.236649	0.29103	0.00645761	0.00544093	0.0738885	0.328007	0.0767067
1250	1.21418	1.70585	1.00845	0.219559	0.250283	0.18808	1.89272	1.8921	0.126275	0.236649	0.29103	0.00645761	0.00544093	0.0738885	0.204093	0.0767067
1251	1.18504	1.57766	0.934004	0.213101	0.23396	0.174646	1.74694	1.73869	0.182127	0.236649	0.29103	0.00645761	0.00544093	0.0738885	0.182226	0.102276
1252	1.08791	1.53822	0.886627	0.206644	0.157787	0.154494	1.572	1.63641	0.189412	0.236649	0.257189	0.0581185	0.00544093	0.0738885	0.177367	0.127845
1253	1.04905	1.52836	0.886627	0.213101	0.152346	0.154494	1.53799	1.68755	0.174842	0.236649	0.263958	0.0581185	0.00544093	0.0738885	0.177367	0.140629
1254	1.01748	1.48892	0.893395	0.193728	0.17411	0.154494	1.53799	1.64919	0.179699	0.207068	0.277494	0.0581185	0.00544093	0.0738885	0.318288	0.242905
1255	1.01748	1.48892	0.83925	0.303508	0.168669	0.161211	1.48453	1.64919	0.213696	0.236649	0.284262	0.0581185	0.00544093	0.0806056	0.330436	0.242905
1256	0.959203	1.5185	0.852786	0.303508	0.195874	0.161211	1.43594	1.67476	0.218553	0.276091	0.29103	0.0581185	0.00544093	0.0873228	0.364452	0.268474
1257	0.973774	1.43962	0.852786	0.290593	0.179551	0.161211	1.32903	1.54692	0.230695	0.295811	0.318103	0.0581185	0.00544093	0.0873228	0.468928	0.294042
1258	0.925206	1.40017	0.981381	0.290593	0.168669	0.154494	1.4651	1.57249	0.286547	0.364834	0.453466	0.0645761	0.00544093	0.0873228	0.493225	0.421887
1259	0.956775	1.42975	0.900163	0.374542	0.168669	0.154494	1.47724	1.62363	0.327829	0.364834	0.460234	0.083949	0.136023	0.0940399	0.668162	0.434671
1260	0.971345	1.5185	0.94754	0.374542	0.119701	0.154494	1.49182	1.64919	0.383681	0.443717	0.467002	0.083949	0.141464	0.0940399	0.687599	0.46024
1261	1.02477	1.65654	0.920468	0.380999	0.195874	0.154494	1.49425	1.75147	0.437105	0.502879	0.649742	0.083949	0.141464	0.174646	0.83338	0.46024
1262	1.03448	1.6664	0.906931	0.380999	0.212196	0.154494	1.43108	1.75147	0.466246	0.502879	0.663278	0.083949	0.152346	0.174646	0.826091	0.473025
1263	1.04905	1.6664	0.906931	0.380999	0.179551	0.154494	1.42136	1.64919	0.468674	0.5226	0.663278	0.083949	0.152346	0.174646	0.828521	0.511378
1264	1.06362	1.6664	0.934004	0.40683	0.212196	0.161211	1.42865	1.70033	0.468674	0.542321	0.697119	0.0904066	0.152346	0.181363	0.940286	0.511378
1265	1.09034	1.6664	0.961076	0.413287	0.29381	0.161211	1.45781	1.68755	0.626518	0.542321	0.697119	0.0904066	0.152346	0.181363	0.945145	0.511378
1266	1.18261	1.74529	1.0626	0.419745	0.342779	0.161211	1.60359	1.68755	0.689655	0.571902	0.703887	0.0904066	0.152346	0.181363	0.952434	0.5753
1267	1.22632	1.78473	1.11674	0.43266	0.342779	0.161211	1.73965	1.75147	0.723652	0.601483	0.818945	0.0904066	0.23396	0.181363	1.07878	0.920481
1268	1.24332	1.82417	1.19796	0.439118	0.397188	0.161211	1.78824	1.8921	0.740651	0.700087	0.832482	0.0968642	0.250283	0.181363	1.09336	0.933265
1269	1.26761	1.84389	1.24534	0.439118	0.397188	0.161211	1.8417	1.96881	0.738222	0.749389	0.866322	0.213101	0.250283	0.181363	1.17596	0.997187
1270	1.30646	1.85375	1.25211	0.439118	0.397188	0.201514	1.84656	1.86653	0.779505	0.77897	0.900163	0.213101	0.255724	0.181363	1.18568	0.997187
1271	1.44002	1.76501	1.41454	0.43266	0.391747	0.181363	2.03607	2.0583	1.00049	0.887434	0.994917	0.290593	0.321015	0.18808	1.32175	1.34237
1272	1.44973	1.74529	1.42131	0.43266	0.391747	0.181363	2.17456	2.04551	1.0102	0.897294	1.05583	0.290593	0.321015	0.18808	1.32175	1.34237
1273	1.45459	1.73543	1.42131	0.43266	0.391747	0.181363	2.17456	2.03273	1.01506	0.897294	1.05583	0.290593	0.321015	0.194797	1.32418	1.35515
1274	1.42059	1.76501	1.36717	0.43266	0.391747	0.167928	2.1697	2.07108	1.01506	0.897294	1.05583	0.290593	0.321015	0.194797	1.3266	1.35515
1275	1.43516	1.76501	1.36717	0.490779	0.391747	0.167928	2.21101	2.12222	1.03934	0.926875	1.10998	0.290593	0.321015	0.201514	1.35819	1.35515
1276	1.40359	1.81431	1.39424	0.497236	0.391747	0.167928	2.21344	2.2245	1.12919	0.936736	1.10998	0.290593	0.321015	0.208231	1.36305	1.35515
1277	1.42545	1.88333	1.46869	0.497236	0.391747	0.18808	2.26446	2.3012	1.20447	0.976177	1.14382	0.303508	0.326456	0.208231	1.37034	1.35515
1278	1.50801	1.98194	1.46869	0.497236	0.391747	0.18808	2.32034	2.39069	1.39388	1.08464	1.22503	0.413287	0.326456	0.221665	1.4408	1.36794
1279	1.55901	2.02138	1.5296	0.555355	0.391747	0.208231	2.40538	2.41626	1.4473	1.24241	1.25887	0.445575	0.34822	0.228383	1.52584	1.38072
1280	1.71685	2.03124	1.59051	0.56827	0.397188	0.208231	2.56574	2.56968	1.57844	1.29171	1.35363	0.464948	0.34822	0.228383	1.59144	1.40629
1281	1.73628	2.17914	1.72588	0.632846	0.424393	0.208231	2.83301	2.74866	1.59301	1.41003	1.5093	0.484321	0.34822	0.228383	1.76395	1.41907
1282	1.81642	2.15942	1.80033	0.645761	0.391747	0.214948	3.15129	3.11941	1.63186	1.54808	1.55667	0.497236	0.391747	0.228383	1.78338	1.44464
1283	1.94026	2.43551	1.90185	0.710337	0.369983	0.288837	3.18045	3.31117	1.74842	1.72557	1.64466	0.574727	0.669235	0.288837	1.95589	1.50857
1284	2.22195	2.77077	2.17257	0.736168	0.40807	0.322422	3.4137	3.54129	1.90384	2.01152	1.93569	0.607016	0.680117	0.295554	1.9972	1.61084
1285	2.30695	2.89895	2.21995	0.749083	0.40807	0.342574	3.53032	3.64357	1.93783	2.11998	2.00337	0.632846	0.707321	0.315705	2.0628	1.61084
1286	2.30937	3.037	2.30117	0.749083	0.40807	0.349291	3.68096	3.88647	1.94269	2.189	2.08459	0.632846	0.712762	0.322422	2.07009	1.62363
1287	2.42351	3.14546	2.36885	0.781371	0.40807	0.416462	3.80002	4.38507	1.97912	2.39607	2.16581	0.626388	0.712762	0.32914	2.08466	1.62363
1288	2.58135	3.36239	2.52452	0.781371	0.413511	0.423179	4.27624	5.01151	2.2171	2.5144	2.19965	0.658676	0.739967	0.490351	2.09924	1.77704
1289	2.58621	3.40183	2.52452	0.781371	0.413511	0.423179	4.29567	5.101	2.22681	2.54398	2.19965	0.671592	0.745408	0.490351	2.10653	1.81539
1290	2.61049	3.42155	2.5922	0.807202	0.413511	0.429897	4.3637	5.21606	2.38222	2.60314	2.24702	0.72971	0.739967	0.517219	2.10653	1.82818
1291	2.62749	3.45113	2.60574	0.807202	0.413511	0.476917	4.388	5.27998	2.42593	2.57356	2.25379	0.736168	0.739967	0.517219	2.12111	1.85375
1292	2.74648	3.53001	2.60574	0.807202	0.413511	0.476917	4.4536	5.29276	2.47693	2.58342	2.28086	0.736168	0.805258	0.544088	2.11625	1.87931
1293	2.79262	3.61876	2.69372	0.936354	0.418952	0.544088	4.66984	5.39504	2.67848	2.58342	2.30794	0.736168	0.810699	0.611259	2.18428	1.90488
1294	2.89461	3.82583	2.84262	0.968642	0.418952	0.544088	4.7646	5.54845	2.71005	2.57356	2.35531	0.742625	0.794376	0.611259	1.9729	2.00716
1295	3.12045	4.03289	3.10658	0.988015	0.413511	0.544088	5.04158	5.77857	2.84604	2.54398	2.41623	0.794286	0.75629	0.638128	2.0385	2.19893
1296	3.20787	4.06248	3.11335	0.994472	0.413511	0.544088	4.95412	5.8425	2.8339	2.54398	2.42976	0.794286	0.854227	0.644845	2.10653	2.16057
1297	3.24186	4.02303	3.14719	0.994472	0.413511	0.544088	4.95412	5.8425	2.85818	2.6623	2.423	0.794286	0.854227	0.651562	2.11139	2.16057
1298	3.26858	4.04275	3.14719	1.00093	0.397188	0.544088	4.98327	5.86806	2.8679	2.70174	2.4433	0.826574	0.919518	0.671713	2.07009	2.17336
1299	3.24915	4.0822	3.14042	1.00093	0.397188	0.550805	5.01729	5.8425	2.90675	2.74118	2.48391	0.826574	0.924959	0.671713	2.18671	2.17336
1300	3.27829	4.10192	3.20133	0.988015	0.397188	0.550805	5.12662	5.85528	3.07431	2.77077	2.58543	0.878235	0.941281	0.732168	2.29848	2.26285
1301	3.27586	4.17094	3.19456	0.981557	0.397188	0.550805	5.2967	5.8425	3.05245	2.91867	2.5922	0.89115	0.946722	0.752319	2.22316	2.16057
1302	3.25644	4.2794	3.21487	0.988015	0.446157	0.517219	5.44248	6.02148	3.07431	2.91867	2.62604	1.00093	0.946722	0.752319	2.39809	2.21171
1303	3.46527	4.40759	3.23517	1.00093	0.424393	0.557522	5.67816	6.77576	2.9626	2.85951	2.61927	1.03322	0.946722	0.752319	2.69208	2.35234
1304	3.49684	4.40759	3.24194	1.00739	0.40807	0.564239	5.66358	6.78855	2.98446	2.86937	2.66665	1.03322	0.946722	0.765753	2.7674	2.35234
1305	3.47742	4.30898	3.2284	0.994472	0.40807	0.564239	5.81908	6.95474	2.99903	2.86937	2.69372	1.05905	0.946722	1.03444	2.77955	2.36512
1306	3.54055	4.37801	3.21487	0.994472	0.413511	0.570956	5.8531	6.9931	3.15202	2.87923	2.82232	1.06551	0.963045	1.10161	2.79899	2.42905
1307	3.61098	4.53577	3.26225	1.00739	0.424393	0.651562	5.90655	7.05702	3.36085	2.96797	2.95091	1.07842	1.00657	1.37701	2.94963	2.60803
1308	3.72025	4.49633	3.30962	1.0203	0.446157	0.611259	5.97458	7.19765	3.37542	2.97783	2.95768	0.955727	1.03922	1.4106	2.91319	2.60803
1309	3.84653	4.6048	3.32316	1.0203	0.462479	0.631411	6.08149	7.58118	3.38028	3.02714	2.95768	0.962184	1.03922	1.47105	2.96907	2.60803
1310	3.90481	4.7527	3.49236	1.05905	0.516889	0.631411	6.30745	7.87522	3.38028	3.06658	3.04566	1.03968	1.04466	1.52479	2.95935	2.7103
1311	4.01894	4.90061	3.53297	1.05905	0.527771	0.812773	6.41921	8.11813	3.38514	3.09616	3.08627	1.07196	1.04466	1.4509	3.00065	2.72309
1312	4.00923	4.85131	3.53297	1.05905	0.533211	0.812773	6.41921	8.11813	3.38514	3.09616	3.08627	1.07196	1.04466	1.4509	3.00065	2.72309
1313	4.01894	4.84145	3.57358	1.08488	0.533211	0.812773	6.4265	8.16927	3.40214	3.09616	3.10658	1.11717	1.04466	1.4509	3.00065	2.76144
1314	4.05051	4.93019	3.58712	1.09134	0.533211	0.859793	6.44108	8.24597	3.48713	3.15532	3.12688	1.15591	1.06642	1.45762	3.01037	2.86372
1315	4.03594	5.02879	3.60065	1.09134	0.533211	0.859793	6.46781	8.24597	3.48713	3.15532	3.12688	1.15591	1.07186	1.45762	3.00794	2.86372
1316	3.96309	5.09781	3.68187	1.09134	0.533211	0.859793	6.47995	8.29711	3.5017	3.15532	3.12688	1.15591	1.07186	1.45762	3.0128	2.86372
1317	3.99466	5.16684	3.79016	1.02676	0.527771	0.846359	6.51397	8.27154	3.56484	3.19476	3.35023	1.15591	1.0773	1.46434	3.07354	2.92764
1318	3.97523	5.25558	3.72248	1.02676	0.473361	0.846359	6.66461	8.3099	3.56727	3.19476	3.36377	1.15591	1.06098	1.47105	3.08569	2.94042
1319	3.99466	5.29502	3.73602	1.02676	0.484243	0.886662	6.77152	8.36103	3.61098	3.1849	3.39761	1.16237	1.06098	1.47105	3.08569	2.96599
1320	4.00923	5.34432	3.72248	1.02676	0.462479	0.886662	6.91973	8.47609	3.75182	3.20462	3.40438	1.16883	1.06098	1.47105	3.10027	3.00435
1321	4.05537	5.30488	3.76986	1.02676	0.473361	0.947116	7.06308	8.48888	3.93395	3.22434	3.43822	1.20112	1.16436	1.50464	3.18531	3.18333
1322	4.04322	5.3246	3.76986	1.04613	0.473361	0.940399	6.99505	8.54002	3.93881	3.26378	3.47883	1.20112	1.18068	1.50464	3.18288	3.26004
1323	4.07479	5.3246	3.76986	1.04613	0.473361	0.953833	6.99019	8.51445	3.9728	3.27365	3.49913	1.20112	1.18612	1.51136	3.2169	3.40066
1324	4.10151	5.28516	3.79016	1.08488	0.58218	0.967267	7.15298	8.75735	4.10879	3.29337	3.58035	1.20112	1.19156	1.51136	3.33838	3.40066
1325	4.21078	5.56125	3.9729	1.08488	0.58218	0.994136	7.12382	8.98747	4.2982	3.40183	3.8037	1.33027	1.2623	1.51136	3.6591	3.52851
1326	4.52404	5.6993	4.08796	1.09779	0.674676	1.021	7.43725	9.17924	4.79116	3.50043	3.94583	1.42713	1.33303	1.59196	3.95309	3.60522
1327	4.61146	5.80776	4.08796	1.17529	0.685558	1.04116	7.48827	9.2943	4.94172	3.88499	3.94583	1.48525	1.38744	1.6054	4.07214	3.70749
1328	4.57018	5.81762	4.08119	1.16237	0.685558	1.04116	7.52229	9.28151	5.02186	3.88499	3.91876	1.49171	1.40376	1.6054	4.07943	3.66914
1329	4.59203	5.8472	4.07442	1.16237	0.685558	1.04116	7.51986	9.2943	5.01943	3.84555	3.88491	1.51108	1.43641	1.61211	4.09158	3.66914
1330	4.55318	5.76832	4.06765	1.16883	0.685558	1.04787	7.49556	9.19202	5.07285	3.83569	3.83077	1.47234	1.45273	1.61211	4.05027	3.64357
1331	4.42691	5.62041	3.95936	1.07842	0.696439	1.05459	7.47126	9.03861	4.96115	3.89485	3.68187	1.47234	1.45273	1.61211	3.95066	3.59243
1332	4.40505	5.60069	3.91199	1.07842	0.696439	1.05459	7.45426	9.07696	4.94415	3.88499	3.6548	1.47234	1.45273	1.61211	3.95552	3.59243
1333	4.35648	5.52181	3.93229	1.09134	0.696439	1.06131	7.38136	9.01304	4.96843	3.97373	3.63449	1.47234	1.45273	1.75989	3.95552	3.66914
1334	4.35891	5.52181	3.90522	1.09779	0.696439	1.04787	7.44697	9.06418	4.95629	3.96387	3.64126	1.47234	1.44729	1.76661	3.9701	3.68192
1335	4.36134	5.48237	3.89845	1.09779	0.696439	1.04787	7.45426	9.00026	4.95872	3.96387	3.66157	1.46588	1.44185	1.76661	3.96524	3.68192
1336	4.34677	5.43307	3.87815	1.09779	0.696439	1.04787	7.37408	8.75735	4.91501	3.93429	3.63449	1.41422	1.44185	1.7263	3.98467	3.79698
1337	4.30063	5.37391	3.87815	1.09779	0.707321	1.04116	7.28661	8.73178	4.94658	3.93429	3.64126	1.41422	1.44185	1.74646	3.96767	3.72028
1338	4.19864	5.33446	3.87138	1.09779	0.707321	1.04116	7.28175	8.73178	4.95629	3.94415	3.66833	1.41422	1.43641	1.74646	3.96038	3.73306
1339	4.14279	5.30488	3.81046	1.16237	0.707321	1.00085	7.13597	8.61672	4.95872	3.89485	3.64803	1.49817	1.43641	1.7263	3.94823	3.72028
1340	4.03837	4.99921	3.63449	1.13008	0.674676	1.00085	6.94645	8.42496	4.92472	3.87513	3.62096	1.49817	1.44185	1.70615	3.91178	3.68192
1341	3.91695	4.94005	3.54651	1.13008	0.647471	0.994136	6.9343	8.29711	4.86644	3.79625	3.59388	1.49817	1.4092	1.70615	3.84618	3.59243
1342	3.37057	4.31885	3.357	1.1882	0.576739	0.973985	6.37548	7.29992	4.58475	3.42155	3.56681	1.44651	1.32759	1.66585	3.66882	3.36231
1343	3.05245	3.76666	3.1878	1.14945	0.576739	0.81949	5.87982	6.75019	4.37834	3.0863	3.34346	1.39484	1.09907	1.69272	3.56191	3.31117
1344	2.81933	3.22434	2.97122	1.06551	0.58218	0.785905	5.46678	6.03426	4.26178	2.93839	3.2081	1.30444	1.07186	1.67257	3.37239	2.99156
1345	2.65177	3.037	2.93737	1.06551	0.58218	0.779188	5.36473	5.89363	4.18407	2.79049	3.2081	1.27215	1.00113	1.63898	3.41856	2.88929
1346	2.50121	2.97783	2.89	1.05905	0.571298	0.745602	5.2554	5.62516	4.08936	2.74118	3.15395	1.28506	1.00113	1.65242	3.35539	2.78701
1347	2.22681	2.49468	2.28763	1.00093	0.40807	0.752319	4.53135	5.01151	3.78096	2.76091	2.84262	1.29152	0.995691	1.62555	2.77955	2.42905
1348	1.99369	2.46509	2.1252	0.942811	0.402629	0.792622	4.16204	4.65354	3.67654	2.65244	2.80201	1.27861	0.973927	1.58524	2.76012	2.36512
1349	1.94512	2.41579	2.02367	0.942811	0.34822	0.799339	3.89721	4.53848	3.47256	2.42565	2.68695	1.27861	0.984809	1.54494	2.6362	2.36512
1350	1.78242	2.34677	1.91538	0.942811	0.331897	0.732168	3.73928	4.50013	3.40457	2.40593	2.65311	1.26569	0.984809	1.54494	2.58032	2.35234
1351	1.712	2.26789	1.8274	0.916981	0.337338	0.691865	3.69797	4.25722	3.21758	2.24817	2.55159	1.25278	0.973927	1.46434	2.39323	2.28842
1352	1.61	2.20872	1.86801	0.923439	0.315574	0.584391	3.36754	4.28279	3.19087	2.16928	2.49068	1.24632	0.914077	1.44418	2.27904	2.18614
1353	1.58572	2.10026	1.92215	0.910523	0.315574	0.456765	3.52789	4.10381	2.91889	2.10026	2.50421	1.26569	0.908636	1.42403	2.19886	2.18614
1354	1.47402	2.01152	1.71234	0.968642	0.331897	0.523937	3.14157	3.93761	2.50364	1.91291	2.06428	0.904066	0.609385	0.973985	1.61817	2.09665
1355	1.41331	1.83403	1.60405	0.942811	0.288369	0.544088	3.01037	3.75863	2.39922	1.80445	2.01014	0.897608	0.587621	0.973985	1.40435	2.07108
1356	1.43031	1.88333	1.70557	0.942811	0.288369	0.510502	3.00551	3.77141	2.28509	1.74529	2.01691	0.897608	0.587621	0.973985	1.46267	2.16057
1357	1.43516	1.93263	1.73264	0.820117	0.288369	0.497068	2.93262	3.96318	2.09082	1.72557	1.86124	0.923439	0.587621	1.02772	1.41893	1.77704
1358	1.69743	2.11012	1.81386	0.794286	0.288369	0.497068	2.95692	4.14216	2.1491	1.62696	1.89508	0.929896	0.571298	1.03444	1.42865	1.75147
1359	1.93541	2.39607	1.94923	0.826574	0.310133	0.497068	3.02009	4.21887	2.01068	1.59738	1.89508	0.807202	0.571298	1.04116	1.41893	1.78982
1360	2.02283	2.50454	2.07105	0.833032	0.353661	0.497068	3.07354	3.98875	1.97912	1.64668	1.9763	0.807202	0.712762	1.14863	1.41407	1.71312
1361	2.09811	2.613	2.19288	0.884693	0.353661	0.497068	3.13429	4.12938	1.97669	1.68612	1.94246	0.813659	0.729085	1.1352	1.42379	1.70033
1362	2.16124	2.62286	2.21995	0.884693	0.353661	0.497068	3.09541	4.21887	1.97426	1.69598	1.94246	0.813659	0.729085	1.1352	1.44323	1.70033
1363	2.33851	2.68202	2.20641	0.845947	0.375424	0.476917	2.98122	4.11659	1.97183	1.41003	1.94923	0.781371	0.707321	1.1755	1.50154	1.66198
1364	2.2948	2.75105	2.25379	0.845947	0.375424	0.476917	2.97879	4.1933	1.97426	1.41003	1.95599	0.794286	0.707321	1.24267	1.51126	1.66198
1365	2.49636	2.84965	2.38915	0.86532	0.397188	0.557522	2.93019	4.53848	2.10782	1.43962	1.96953	0.794286	0.859667	1.20908	1.64975	1.7259
1366	3.36328	3.5596	2.47037	1.03322	0.46792	0.651562	3.51089	5.25441	2.13939	1.63682	1.91538	0.820117	0.767172	1.18893	1.77124	1.85375
1367	3.37785	3.53001	2.55836	0.942811	0.46792	0.671713	3.62022	5.48453	2.09082	1.54808	1.92892	0.820117	0.696439	1.19565	1.71535	1.90488
1368	3.61583	3.78638	2.7411	0.955727	0.500566	0.86651	4.00654	5.70187	2.18553	1.63682	2.01014	0.83949	0.625707	1.29641	1.74937	1.93045
1369	3.74696	3.92443	2.89	1.10425	0.457038	0.826208	4.22521	6.11097	2.15396	1.70585	2.01691	0.858862	0.674676	1.28297	1.82955	1.94324
1370	3.81496	3.98359	2.85616	1.143	0.457038	0.812773	4.34184	6.16211	2.13939	1.69598	2.03044	0.858862	0.549534	1.28297	1.83198	1.90488
1371	3.83196	4.06248	2.85616	1.15591	0.527771	0.81949	4.52163	6.23881	2.12725	1.68612	2.01691	0.858862	0.538652	1.27626	1.83198	1.90488
1372	3.91695	4.06248	2.9103	1.11717	0.527771	0.799339	4.53378	6.22603	2.1321	1.68612	2.01691	0.858862	0.538652	1.27626	1.83198	1.90488
1373	4.13793	4.28926	3.13365	1.14945	0.64203	0.77247	4.62611	6.45615	2.14667	1.68612	2.01691	0.858862	0.538652	1.27626	1.87328	1.96881
1374	4.16221	4.2794	3.15395	1.17529	0.64203	0.77247	4.68685	6.54564	2.14667	1.68612	2.00337	0.858862	0.538652	1.27626	1.87571	1.96881
1375	4.21807	4.35829	3.21487	1.17529	0.64203	0.792622	4.81319	6.60956	2.16367	1.75515	1.94246	0.858862	0.549534	1.30312	1.91459	1.96881
1376	4.49247	4.48647	3.47206	1.24632	0.64203	0.792622	5.01486	6.86525	2.28023	1.76501	1.96276	0.858862	0.538652	1.3703	1.99477	1.93045
1377	4.55318	4.68368	3.56681	1.25923	0.647471	0.792622	5.17522	6.91639	2.41622	1.84389	2.00337	0.858862	0.544093	1.32328	1.99477	1.95602
1378	4.8713	5.00907	3.64803	1.26569	0.75629	0.826208	5.4935	6.94196	2.46236	1.95235	2.1252	0.871778	0.544093	1.39045	2.13569	2.10943
1379	5.04128	5.11754	3.68187	1.29152	0.783494	0.879945	5.52752	6.9931	2.45993	1.90305	2.10489	0.871778	0.587621	1.39045	2.13326	2.135
1380	5.05585	5.14712	3.68864	1.24632	0.783494	0.906813	5.54939	7.15929	2.4575	1.89319	2.03721	0.86532	0.576739	1.39716	2.10896	2.135
1381	5.14327	5.21614	3.71571	1.25278	0.794376	0.926965	5.56396	7.17208	2.43322	1.88333	2.07105	0.86532	0.576739	1.39716	2.07495	2.135
1382	5.18456	5.29502	3.71571	1.25278	0.794376	0.926965	5.57854	7.0698	2.43079	1.89319	2.08459	0.86532	0.576739	1.39716	2.07738	2.17336
1383	5.20398	5.226	3.74955	1.25923	0.794376	0.926965	5.53967	7.13373	2.40408	1.89319	2.08459	0.86532	0.576739	1.43747	2.07495	2.18614
1384	5.25255	5.30488	3.76986	1.26569	0.788935	0.933682	5.59069	7.12094	2.42351	1.88333	1.91538	0.858862	0.576739	1.44418	2.09681	2.18614
1385	5.27683	5.44293	3.74278	1.25923	0.712762	0.893379	5.69517	7.29992	2.35551	1.85375	1.8477	0.833032	0.576739	1.44418	2.05551	2.27563
1386	5.31326	5.48237	3.74955	1.25923	0.718203	0.96055	5.71946	7.36385	2.33609	1.85375	1.8274	0.833032	0.576739	1.44418	2.18428	2.19893
1387	5.38854	5.49223	3.76309	1.25923	0.718203	1.01429	5.85067	7.44055	2.40408	1.86361	1.8274	0.833032	0.576739	1.44418	2.22559	2.25006
1388	5.46139	5.51195	3.75632	1.29798	0.718203	1.09489	5.93571	7.46612	2.38708	1.86361	1.8477	0.833032	0.625707	1.4509	2.24016	2.23728
1389	5.54638	5.57111	3.79016	1.30444	0.712762	1.10833	6.14709	7.58118	2.42351	1.89319	1.85447	0.845947	0.631148	1.45762	2.32277	2.26285
1390	5.75279	5.65986	3.95936	1.44005	0.718203	1.12176	6.33417	7.69624	2.44779	1.94249	1.86124	0.852405	0.707321	1.48449	2.33006	2.27563
1391	5.75279	5.65	3.9932	1.44005	0.718203	1.12176	6.33903	7.69624	2.41136	1.94249	1.86801	0.852405	0.707321	1.48449	2.33006	2.25006
1392	5.81107	5.67958	4.06765	1.44005	0.652912	1.12176	6.43865	7.76016	2.43079	1.94249	1.86801	0.852405	0.70188	1.48449	2.32763	2.26285
1393	5.79165	5.66972	4.06089	1.44651	0.652912	1.10833	6.44108	7.77295	2.42351	1.94249	1.86801	0.852405	0.690999	1.4912	2.32034	2.26285
1394	5.82322	5.7486	4.06089	1.44005	0.652912	1.12176	6.4022	7.78573	2.42351	1.93263	1.88154	0.852405	0.603944	1.39045	2.2839	2.31399
1395	5.87907	5.83734	4.06765	1.32381	0.707321	1.12848	6.43622	7.65789	2.35794	1.91291	1.88154	0.826574	0.603944	1.36358	2.35436	2.19893
1396	5.89849	5.75846	4.06765	1.32381	0.707321	1.10833	6.49696	7.61953	2.29966	1.90305	1.85447	0.826574	0.603944	1.36358	2.29848	2.19893
1397	5.98592	5.67958	4.06765	1.32381	0.734526	1.11504	6.59172	7.6451	2.27052	1.88333	1.85447	0.813659	0.603944	1.35686	2.30091	2.19893
1398	5.96406	5.56125	4.06089	1.27861	0.739967	1.11504	6.582	7.65789	2.26081	1.82417	1.84094	0.813659	0.603944	1.37701	2.28147	2.19893
1399	5.87421	5.64014	4.07442	1.31735	0.729085	1.10833	6.53341	7.77295	2.24138	1.82417	1.70557	0.807202	0.598503	1.26954	2.24016	2.21171
1400	5.8645	5.65986	4.1218	1.33027	0.729085	1.20908	6.58929	7.79852	2.21952	1.79459	1.70557	0.749083	0.457038	1.26954	2.09924	2.09665
1401	5.82322	5.64014	4.07442	1.34318	0.739967	1.2158	6.53341	7.88801	2.20253	1.77487	1.6988	0.749083	0.457038	1.20237	2.05065	2.0583
1402	5.8305	5.65986	4.08119	1.31735	0.745408	1.18893	6.53098	7.92636	2.18553	1.70585	1.6988	0.787829	0.462479	1.20237	2.05308	2.03273
1403	5.85478	5.6993	4.06765	1.31735	0.745408	1.19565	6.60387	7.91358	2.1831	1.62696	1.6988	0.768456	0.457038	1.18893	2.01663	1.99437
1404	5.87421	5.66972	4.1218	1.27861	0.739967	1.10833	6.66704	8.07977	2.12967	1.63682	1.64466	0.749083	0.440716	1.18222	2.02149	1.98159
1405	5.93492	5.75846	4.09473	1.27861	0.739967	1.12176	6.75208	8.19484	2.16853	1.57766	1.57021	0.742625	0.440716	1.18222	2.08709	1.99437
1406	5.72608	5.71902	3.97967	1.27861	0.625707	1.01429	6.78609	8.16927	2.09325	1.41003	1.32656	0.70388	0.429834	1.18222	2.00449	2.00716
1407	5.67266	5.68944	3.90522	1.30444	0.533211	1.00085	6.77395	8.16927	2.09325	1.40017	1.30625	0.697422	0.429834	1.18222	1.94617	2.00716
1408	5.65323	5.66972	3.95936	1.29798	0.533211	0.994136	6.81282	8.16927	2.08839	1.37059	1.29948	0.678049	0.429834	1.18222	1.97047	1.99437
1409	5.63623	5.65	3.95936	1.29798	0.538652	0.994136	6.82497	8.13091	2.00583	1.39031	1.27918	0.671592	0.429834	1.18222	1.9729	1.99437
1410	5.62409	5.65	3.95936	1.29152	0.538652	1.00085	6.88328	8.13091	1.9524	1.40017	1.25211	0.671592	0.429834	1.1755	2.01177	1.98159
1411	5.59495	5.63028	3.90522	1.28506	0.533211	1.00757	6.87113	8.41217	1.88927	1.40017	1.2318	0.548897	0.429834	1.1755	2.01177	1.91767
1412	5.6678	5.58097	3.9526	1.29798	0.533211	1.01429	6.85412	8.37382	1.87712	1.39031	1.16412	0.548897	0.429834	1.09489	2.00449	1.91767
1413	5.81593	5.73874	4.08796	1.34318	0.533211	1.12176	6.85412	8.5528	1.96212	1.40017	1.12351	0.471406	0.446157	1.11504	2.17456	1.94324
1414	5.79893	5.72888	4.1218	1.36256	0.533211	1.1352	6.85412	8.5528	1.94026	1.39031	1.12351	0.471406	0.451597	1.10833	2.17699	1.90488
1415	5.86693	5.70916	4.11503	1.33027	0.527771	1.11504	6.86384	8.61672	1.90869	1.41003	1.11674	0.471406	0.451597	1.10833	2.14055	1.90488
1416	5.3254	5.51195	3.70894	1.25278	0.516889	1.04787	6.33417	8.28433	1.63915	1.24241	1.05583	0.452033	0.451597	0.920247	2.08709	1.84096
1417	5.19913	5.51195	3.62096	1.25278	0.489684	0.920247	6.32688	8.2204	1.58572	1.23255	1.03553	0.380999	0.369983	0.920247	1.98991	1.75147
1418	4.74017	5.50209	3.51943	1.06551	0.429834	0.812773	6.06934	7.59397	1.3866	1.16352	0.961076	0.355169	0.369983	0.624694	1.73479	1.5597
1419	4.63817	5.53167	3.43822	1.03322	0.462479	0.91353	6.06691	7.49169	1.35746	1.12408	0.981381	0.361626	0.369983	0.624694	1.71292	1.54692
1420	4.53375	5.37391	3.33669	0.858862	0.462479	0.900096	6.02074	7.17208	1.31132	1.03534	0.818945	0.368084	0.217637	0.557522	1.6206	1.41907
1421	4.49004	5.31474	3.30962	0.858862	0.462479	0.900096	6.00374	7.05702	1.28703	1.02548	0.812177	0.368084	0.217637	0.570956	1.61088	1.43186
1422	4.06751	5.16684	3.05243	0.781371	0.462479	0.893379	5.67816	6.81411	1.06119	0.966317	0.676814	0.348711	0.195874	0.503785	1.37034	1.18895
1423	3.81253	4.92033	2.79524	0.632846	0.457038	0.846359	5.34043	6.37944	0.930063	0.838132	0.588829	0.290593	0.201315	0.476917	1.28773	0.94605
1424	3.63526	4.61466	2.5922	0.626388	0.380865	0.765753	4.73301	5.81693	0.84507	0.719808	0.541451	0.258304	0.190433	0.476917	1.26343	0.792636
1425	3.19815	4.25968	2.37562	0.439118	0.342779	0.77247	4.34913	5.47175	0.743079	0.680366	0.487306	0.232474	0.190433	0.470199	1.17839	0.677576
1426	3.07431	4.24982	2.21995	0.426202	0.342779	0.806056	4.37099	5.35669	0.733366	0.700087	0.507611	0.226016	0.195874	0.490351	0.979161	0.779852
1427	3.16659	4.24982	2.23349	0.419745	0.342779	0.806056	4.57266	5.33112	0.728509	0.729668	0.467002	0.226016	0.201315	0.470199	0.98159	0.779852
1428	3.29043	4.2794	2.30117	0.426202	0.337338	0.826208	4.71601	5.61238	0.752793	0.729668	0.460234	0.238932	0.201315	0.510502	0.98645	0.779852
1429	3.19087	4.19066	2.24026	0.464948	0.337338	0.812773	4.40744	5.57402	0.71151	0.690226	0.412857	0.245389	0.195874	0.530654	0.98159	0.703145
1430	3.17144	4.15122	2.07782	0.445575	0.239401	0.826208	4.27624	5.68908	0.675085	0.640925	0.426393	0.245389	0.190433	0.530654	0.98159	1.03554
1431	3.20544	4.1808	2.06428	0.45849	0.250283	0.81949	4.39529	5.68908	0.677513	0.611343	0.426393	0.245389	0.261165	0.544088	0.964583	1.03554
1432	3.27343	4.35829	2.01014	0.445575	0.413511	0.806056	4.28595	5.71465	0.728509	0.621204	0.426393	0.27122	0.266606	0.544088	0.964583	1.04833
1433	3.47013	4.31885	2.04398	0.445575	0.418952	0.806056	4.70629	5.76579	0.808645	0.650785	0.494074	0.27122	0.266606	0.544088	0.959723	1.04833
1434	3.5017	4.24982	2.06428	0.445575	0.413511	0.806056	4.70143	5.63794	0.803788	0.690226	0.494074	0.27122	0.266606	0.544088	0.942715	1.04833
1435	3.38271	4.23996	2.01691	0.439118	0.413511	0.81949	4.68685	5.66351	0.820787	0.729668	0.507611	0.27122	0.261165	0.544088	0.923278	1.04833
1436	3.49441	4.1315	1.92892	0.413287	0.506007	0.792622	4.72816	5.54845	0.837785	0.719808	0.460234	0.316423	0.206755	0.544088	0.728904	1.03554
1437	3.65712	4.2794	1.88831	0.413287	0.527771	0.812773	4.87394	5.61238	0.842642	0.739528	0.507611	0.322881	0.223078	0.611259	0.98159	1.02276
1438	3.56727	4.33857	1.86124	0.355169	0.527771	0.81949	4.77432	5.61238	0.849927	0.749389	0.507611	0.322881	0.223078	0.624694	0.98645	1.02276
1439	3.58912	4.22024	1.88154	0.348711	0.538652	0.839642	4.71115	5.53567	0.908208	0.769109	0.507611	0.322881	0.223078	0.624694	0.996168	1.02276
1440	3.50413	3.94415	1.94923	0.342253	0.609385	0.846359	4.89823	5.38226	0.903351	0.759249	0.487306	0.322881	0.223078	0.617976	0.796935	1.00997
1441	3.57455	3.92443	1.96953	0.329338	0.609385	0.846359	5.10233	5.49732	1.03448	0.769109	0.487306	0.335796	0.223078	0.577674	0.796935	1.06111
1442	3.55512	3.93429	1.90185	0.329338	0.609385	0.846359	5.13391	5.39504	1.01263	0.769109	0.58206	0.329338	0.157787	0.544088	0.777497	1.00997
1443	3.48227	3.94415	1.90862	0.329338	0.609385	0.859793	5.01243	5.30555	1.02963	0.77897	0.588829	0.329338	0.152346	0.510502	0.775068	1.02276
1444	3.48227	3.87513	1.87478	0.284135	0.614825	0.859793	5.00514	5.29276	1.03205	0.729668	0.554988	0.329338	0.152346	0.510502	0.784786	1.02276
1445	3.49199	3.91457	1.88831	0.264762	0.631148	0.873228	4.99785	5.15214	1.03691	0.749389	0.561756	0.329338	0.152346	0.510502	0.811513	1.00997
1446	3.49684	3.94415	1.91538	0.264762	0.631148	0.873228	5.01	4.98594	1.03691	0.700087	0.568524	0.335796	0.152346	0.510502	0.816372	0.94605
1447	3.54055	3.94415	1.94923	0.251847	0.631148	0.873228	5.03429	5.03707	1.03448	0.700087	0.568524	0.335796	0.152346	0.550805	0.818802	0.94605
1448	3.58426	3.93429	1.85447	0.245389	0.631148	0.859793	4.99542	5.03707	1.03448	0.700087	0.575292	0.329338	0.152346	0.550805	0.816372	0.94605
1449	3.57455	3.99345	1.89508	0.245389	0.631148	0.859793	4.94197	5.04986	1.04905	0.680366	0.58206	0.329338	0.152346	0.550805	0.845528	0.94605
1450	3.54541	3.98359	1.89508	0.245389	0.631148	0.886662	4.93711	5.01151	1.04662	0.680366	0.58206	0.329338	0.152346	0.550805	0.838239	0.94605
1451	3.47742	3.95401	1.89508	0.258304	0.631148	0.886662	4.89823	4.83252	1.00777	0.719808	0.588829	0.329338	0.152346	0.537371	0.838239	0.94605
1452	3.54298	3.94415	1.90862	0.258304	0.631148	0.879945	4.89823	4.7686	0.985915	0.719808	0.588829	0.316423	0.152346	0.530654	0.83095	0.94605
1453	3.54298	3.90471	1.90185	0.232474	0.603944	0.879945	4.83506	4.7686	0.983487	0.709947	0.595597	0.226016	0.11426	0.530654	0.83095	0.94605
1454	3.52356	3.87513	1.92892	0.232474	0.560416	0.879945	4.83506	4.75582	0.981059	0.759249	0.575292	0.226016	0.11426	0.530654	0.801794	0.971619
1455	3.53084	3.77652	1.92892	0.232474	0.560416	0.859793	4.72816	4.6024	0.97863	0.749389	0.575292	0.226016	0.11426	0.523937	0.850388	0.958834
1456	3.52598	3.69764	1.92892	0.232474	0.554975	0.86651	4.71358	4.6024	0.971345	0.749389	0.575292	0.226016	0.11426	0.517219	0.850388	0.958834
1457	3.58912	3.64834	1.87478	0.232474	0.549534	0.859793	4.89094	4.41064	0.925206	0.769109	0.554988	0.219559	0.11426	0.517219	0.855247	0.958834
1458	3.59155	3.56946	1.86801	0.232474	0.544093	0.846359	4.88123	4.42342	0.922778	0.769109	0.554988	0.219559	0.11426	0.517219	0.852817	0.958834
1459	3.48713	3.50043	1.88154	0.213101	0.544093	0.738885	4.80833	4.28279	0.930063	0.729668	0.554988	0.219559	0.11426	0.517219	0.920848	0.94605
1460	3.43856	3.53001	1.8477	0.213101	0.587621	0.698582	4.83749	4.12938	0.888781	0.719808	0.568524	0.238932	0.108819	0.517219	0.91113	0.94605
1461	3.39	3.48071	1.87478	0.322881	0.587621	0.685148	4.699	3.96318	0.910636	0.631064	0.527915	0.238932	0.103378	0.517219	0.90627	0.894912
1462	3.30743	3.35253	1.86124	0.335796	0.587621	0.550805	4.59452	3.92483	0.90578	0.581762	0.527915	0.238932	0.103378	0.517219	0.860106	0.907696
1463	3.19573	2.98769	1.77325	0.309965	0.625707	0.470199	4.40501	3.618	0.852356	0.601483	0.58206	0.226016	0.103378	0.530654	0.898981	0.588085
1464	3.12773	2.67216	1.73264	0.309965	0.576739	0.436614	4.26409	3.32396	0.769791	0.601483	0.622669	0.284135	0.103378	0.523937	0.75806	0.5753
1465	3.11073	2.49468	1.74618	0.309965	0.549534	0.497068	4.16933	3.24725	0.738222	0.591623	0.588829	0.284135	0.103378	0.517219	0.741052	0.562516
1466	3.03545	2.39607	1.78002	0.309965	0.473361	0.497068	3.92636	3.23447	0.760078	0.542321	0.58206	0.284135	0.103378	0.503785	0.748341	0.524163
1467	3.0306	2.37635	1.76649	0.303508	0.478802	0.497068	4.0527	3.26004	0.784361	0.571902	0.602365	0.284135	0.103378	0.503785	0.762919	0.498594
1468	2.99903	2.28761	1.77325	0.303508	0.457038	0.483634	4.03084	2.99156	0.777076	0.552181	0.636206	0.258304	0.0979368	0.497068	0.799364	0.409103
1469	2.91889	2.30733	1.78002	0.309965	0.46792	0.470199	4.04056	3.0427	0.767363	0.552181	0.636206	0.348711	0.0979368	0.497068	0.828521	0.421887
1470	2.82904	2.33691	1.66496	0.303508	0.46792	0.295554	3.94823	2.96599	0.755221	0.581762	0.568524	0.368084	0.0979368	0.382877	0.823661	0.421887
1471	2.76591	2.32705	1.6582	0.303508	0.46792	0.288837	3.93122	2.92764	0.755221	0.571902	0.568524	0.368084	0.0217637	0.349291	0.826091	0.421887
1472	2.70034	2.27775	1.65143	0.277677	0.46792	0.288837	3.86805	2.88929	0.755221	0.571902	0.568524	0.374542	0.0217637	0.349291	0.784786	0.421887
1473	2.65906	2.25803	1.65143	0.27122	0.473361	0.288837	3.8559	2.7998	0.769791	0.571902	0.568524	0.374542	0.0217637	0.349291	0.784786	0.421887
1474	2.69548	2.25803	1.65143	0.27122	0.473361	0.335857	3.82674	2.76144	0.80136	0.571902	0.568524	0.374542	0.0217637	0.349291	0.784786	0.421887
1475	2.71734	2.22845	1.59051	0.27122	0.473361	0.32914	3.72956	2.78701	0.80136	0.571902	0.568524	0.387457	0.0217637	0.342574	0.784786	0.421887
1476	2.83147	2.30733	1.65143	0.277677	0.473361	0.389594	3.88506	2.97878	0.866926	0.631064	0.602365	0.400372	0.0217637	0.342574	0.809083	0.46024
1477	2.8339	2.29747	1.66496	0.277677	0.473361	0.409745	3.88506	3.05548	0.869354	0.631064	0.602365	0.400372	0.0217637	0.342574	0.809083	0.46024
1478	2.88975	2.33691	1.76649	0.277677	0.473361	0.409745	3.95309	3.08105	0.90578	0.631064	0.602365	0.400372	0.0217637	0.342574	0.811513	0.46024
1479	2.89704	2.33691	1.80709	0.277677	0.473361	0.416462	3.95552	3.11941	0.925206	0.631064	0.602365	0.400372	0.0217637	0.342574	0.811513	0.46024
1480	2.9626	2.41579	1.8274	0.277677	0.473361	0.416462	3.98953	3.10662	0.939777	0.631064	0.602365	0.361626	0.0217637	0.342574	0.864966	0.46024
1481	3.06702	2.41579	1.8274	0.277677	0.473361	0.396311	4.00411	3.08105	0.951918	0.631064	0.602365	0.387457	0.0217637	0.342574	0.864966	0.46024
1482	3.02088	2.45523	1.78002	0.277677	0.473361	0.396311	3.96524	3.05548	0.956775	0.650785	0.615901	0.387457	0.0217637	0.335857	0.864966	0.46024
1483	3.09859	2.42565	1.78002	0.290593	0.473361	0.396311	3.95066	3.14498	1.00049	0.650785	0.615901	0.380999	0.0217637	0.335857	0.862536	0.5753
1484	3.10345	2.42565	1.79356	0.290593	0.473361	0.396311	3.96767	3.08105	1.00534	0.640925	0.615901	0.393914	0.0217637	0.261968	0.862536	0.5753
1485	3.05488	2.40593	1.78002	0.290593	0.473361	0.396311	3.94094	2.94042	1.00777	0.640925	0.609133	0.393914	0.0217637	0.255251	0.860106	0.5753
1486	2.92861	2.37635	1.75972	0.290593	0.473361	0.382877	3.90206	2.83815	1.00049	0.640925	0.609133	0.393914	0.0217637	0.255251	0.860106	0.549732
1487	2.87275	2.25803	1.70557	0.290593	0.473361	0.369442	3.80974	2.73587	0.988344	0.650785	0.588829	0.393914	0.0217637	0.255251	0.699748	0.549732
1488	2.80233	2.23831	1.69204	0.290593	0.46792	0.369442	3.70769	2.68474	0.993201	0.640925	0.588829	0.393914	0.0217637	0.255251	0.694888	0.562516
1489	2.71005	2.24817	1.71234	0.245389	0.40807	0.369442	3.59835	2.69752	0.998057	0.601483	0.58206	0.387457	0.0217637	0.255251	0.690029	0.562516
1490	2.44536	1.88333	1.32656	0.232474	0.282929	0.356008	3.21932	2.28842	1.06605	0.53246	0.568524	0.387457	0.0380865	0.2351	0.68274	0.485809
1491	2.3798	1.86361	1.28595	0.213101	0.282929	0.356008	2.96907	2.26285	1.06605	0.5226	0.534683	0.368084	0.0380865	0.2351	0.563686	0.421887
1492	2.31666	1.77487	1.2115	0.193728	0.23396	0.302271	2.42725	2.09665	1.07576	0.51274	0.507611	0.355169	0.0326456	0.2351	0.580693	0.396318
1493	2.3288	1.69598	1.18443	0.193728	0.239401	0.315705	2.36894	2.03273	1.02234	0.51274	0.500843	0.355169	0.0326456	0.2351	0.539389	0.396318
1494	2.26566	1.6664	1.20473	0.180813	0.244842	0.315705	2.38837	2.03273	0.96406	0.502879	0.494074	0.355169	0.0326456	0.2351	0.541818	0.396318
1495	2.3288	1.64668	1.34009	0.187271	0.255724	0.342574	2.42968	2.01994	1.00534	0.562041	0.494074	0.355169	0.0326456	0.255251	0.573404	0.396318
1496	2.4575	1.65654	1.36717	0.187271	0.255724	0.322422	2.32034	2.14779	0.973774	0.581762	0.500843	0.368084	0.0380865	0.308988	0.575834	0.409103
1497	2.4575	1.68612	1.3604	0.187271	0.255724	0.349291	2.25474	2.18614	0.985915	0.581762	0.507611	0.368084	0.0380865	0.32914	0.60499	0.409103
1498	2.55707	1.71571	1.42808	0.200186	0.299251	0.308988	2.32034	2.19893	0.993201	0.591623	0.521147	0.368084	0.0380865	0.335857	0.624428	0.447456
1499	2.59835	1.76501	1.41454	0.206644	0.315574	0.32914	2.46612	2.16057	1.00777	0.591623	0.527915	0.361626	0.0380865	0.356008	0.60256	0.434671
1500	2.61778	1.72557	1.35363	0.238932	0.331897	0.32914	2.56817	2.27563	1.03934	0.591623	0.527915	0.355169	0.0435275	0.37616	0.612279	0.447456
1501	2.57164	1.55794	1.37393	0.226016	0.310133	0.32914	2.71638	2.25006	1.01263	0.631064	0.460234	0.348711	0.0326456	0.248534	0.665732	0.498594
1502	2.52793	1.52836	1.29948	0.226016	0.331897	0.349291	2.65807	2.21171	0.976202	0.631064	0.433161	0.342253	0.0326456	0.261968	0.687599	0.498594
1503	2.56435	1.53822	1.29948	0.226016	0.342779	0.356008	2.6362	2.21171	0.990772	0.631064	0.460234	0.342253	0.0380865	0.268685	0.687599	0.498594
1504	2.56192	1.55794	1.30625	0.226016	0.342779	0.356008	2.63377	2.23728	1.00291	0.631064	0.460234	0.342253	0.0380865	0.268685	0.690029	0.498594
1505	2.61292	1.63682	1.31302	0.226016	0.342779	0.356008	2.65564	2.25006	1.02234	0.650785	0.460234	0.342253	0.0380865	0.268685	0.716755	0.498594
1506	2.9626	1.91291	1.41454	0.258304	0.359102	0.369442	3.0614	2.44183	1.2846	0.700087	0.568524	0.368084	0.108819	0.315705	1.01804	0.536947
1507	2.98932	1.91291	1.42131	0.258304	0.359102	0.37616	3.06625	2.41626	1.28703	0.709947	0.575292	0.368084	0.108819	0.322422	1.02289	0.536947
1508	3.03545	1.94249	1.43485	0.277677	0.359102	0.37616	3.12214	2.41626	1.30646	0.709947	0.58206	0.413287	0.108819	0.322422	1.02289	0.536947
1509	3.03545	1.98194	1.43485	0.277677	0.359102	0.37616	3.12943	2.45462	1.31132	0.709947	0.622669	0.413287	0.11426	0.322422	1.02532	0.536947
1510	3.02088	2.05096	1.46192	0.284135	0.359102	0.37616	3.21204	2.49297	1.31617	0.739528	0.622669	0.413287	0.11426	0.322422	1.02532	0.536947
1511	3.00874	2.10026	1.42808	0.309965	0.364543	0.37616	3.21447	2.51854	1.31617	0.739528	0.622669	0.413287	0.11426	0.322422	1.02532	0.562516
1512	2.99417	2.10026	1.42808	0.309965	0.364543	0.37616	3.21447	2.51854	1.31374	0.729668	0.622669	0.413287	0.11426	0.322422	1.03261	0.562516
1513	2.99417	2.08054	1.42131	0.309965	0.369983	0.369442	3.43557	2.54411	1.31374	0.729668	0.588829	0.40683	0.11426	0.322422	1.03261	0.600869
1514	3.0136	2.11012	1.42808	0.309965	0.34822	0.369442	3.53275	2.56968	1.28946	0.700087	0.58206	0.40683	0.11426	0.322422	1.04719	0.600869
1515	3.01846	2.14956	1.46192	0.309965	0.34822	0.403028	3.54004	2.62081	1.28946	0.709947	0.58206	0.361626	0.11426	0.322422	1.04719	0.652007
1516	2.95775	2.0904	1.46192	0.303508	0.342779	0.403028	3.5036	2.59524	1.28946	0.670506	0.58206	0.361626	0.11426	0.322422	1.0642	0.652007
1517	2.94803	2.0904	1.44838	0.303508	0.342779	0.403028	3.49145	2.59524	1.28946	0.660645	0.575292	0.361626	0.11426	0.308988	1.06663	0.652007
1518	2.83147	1.97208	1.3604	0.258304	0.342779	0.349291	3.41127	2.50575	1.28703	0.650785	0.575292	0.361626	0.11426	0.308988	1.05934	0.652007
1519	2.80476	1.93263	1.3604	0.258304	0.337338	0.356008	3.40155	2.39069	1.27489	0.650785	0.568524	0.361626	0.11426	0.302271	1.05934	0.652007
1520	2.81933	1.96222	1.3604	0.251847	0.337338	0.356008	3.39183	2.36512	1.27489	0.631064	0.561756	0.361626	0.11426	0.241817	1.05934	0.652007
1521	2.79019	1.97208	1.40777	0.219559	0.337338	0.369442	3.44528	2.41626	1.26518	0.631064	0.561756	0.361626	0.11426	0.241817	1.06906	0.652007
1522	2.75619	1.96222	1.37393	0.219559	0.353661	0.369442	3.47201	2.41626	1.26275	0.631064	0.480538	0.316423	0.11426	0.241817	1.0642	0.664792
1523	2.75619	1.9918	1.34686	0.226016	0.353661	0.396311	3.46472	2.45462	1.31132	0.631064	0.487306	0.316423	0.108819	0.241817	0.954864	0.664792
1524	2.75376	1.98194	1.40101	0.226016	0.353661	0.382877	3.54247	2.40348	1.26518	0.631064	0.507611	0.309965	0.108819	0.241817	0.920848	0.664792
1525	2.78048	1.95235	1.40101	0.264762	0.353661	0.37616	3.63723	2.44183	1.25789	0.631064	0.507611	0.309965	0.108819	0.241817	0.920848	0.664792
1526	2.74405	1.97208	1.41454	0.264762	0.353661	0.37616	3.5935	2.31399	1.21175	0.631064	0.507611	0.303508	0.108819	0.241817	0.91113	0.652007
1527	2.61778	1.94249	1.3807	0.264762	0.353661	0.37616	3.46229	2.23728	1.16319	0.719808	0.507611	0.303508	0.103378	0.241817	0.891692	0.652007
1528	2.40408	1.89319	1.27918	0.264762	0.282929	0.356008	3.37968	2.08387	0.954347	0.640925	0.487306	0.284135	0.0979368	0.214948	0.843099	0.600869
1529	2.03983	1.4692	1.11674	0.264762	0.228519	0.18808	3.15615	1.94324	0.866926	0.5226	0.412857	0.16144	0.0924959	0.194797	0.566115	0.421887
1530	2.01311	1.36073	1.06937	0.264762	0.244842	0.214948	3.01766	1.93045	0.806217	0.5226	0.406089	0.16144	0.0924959	0.194797	0.556396	0.421887
1531	1.96455	1.32129	1.04906	0.264762	0.244842	0.214948	2.94234	1.86653	0.723652	0.51274	0.406089	0.16144	0.0924959	0.18808	0.546678	0.421887
1532	1.96455	1.33115	1.04229	0.27122	0.244842	0.221665	2.73339	1.80261	0.687227	0.51274	0.406089	0.16144	0.0924959	0.114191	0.502944	0.421887
1533	1.81399	1.19311	1.04229	0.27122	0.244842	0.181363	2.4151	1.78982	0.641088	0.493019	0.392552	0.16144	0.0761731	0.0671713	0.449491	0.396318
1534	1.77756	1.13394	1.02199	0.277677	0.195874	0.154494	2.40052	1.68755	0.590092	0.463438	0.372248	0.116237	0.0761731	0.0604542	0.449491	0.396318
1535	1.77513	1.13394	0.974613	0.277677	0.195874	0.154494	2.39809	1.68755	0.590092	0.453577	0.345175	0.116237	0.0761731	0.0604542	0.420334	0.396318
1536	1.75814	1.1438	0.967845	0.284135	0.195874	0.154494	2.43211	1.80261	0.611948	0.443717	0.304566	0.116237	0.0761731	0.0604542	0.417905	0.396318
1537	1.72171	1.12408	0.954308	0.284135	0.195874	0.154494	2.36894	1.77704	0.602234	0.443717	0.304566	0.116237	0.0761731	0.0604542	0.417905	0.396318
1538	1.695	1.13394	0.954308	0.258304	0.195874	0.154494	2.2183	1.77704	0.573094	0.423996	0.297798	0.0904066	0.0761731	0.0604542	0.45435	0.396318
1539	1.69014	1.11422	0.988149	0.316423	0.195874	0.154494	2.21101	1.75147	0.524526	0.423996	0.236885	0.0904066	0.0761731	0.0604542	0.45435	0.396318
1540	1.69743	1.10436	0.994917	0.316423	0.195874	0.134343	2.17456	1.59806	0.514813	0.423996	0.236885	0.0904066	0.0761731	0	0.45435	0.396318
1541	1.69014	1.08464	0.994917	0.251847	0.195874	0.134343	2.17213	1.59806	0.512385	0.423996	0.243653	0.0904066	0.0707321	0	0.449491	0.396318
1542	1.65614	1.07478	1.01522	0.284135	0.184992	0.120908	2.25717	1.64919	0.412822	0.394415	0.236885	0.0904066	0.0707321	0	0.45678	0.383534
1543	1.5323	1.00576	1.13028	0.251847	0.103378	0.154494	2.17456	1.45743	0.405537	0.276091	0.223349	0.0710337	0.0707321	0	0.449491	0.204551
1544	1.49587	0.995898	1.12351	0.251847	0.081614	0.154494	2.15513	1.40629	0.37154	0.276091	0.216581	0.0710337	0.0707321	0	0.386319	0.204551
1545	1.47644	0.966317	1.09644	0.251847	0.081614	0.154494	2.15027	1.43186	0.37154	0.246509	0.216581	0.0710337	0.0707321	0	0.386319	0.204551
1546	1.43516	0.966317	1.10321	0.251847	0.081614	0.154494	2.11868	1.43186	0.359398	0.246509	0.216581	0.0710337	0.0707321	0	0.386319	0.204551
1547	1.41816	0.956457	1.09644	0.258304	0.081614	0.134343	2.12111	1.36794	0.359398	0.216928	0.216581	0.0645761	0.0707321	0	0.37903	0.204551
1548	1.32103	0.966317	1.08967	0.277677	0.108819	0.120908	1.81011	1.3168	0.322972	0.207068	0.169204	0.0645761	0.0707321	0	0.364452	0.166198
1549	1.25061	0.926875	1.0829	0.277677	0.108819	0.100757	1.78824	1.3168	0.322972	0.207068	0.169204	0.0645761	0.0707321	0	0.328007	0.166198
1550	1.24089	0.897294	1.0829	0.27122	0.108819	0.100757	1.78824	1.3168	0.322972	0.207068	0.135363	0.0645761	0.0707321	0.00671713	0.320718	0.166198
1551	1.21661	0.897294	1.10321	0.284135	0.103378	0.100757	1.70563	1.3168	0.320544	0.207068	0.135363	0.0645761	0.0707321	0.00671713	0.320718	0.191767
1552	1.22147	0.907155	1.06937	0.284135	0.0979368	0.100757	1.68863	1.30401	0.293832	0.207068	0.128595	0.0645761	0.0707321	0.00671713	0.320718	0.191767
1553	1.21661	0.897294	1.0626	0.348711	0.0979368	0.100757	1.6862	1.30401	0.286547	0.197208	0.128595	0.0645761	0.0707321	0.00671713	0.320718	0.166198
1554	1.15104	0.907155	1.07613	0.355169	0.119701	0.100757	1.65461	1.30401	0.25255	0.197208	0.128595	0.00645761	0.0707321	0.00671713	0.320718	0.166198
1555	1.1389	0.976177	1.19119	0.355169	0.130582	0.107474	1.76152	1.36794	0.286547	0.197208	0.135363	0.00645761	0.0707321	0.00671713	0.320718	0.166198
1556	1.19475	0.976177	1.25887	0.355169	0.136023	0.208231	1.73722	1.38072	0.269548	0.197208	0.135363	0.00645761	0.0707321	0.0403028	0.364452	0.191767
1557	1.3526	1.05506	1.35363	0.387457	0.136023	0.208231	1.70806	1.53413	0.235551	0.207068	0.148899	0.00645761	0.0707321	0.0403028	0.364452	0.191767
1558	1.3016	1.0945	1.3807	0.380999	0.141464	0.208231	1.72021	1.5597	0.230695	0.207068	0.148899	0.00645761	0.0707321	0.0403028	0.364452	0.127845
1559	1.50801	1.31143	1.53637	0.40683	0.141464	0.2351	1.98262	1.59806	0.206411	0.207068	0.155667	0.00645761	0.00544093	0.0403028	0.354733	0.11506
1560	1.56144	1.42975	1.6785	0.510151	0.141464	0.423179	2.0628	1.61084	0.208839	0.197208	0.148899	0.00645761	0	0.0403028	0.323147	0.11506
1561	1.57115	1.42975	1.70557	0.542439	0.141464	0.429897	1.91459	1.66198	0.206411	0.197208	0.148899	0.00645761	0	0.0403028	0.320718	0.11506
1562	1.58572	1.45934	1.78002	0.555355	0.141464	0.450048	1.90001	1.67476	0.189412	0.197208	0.148899	0.00645761	0	0.0403028	0.320718	0.11506
1563	1.58572	1.4692	1.91538	0.581185	0.141464	0.463482	1.89029	1.68755	0.189412	0.197208	0.148899	0.00645761	0	0.0403028	0.325577	0.11506
1564	1.61972	1.55794	2.00337	0.600558	0.152346	0.476917	2.03607	1.66198	0.191841	0.197208	0.148899	0.0129152	0	0.0403028	0.323147	0.11506
1565	1.71442	1.78473	2.11843	0.632846	0.168669	0.490351	2.13083	1.64919	0.199126	0.226789	0.203044	0.0193728	0	0.0403028	0.274554	0.178982
1566	1.73628	1.73543	2.13873	0.639304	0.168669	0.678431	2.13569	1.64919	0.216124	0.226789	0.203044	0.0193728	0	0.0403028	0.274554	0.204551
1567	1.76056	1.83403	2.15904	0.639304	0.168669	0.698582	2.20372	1.67476	0.228266	0.226789	0.203044	0.0193728	0	0.0403028	0.274554	0.217336
1568	2.01797	2.05096	2.41623	0.697422	0.195874	0.879945	2.41996	1.81539	0.250121	0.25637	0.203044	0.0193728	0	0.0403028	0.191945	0.204551
1569	2.41622	2.07068	2.55836	0.884693	0.23396	0.967267	2.75283	1.93045	0.271977	0.25637	0.203044	0.0129152	0.00544093	0.0403028	0.276983	0.255689
1570	2.46236	2.08054	2.6125	0.89115	0.23396	0.973985	2.76983	2.0583	0.298689	0.25637	0.203044	0.0129152	0.00544093	0.0403028	0.286702	0.268474
1571	2.52793	2.0904	2.68018	0.89115	0.239401	0.973985	2.80871	2.10943	0.361826	0.216928	0.203044	0.0129152	0.00544093	0.0403028	0.434913	0.268474
1572	2.7222	2.17914	2.81555	0.923439	0.255724	0.994136	2.96664	2.19893	0.381253	0.25637	0.257189	0.0129152	0.00544093	0.0403028	0.570975	0.268474
1573	2.77805	2.20872	3.01182	0.988015	0.359102	0.994136	3.11242	2.25006	0.381253	0.25637	0.257189	0.0645761	0.00544093	0.0403028	0.573404	0.319611
1574	2.94803	2.39607	3.15395	1.0203	0.386306	1.28297	3.22904	2.44183	0.383681	0.25637	0.263958	0.0645761	0.00544093	0.0403028	0.575834	0.34518
1575	3.11316	2.55384	3.43145	1.07842	0.40807	1.41732	3.5036	2.67195	0.388538	0.276091	0.263958	0.0645761	0.00544093	0.0403028	0.578264	0.34518
1576	3.08402	2.55384	3.43145	1.07842	0.40807	1.41732	3.52303	2.68474	0.383681	0.285951	0.263958	0.0645761	0.00544093	0.0403028	0.578264	0.34518
1577	3.09131	2.5637	3.45175	1.07842	0.451597	1.42403	3.54004	2.62081	0.432249	0.295811	0.257189	0.0645761	0.00544093	0.0403028	0.590412	0.34518
1578	3.11073	2.58342	3.57358	1.07842	0.478802	1.47777	3.56434	2.72309	0.439534	0.295811	0.257189	0.0774913	0.00544093	0.0403028	0.590412	0.34518
1579	3.43128	2.87923	3.91199	1.16883	0.511448	1.57181	3.95552	2.85093	0.458961	0.325392	0.270726	0.083949	0.00544093	0.0403028	0.60742	0.383534
1580	4.00437	3.52015	4.85953	1.46588	0.631148	1.77332	4.75245	3.33674	0.529383	0.384555	0.270726	0.0904066	0.0108819	0.0470199	0.585553	0.434671
1581	4.17678	3.5596	4.91367	1.47879	0.64203	1.77332	4.91767	3.38788	0.543953	0.384555	0.263958	0.0904066	0.0326456	0.0470199	0.587982	0.434671
1582	4.23992	3.6089	5.06257	1.47879	0.663794	1.84721	5.04644	3.59243	0.570665	0.384555	0.263958	0.0904066	0.0326456	0.0470199	0.587982	0.434671
1583	4.29335	3.73708	5.42128	1.50462	0.778053	1.91438	5.35744	3.75863	0.570665	0.384555	0.270726	0.0904066	0.0380865	0.127626	0.665732	0.434671
1584	5.07528	4.38787	6.90351	1.74356	1.22965	2.33756	6.91001	4.84531	0.68237	0.345113	0.250421	0.103322	0.0435275	0.107474	0.694888	0.511378
1585	5.23312	4.56535	7.04564	1.84042	1.27318	2.46519	7.10438	4.97315	0.692084	0.345113	0.250421	0.122695	0.0489684	0.107474	0.707037	0.511378
1586	5.37397	4.55549	7.181	1.84688	1.25686	2.46519	7.26231	5.16492	0.692084	0.345113	0.250421	0.122695	0.0489684	0.107474	0.709466	0.524163
1587	5.38125	4.59494	7.29606	1.8275	1.2623	2.51221	7.35221	5.21606	0.718796	0.354974	0.250421	0.122695	0.0489684	0.107474	0.716755	0.536947
1588	5.47839	4.64424	7.45173	1.84688	1.2623	2.56595	7.515	5.31833	0.718796	0.354974	0.250421	0.122695	0.0489684	0.107474	0.711896	0.549732
1589	5.51967	4.71326	7.60739	1.92437	1.26774	2.65999	7.85758	5.3439	0.728509	0.364834	0.250421	0.122695	0.0489684	0.107474	0.711896	0.549732
1590	5.50753	4.7034	7.66154	1.92437	1.27318	2.65999	7.90132	5.36947	0.728509	0.364834	0.250421	0.122695	0.0489684	0.107474	0.714326	0.5753
1591	5.48082	4.7034	7.68184	1.94374	1.27318	2.6667	7.91589	5.39504	0.757649	0.384555	0.250421	0.122695	0.0489684	0.107474	0.714326	0.5753
1592	5.66051	4.87103	7.97964	2.06644	1.50714	2.6667	8.22203	5.54845	0.774648	0.384555	0.250421	0.122695	0.0489684	0.107474	0.719185	0.5753
1593	5.70665	4.93019	8.01348	2.1181	1.52346	2.74731	8.24633	5.61238	0.752793	0.384555	0.236885	0.122695	0.0489684	0.107474	0.721615	0.5753
1594	5.85478	4.94991	8.12177	2.13747	1.61052	2.77418	8.45771	5.71465	0.757649	0.384555	0.236885	0.142067	0.0489684	0.107474	0.728904	0.626438
1595	6.23118	5.40349	8.37896	2.27308	1.77374	2.88165	9.03841	6.31552	0.738222	0.443717	0.230117	0.142067	0.0870549	0.107474	0.60256	0.639223
1596	6.23118	5.46265	8.48048	2.3312	1.77919	2.74731	9.10644	6.40501	0.757649	0.443717	0.236885	0.142067	0.0870549	0.107474	0.67788	0.639223
1597	6.46187	5.65	8.72414	2.3764	1.80639	2.72716	9.24736	6.6607	0.811073	0.581762	0.236885	0.180813	0.0870549	0.147777	0.777497	0.664792
1598	6.59543	5.92609	8.99486	2.4991	1.8608	2.79433	9.54378	6.85247	0.832929	0.660645	0.284262	0.180813	0.0979368	0.181363	0.847958	0.690361
1599	6.69985	6.2219	9.23175	2.55076	2.02403	3.12347	9.71386	7.01867	0.840214	0.670506	0.263958	0.180813	0.103378	0.214948	0.928137	0.843774
1600	6.8407	6.29092	9.34681	2.58304	2.04579	3.19064	9.86693	7.19765	0.84507	0.690226	0.304566	0.180813	0.103378	0.214948	0.937856	0.907696
1601	6.87227	6.29092	9.40095	2.60888	2.11652	3.31155	9.8815	7.21043	0.859641	0.690226	0.311335	0.180813	0.103378	0.214948	0.937856	0.907696
1602	6.92084	6.35994	9.39418	2.62179	2.1274	3.31826	9.90094	7.17208	0.857212	0.690226	0.318103	0.180813	0.103378	0.214948	0.945145	0.907696
1603	6.96455	6.43883	9.42126	2.62179	2.14917	3.33842	9.85721	7.21043	0.857212	0.729668	0.324871	0.180813	0.103378	0.214948	0.937856	0.933265
1604	6.97669	6.48813	9.48217	2.67345	2.14917	3.36528	9.80375	7.24879	0.864497	0.749389	0.324871	0.193728	0.125141	0.214948	0.937856	1.07389
1605	7.04954	6.59659	9.57692	2.67991	2.16549	3.372	10.0394	7.44055	0.876639	0.759249	0.331639	0.193728	0.228519	0.214948	1.16139	1.39351
1606	7.08354	6.64589	9.61076	2.73803	2.14373	3.372	10.1099	7.65789	0.973774	0.759249	0.331639	0.193728	0.277488	0.214948	1.22213	1.39351
1607	7.08111	6.67548	9.6243	2.75094	2.14373	3.38544	10.1974	7.68346	0.998057	0.769109	0.324871	0.193728	0.288369	0.214948	1.22213	1.47021
1608	7.14182	6.70506	9.6446	2.75094	2.17093	3.39215	10.2338	7.70903	1.03448	0.769109	0.324871	0.193728	0.337338	0.214948	1.13466	1.47021
1609	7.14182	6.71492	9.70552	2.75094	2.17093	3.38544	10.2581	7.73459	1.03448	0.769109	0.324871	0.193728	0.359102	0.214948	1.14681	1.47021
1610	7.13939	6.65575	9.69198	2.7574	2.16549	3.4123	10.1415	7.70903	1.0102	0.77897	0.324871	0.200186	0.359102	0.214948	1.14681	1.483
1611	7.08596	6.66561	9.65137	2.7574	2.16549	3.39887	10.0613	7.6451	1.0102	0.77897	0.324871	0.206644	0.359102	0.214948	1.14681	1.49578
1612	7.03254	6.75436	9.67168	2.76386	2.17637	3.39887	10.0783	7.55561	1.01748	0.77897	0.324871	0.206644	0.359102	0.214948	1.261	1.49578
1613	6.9694	6.73464	9.66491	2.77677	2.18181	3.39887	10.0516	7.51726	1.08548	0.798691	0.358712	0.206644	0.418952	0.214948	1.36791	1.49578
1614	6.9524	6.78394	9.63107	2.76386	2.13285	3.39215	9.94954	7.41498	1.08305	0.808551	0.358712	0.213101	0.457038	0.228383	1.36791	1.52135
1615	6.82856	6.78394	9.65814	2.78969	2.17093	3.39887	9.9058	7.49169	1.09519	0.907155	0.412857	0.245389	0.478802	0.228383	1.39221	1.52135
1616	6.60029	6.64589	9.49571	2.78969	2.16549	3.39887	9.71386	7.35106	1.09276	0.907155	0.412857	0.245389	0.484243	0.228383	1.3995	1.52135
1617	6.41574	6.59659	9.31297	2.75094	2.17093	3.31826	9.51705	7.36385	1.13405	0.936736	0.39932	0.258304	0.489684	0.221665	1.45538	1.52135
1618	5.8645	6.12329	9.15053	2.65408	2.14917	3.38544	9.02869	6.92917	1.1729	0.956457	0.385784	0.245389	0.489684	0.248534	1.4821	1.53413
1619	5.86935	6.12329	9.18437	2.64762	2.24166	3.50634	9.1283	6.91639	1.14376	0.966317	0.385784	0.245389	0.489684	0.261968	1.45781	1.483
1620	4.56532	4.6048	3.70894	1.31735	1.15348	1.85393	6.5164	5.35669	1.13162	0.936736	0.446697	0.245389	0.489684	0.275403	1.5064	1.483
1621	4.57746	4.71326	3.72925	1.26569	1.18068	1.86065	6.50668	5.38226	1.13405	0.936736	0.460234	0.245389	0.489684	0.28212	1.52827	1.50857
1622	4.55561	4.73298	3.68864	1.25923	1.18612	1.82034	6.50425	5.40782	1.1729	0.976177	0.460234	0.245389	0.489684	0.28212	1.5307	1.50857
1623	4.53133	4.73298	3.68864	1.23986	1.18612	1.92782	6.43622	5.40782	1.15833	0.976177	0.58206	0.245389	0.516889	0.28212	1.52827	1.63641
1624	4.51676	4.73298	3.60742	1.25278	1.1426	1.98827	6.38763	5.45896	1.16561	0.995898	0.588829	0.245389	0.489684	0.275403	1.52827	1.57249
1625	4.40748	4.7527	3.62773	1.22695	1.1426	1.99499	6.36576	5.35669	1.15104	1.00576	0.609133	0.245389	0.489684	0.275403	1.52827	1.63641
1626	4.11608	4.59494	3.37054	1.14945	1.00657	1.92782	5.88225	4.98594	1.07091	1.11422	0.629437	0.206644	0.46792	0.214948	1.39707	1.59806
1627	4.05051	4.46675	3.30285	1.13008	1.01201	1.91438	5.8045	4.84531	1.08305	1.03534	0.649742	0.206644	0.46792	0.214948	1.3752	1.59806
1628	4.0408	4.38787	3.30285	1.10425	1.01201	1.9211	5.77535	4.84531	1.08548	1.02548	0.65651	0.206644	0.46792	0.214948	1.38006	1.57249
1629	3.99709	4.38787	3.27578	1.10425	1.01201	1.94797	5.61742	4.85809	1.08305	0.956457	0.676814	0.206644	0.500566	0.214948	1.38006	1.54692
1630	3.97523	4.42731	3.31639	1.13008	1.03378	1.95469	5.58097	5.03707	1.07576	1.00576	0.65651	0.206644	0.500566	0.214948	1.38006	1.54692
1631	3.89267	4.25968	3.25548	1.13654	1.03378	1.93453	5.68545	5.04986	1.04905	1.00576	0.670046	0.206644	0.500566	0.214948	1.38006	1.5597
1632	3.6814	3.93429	3.25548	1.09779	1.03922	1.91438	5.321	5.07543	1.02477	0.946596	0.683583	0.142067	0.435275	0.268685	1.3995	1.54692
1633	3.68383	3.86527	3.21487	0.916981	1.00657	1.93453	5.31128	5.07543	1.04177	0.926875	0.663278	0.142067	0.457038	0.275403	1.49182	1.47021
1634	3.72025	3.86527	3.1878	0.916981	0.979368	1.94797	5.37688	5.03707	1.04177	0.926875	0.663278	0.142067	0.462479	0.275403	1.4651	1.43186
1635	3.68626	3.80611	3.21487	0.936354	0.984809	1.94797	5.26268	5.01151	0.973774	0.926875	0.65651	0.142067	0.457038	0.275403	1.47482	1.44464
1636	3.63526	3.83569	3.25548	0.949269	0.99025	1.85393	5.34772	4.97315	0.959203	0.936736	0.663278	0.142067	0.451597	0.275403	1.45781	1.40629
1637	3.62312	3.86527	3.33669	0.929896	1.00113	1.85393	5.26754	4.96037	0.942205	0.936736	0.663278	0.142067	0.424393	0.261968	1.44566	1.40629
1638	3.8271	4.01317	3.64803	0.994472	1.08819	2.01514	5.33558	5.07543	0.939777	0.936736	0.663278	0.122695	0.424393	0.261968	1.44323	1.40629
1639	3.8781	4.16108	3.91876	1.07842	1.25141	2.12261	5.53967	5.19049	0.973774	0.926875	0.676814	0.13561	0.424393	0.261968	1.47239	1.40629
1640	3.96795	4.19066	4.08796	1.09134	1.28406	2.14277	5.65872	5.22884	1.00291	0.926875	0.683583	0.13561	0.424393	0.261968	1.53799	1.40629
1641	3.98252	4.21038	4.16241	1.13654	1.28406	2.13605	5.63443	5.31833	1.00777	0.966317	0.724191	0.16144	0.424393	0.261968	1.4651	1.40629
1642	4.07722	4.12164	4.1015	1.16237	1.27862	2.14948	5.82394	5.15214	1.01991	0.976177	0.724191	0.16144	0.402629	0.261968	1.49182	1.34237
1643	4.07722	4.06248	4.10826	1.18174	1.27862	2.1562	5.90412	5.21606	1.02234	0.976177	0.724191	0.16144	0.402629	0.261968	1.49182	1.30401
1644	4.02865	4.0822	4.13534	1.1882	1.27862	2.16292	5.87496	5.24163	1.02234	0.936736	0.744496	0.16144	0.397188	0.261968	1.4821	1.30401
1645	4.03594	3.94415	4.20302	1.31735	1.2623	2.14948	5.68788	5.25441	0.954347	0.926875	0.717423	0.154983	0.391747	0.261968	1.57929	1.26566
1646	4.09422	4.00331	4.291	1.34318	1.20789	2.1562	5.62957	5.2672	0.930063	0.907155	0.73096	0.142067	0.391747	0.261968	1.59387	1.26566
1647	4.22535	4.40759	4.42637	1.44005	1.13716	2.00171	6.0499	5.31833	0.852356	0.887434	0.798641	0.13561	0.364543	0.261968	1.62303	1.22731
1648	4.19378	4.41745	4.39253	1.44651	1.11539	2.00842	5.91384	5.39504	0.869354	0.887434	0.791873	0.13561	0.326456	0.248534	1.61331	1.22731
1649	4.22292	4.34843	4.42637	1.45296	1.12083	2.01514	5.90169	5.42061	0.896066	0.847992	0.791873	0.13561	0.326456	0.248534	1.53313	1.21452
1650	4.2035	4.38787	4.43313	1.44651	1.11539	2.02186	5.92842	5.40782	0.898494	0.838132	0.778337	0.13561	0.326456	0.221665	1.54771	1.22731
1651	4.18164	4.42731	4.41283	1.45296	1.11539	2.00842	5.95028	5.36947	0.900923	0.838132	0.778337	0.13561	0.326456	0.221665	1.54771	1.22731
1652	4.23749	4.38787	4.4196	1.45942	1.11539	2.04873	5.90169	5.38226	0.879068	0.808551	0.778337	0.13561	0.321015	0.214948	1.62546	1.22731
1653	4.25692	4.45689	4.49405	1.58857	1.12083	2.07559	5.90412	5.30555	0.879068	0.808551	0.778337	0.13561	0.321015	0.214948	1.62546	1.22731
1654	4.26663	4.45689	4.5888	1.58857	1.06642	2.07559	5.7875	5.27998	0.879068	0.808551	0.771568	0.13561	0.321015	0.214948	1.62546	1.24009
1655	4.29577	4.45689	4.71063	1.64023	1.06642	2.09575	5.83366	5.2672	0.879068	0.808551	0.771568	0.129152	0.321015	0.214948	1.62303	1.30401
1656	4.30306	4.48647	4.64295	1.64023	1.09907	2.08903	5.88711	5.24163	0.879068	0.808551	0.758032	0.0774913	0.321015	0.214948	1.62303	1.30401
1657	4.23749	4.34843	4.55496	1.54983	1.11539	2.08903	6.04747	5.15214	0.866926	0.78883	0.7648	0.083949	0.321015	0.208231	1.6206	1.18895
1658	4.35406	4.33857	4.56173	1.54337	1.10995	2.08903	6.19082	5.101	0.864497	0.78883	0.758032	0.0774913	0.321015	0.208231	1.6206	1.18895
1659	4.46576	4.34843	4.46021	1.64023	1.07186	2.08903	6.19811	5.01151	0.828072	0.77897	0.785105	0.0774913	0.315574	0.181363	1.61574	1.17617
1660	4.63089	4.39773	4.52789	1.69835	1.0773	2.09575	6.18596	5.101	0.823215	0.808551	0.751264	0.0645761	0.315574	0.181363	1.61331	1.16339
1661	4.68917	4.37801	4.65648	1.77584	1.10451	2.00171	6.34389	5.07543	0.818358	0.847992	0.771568	0.0710337	0.310133	0.181363	1.61088	1.16339
1662	4.72074	4.57521	4.70386	1.76939	1.10451	1.9614	6.46781	5.101	0.84507	0.847992	0.852786	0.083949	0.304692	0.18808	1.60845	1.13782
1663	4.72074	4.57521	4.62264	1.75001	1.0773	1.9614	6.34632	5.04986	0.828072	0.857853	0.886627	0.083949	0.272047	0.194797	1.51369	1.09946
1664	4.61389	4.42731	4.48051	1.54337	1.04466	1.82034	6.23456	4.7686	0.633803	0.483158	0.642974	0.0774913	0.201315	0.208231	1.04719	0.805421
1665	4.5459	4.42731	4.45344	1.49817	1.08819	1.90767	6.2297	4.46177	0.602234	0.483158	0.588829	0.0710337	0.141464	0.208231	0.976731	0.792636
1666	4.36377	4.2794	4.11503	1.36901	1.07186	1.71959	5.97944	4.27001	0.560952	0.473298	0.58206	0.0710337	0.141464	0.208231	0.969442	0.792636
1667	4.32249	4.03289	3.9932	1.30444	1.01745	1.65242	5.90898	3.93761	0.529383	0.453577	0.58206	0.0710337	0.141464	0.161211	0.937856	0.703145
1668	4.28849	3.95401	3.9932	1.27861	0.99025	1.59196	5.73161	3.83534	0.522098	0.453577	0.575292	0.0710337	0.141464	0.161211	0.881973	0.703145
1669	4.2035	3.7568	3.91199	1.1882	0.968486	1.59196	5.62228	3.82255	0.522098	0.473298	0.568524	0.0710337	0.141464	0.161211	0.879544	0.664792
1670	4.16221	3.73708	3.89845	1.19466	0.946722	1.56509	5.51294	3.77141	0.517241	0.473298	0.561756	0.0710337	0.141464	0.161211	0.862536	0.639223
1671	4.14036	3.78638	3.93906	1.17529	0.946722	1.56509	5.51294	3.74585	0.509956	0.483158	0.561756	0.0710337	0.141464	0.161211	0.813942	0.639223
1672	4.17921	3.85541	3.9526	1.14945	0.946722	1.6054	5.58826	3.73306	0.512385	0.463438	0.561756	0.083949	0.146905	0.161211	0.772638	0.652007
1673	4.24478	3.94415	3.96613	1.17529	0.903195	1.63226	5.5834	3.89926	0.526955	0.433857	0.575292	0.083949	0.146905	0.161211	0.775068	0.664792
1674	4.27392	3.94415	4.1421	1.1882	0.881431	1.62555	5.8701	3.93761	0.524526	0.423996	0.554988	0.083949	0.146905	0.167928	0.867395	0.664792
1675	4.3662	3.85541	3.90522	1.14945	0.696439	1.39716	5.82637	3.98875	0.446819	0.473298	0.541451	0.083949	0.119701	0.167928	0.770208	0.370749
1676	4.30549	3.83569	3.83077	1.143	0.70188	1.38373	5.5834	3.96318	0.325401	0.404275	0.575292	0.0774913	0.146905	0.167928	0.745911	0.370749
1677	4.23264	3.78638	3.70894	1.09779	0.620266	1.33671	5.28698	3.9504	0.325401	0.404275	0.575292	0.0774913	0.146905	0.167928	0.728904	0.370749
1678	4.03594	3.61876	3.47206	1.05905	0.669235	1.22252	4.98084	3.64357	0.322972	0.404275	0.561756	0.0774913	0.146905	0.161211	0.728904	0.357965
1679	4.01166	3.61876	3.51267	1.08488	0.707321	1.20237	5.08289	3.64357	0.339971	0.404275	0.561756	0.0774913	0.223078	0.161211	0.707037	0.357965
1680	4.23021	3.7075	4.04735	1.21403	0.75629	1.20908	5.10961	3.75863	0.364254	0.404275	0.561756	0.0774913	0.223078	0.181363	0.707037	0.447456
1681	4.27392	3.7075	4.01351	1.22695	0.75629	1.2158	5.01243	3.77141	0.364254	0.423996	0.561756	0.0774913	0.223078	0.181363	0.707037	0.447456
1682	4.28606	3.7568	4.06765	1.23986	0.799817	1.2158	4.91038	3.79698	0.369111	0.423996	0.561756	0.103322	0.223078	0.181363	0.707037	0.447456
1683	4.27392	3.73708	4.1015	1.2334	0.799817	1.20908	5.00028	3.79698	0.369111	0.423996	0.561756	0.103322	0.223078	0.181363	0.707037	0.447456
1684	4.30549	3.69764	4.06089	1.2334	0.810699	1.20908	4.93954	3.79698	0.366683	0.423996	0.561756	0.103322	0.223078	0.174646	0.704607	0.447456
1685	4.34191	3.7075	4.1421	1.2334	0.799817	1.08146	4.94197	3.75863	0.366683	0.423996	0.561756	0.122695	0.217637	0.174646	0.692459	0.447456
1686	4.30306	3.68778	4.16918	1.2334	0.832463	1.08818	4.91524	3.70749	0.381253	0.433857	0.561756	0.122695	0.217637	0.174646	0.68031	0.434671
1687	4.40505	3.69764	4.21655	1.25923	0.837904	1.11504	4.94926	3.80977	0.381253	0.473298	0.575292	0.129152	0.217637	0.174646	0.687599	0.46024
1688	4.66246	3.83569	4.44667	1.36901	0.837904	1.30312	4.92739	4.11659	0.517241	0.51274	0.54822	0.129152	0.217637	0.174646	0.767779	0.46024
1689	4.73288	3.95401	4.5685	1.42067	0.914077	1.26954	5.10961	4.18052	0.522098	0.53246	0.54822	0.13561	0.217637	0.181363	0.772638	0.46024
1690	4.73045	3.94415	4.58203	1.42713	0.9304	1.28297	5.17279	4.21887	0.551238	0.552181	0.54822	0.13561	0.217637	0.181363	0.772638	0.46024
1691	4.85915	4.1315	4.74447	1.46588	0.995691	1.32328	5.34772	4.43621	0.558524	0.571902	0.54822	0.13561	0.217637	0.181363	0.947575	0.473025
1692	5.14327	4.2301	5.06257	1.524	1.0229	1.40388	5.47164	4.73025	0.621661	0.581762	0.54822	0.13561	0.217637	0.181363	0.957294	0.473025
1693	5.07771	4.20052	5.04227	1.46588	1.00657	1.37701	5.50565	4.65354	0.621661	0.581762	0.54822	0.13561	0.217637	0.181363	0.962153	0.473025
1694	5.08256	4.28926	5.04904	1.47234	1.00657	1.29641	5.4935	4.65354	0.645945	0.581762	0.54822	0.13561	0.217637	0.181363	0.959723	0.46024
1695	5.08985	4.16108	5.0355	1.47879	1.00113	1.29641	5.28455	4.47456	0.641088	0.581762	0.47377	0.13561	0.217637	0.181363	0.959723	0.281258
1696	5.05342	4.1315	5.06934	1.50462	0.99025	1.28969	5.18979	4.47456	0.648373	0.581762	0.480538	0.13561	0.217637	0.181363	0.959723	0.281258
1697	4.96843	4.11178	4.94751	1.47234	0.957604	1.32328	4.98084	4.46177	0.670228	0.581762	0.39932	0.13561	0.212196	0.181363	0.954864	0.268474
1698	4.84944	3.98359	4.85276	1.50462	0.963045	1.28969	4.71115	4.47456	0.701797	0.581762	0.358712	0.148525	0.141464	0.181363	0.954864	0.306827
1699	4.8203	3.93429	4.94074	1.47879	0.963045	1.28969	4.79133	4.48734	0.706654	0.581762	0.36548	0.148525	0.146905	0.181363	0.962153	0.306827
1700	4.83001	3.91457	4.95428	1.50462	0.941281	1.29641	4.7889	4.44899	0.726081	0.631064	0.36548	0.148525	0.146905	0.181363	0.952434	0.306827
1701	4.71831	3.86527	4.92721	1.50462	0.865108	1.32999	4.60181	4.57683	0.747936	0.611343	0.439929	0.154983	0.141464	0.181363	0.847958	0.306827
1702	4.36863	3.40183	4.72416	1.40776	0.837904	1.40388	4.05999	3.88647	0.806217	0.562041	0.426393	0.116237	0.0435275	0.161211	0.707037	0.255689
1703	4.03837	3.15532	4.33838	1.32381	0.75629	1.30984	3.94337	3.75863	0.791646	0.562041	0.426393	0.116237	0.0435275	0.0403028	0.612279	0.242905
1704	3.97037	3.09616	4.33838	1.32381	0.734526	1.30312	3.96281	3.75863	0.784361	0.562041	0.385784	0.116237	0.0435275	0.0403028	0.60499	0.23012
1705	4.01651	3.04686	4.291	1.32381	0.718203	1.27626	4.04785	3.75863	0.784361	0.502879	0.385784	0.122695	0.0435275	0.0403028	0.609849	0.319611
1706	4.15007	3.00742	4.38576	1.37547	0.729085	1.28297	3.95552	3.82255	0.81593	0.53246	0.385784	0.122695	0.0435275	0.0403028	0.617138	0.294042
1707	4.50704	3.50043	4.75124	1.42067	0.783494	1.3703	4.59695	4.11659	0.852356	0.562041	0.412857	0.122695	0.0435275	0.0403028	1.06906	0.396318
1708	4.58718	3.5596	4.8866	1.42067	0.794376	1.42403	4.70629	4.15495	0.866926	0.562041	0.412857	0.167898	0.0435275	0.0470199	1.14195	0.396318
1709	4.71588	3.67792	5.10318	1.524	0.821581	1.57181	4.79619	4.18052	0.908208	0.562041	0.412857	0.167898	0.0435275	0.0470199	1.15653	0.396318
1710	4.86887	3.89485	5.36037	1.5692	0.886872	1.62555	4.82048	4.42342	0.94949	0.640925	0.433161	0.167898	0.0435275	0.0470199	1.15896	0.396318
1711	5.051	4.04275	5.52281	1.65315	0.914077	1.65242	4.83506	4.47456	0.966489	0.640925	0.433161	0.167898	0.0435275	0.0470199	1.20998	0.396318
1712	5.05585	4.22024	5.52281	1.65315	0.924959	1.65242	4.81562	4.53848	1.0272	0.640925	0.433161	0.167898	0.0435275	0.0470199	1.20998	0.396318
1713	5.07528	4.22024	5.52957	1.65315	0.919518	1.63226	4.82291	4.50013	1.02963	0.640925	0.433161	0.167898	0.0435275	0.0470199	1.22456	0.396318
1714	4.99271	4.31885	5.53634	1.64669	0.87599	1.63226	4.69657	4.48734	1.05148	0.591623	0.358712	0.167898	0.0435275	0.0470199	1.21241	0.383534
1715	4.97086	4.1808	5.48896	1.63378	0.870549	1.58524	4.54593	4.41064	1.04662	0.591623	0.358712	0.167898	0.0435275	0.0470199	1.21241	0.383534
1716	5.00971	4.14136	5.48896	1.66606	0.897754	1.57181	4.52406	4.39785	1.04662	0.591623	0.351943	0.167898	0.0435275	0.0470199	1.21727	0.357965
1717	4.95872	4.16108	5.34007	1.65961	0.897754	1.57181	4.43416	4.30836	1.05148	0.591623	0.351943	0.167898	0.0435275	0.0470199	1.21484	0.294042
1718	4.92472	4.11178	5.27915	1.66606	0.897754	1.57181	4.48276	4.30836	1.06119	0.591623	0.338407	0.167898	0.0435275	0.0537371	1.23428	0.294042
1719	5.13599	3.97373	5.30622	1.65315	0.881431	1.71959	4.55079	4.47456	1.13162	0.562041	0.338407	0.148525	0.0435275	0.0537371	1.30474	0.294042
1720	5.09471	3.92443	5.17763	1.65315	0.870549	1.71959	4.55322	4.33393	1.11219	0.562041	0.338407	0.148525	0.0435275	0.0537371	1.30474	0.34518
1721	5.19184	4.05261	5.13702	1.62732	0.870549	1.77332	4.71601	4.3595	1.09762	0.552181	0.338407	0.148525	0.0435275	0.0537371	1.32903	0.34518
1722	5.19913	4.07234	5.13025	1.64669	0.848786	1.78004	4.81319	4.30836	1.08548	0.552181	0.338407	0.148525	0.0435275	0.0537371	1.40678	0.357965
1723	5.16756	4.06248	5.11672	1.6144	0.848786	1.78004	4.82291	4.33393	1.09034	0.542321	0.338407	0.148525	0.0435275	0.0537371	1.40678	0.357965
1724	5.25012	4.10192	5.19117	1.60795	0.886872	1.82034	5.05373	4.47456	1.07576	0.542321	0.338407	0.148525	0.0435275	0.0537371	1.32175	0.357965
1725	5.26712	4.20052	5.19117	1.59503	0.886872	1.78676	5.05616	4.44899	1.12919	0.542321	0.338407	0.148525	0.0435275	0.0537371	1.31203	0.370749
1726	5.26469	4.24982	5.2047	1.55628	0.892313	1.77332	5.03187	4.43621	1.11948	0.552181	0.338407	0.142067	0.0435275	0.0537371	1.3096	0.370749
1727	5.26226	4.35829	5.1844	1.59503	0.903195	1.67928	5.09504	4.56405	1.14862	0.51274	0.263958	0.122695	0.0435275	0.0470199	1.22456	0.409103
1728	5.30355	4.41745	5.21824	1.58211	0.865108	1.70615	5.44491	4.56405	1.15347	0.542321	0.270726	0.129152	0.0435275	0.0470199	1.29502	0.409103
1729	5.22341	4.37801	5.19117	1.58211	0.848786	1.70615	5.36716	4.48734	1.20932	0.542321	0.270726	0.129152	0.0435275	0.0470199	1.29016	0.409103
1730	5.20398	4.46675	5.13702	1.58211	0.794376	1.69944	5.45706	4.53848	1.20447	0.552181	0.263958	0.129152	0.0435275	0.0470199	1.29016	0.409103
1731	5.30112	4.63438	5.09641	1.58211	0.767172	1.69944	5.6077	4.6024	1.20447	0.552181	0.324871	0.122695	0.0163228	0.0470199	1.31689	0.409103
1732	5.29383	4.64424	5.08288	1.58857	0.734526	1.6457	5.61499	4.58962	1.2069	0.552181	0.324871	0.0968642	0.0163228	0.0470199	1.31689	0.357965
1733	5.30355	4.63438	5.0355	1.60149	0.745408	1.65913	5.70003	4.61519	1.2069	0.552181	0.331639	0.13561	0.0163228	0.0470199	1.29016	0.357965
1734	5.26712	4.62452	4.99489	1.59503	0.696439	1.6457	5.60284	4.57683	1.18261	0.542321	0.318103	0.129152	0.0108819	0.0470199	1.23671	0.357965
1735	5.29626	4.6541	5.04904	1.60795	0.707321	1.65913	5.93571	4.73025	1.19475	0.542321	0.318103	0.129152	0.0108819	0.0470199	1.23671	0.357965
1736	5.30597	4.72312	4.93398	1.47879	0.696439	1.67928	5.75348	4.78139	1.17776	0.53246	0.318103	0.122695	0.0108819	0.0470199	1.23428	0.357965
1737	5.2914	4.73298	4.92721	1.47234	0.685558	1.67928	5.71946	4.79417	1.17776	0.5226	0.318103	0.122695	0.0108819	0.0470199	1.23671	0.357965
1738	5.1797	4.76256	4.94751	1.45296	0.685558	1.61211	5.89197	4.85809	1.20204	0.5226	0.36548	0.122695	0.0108819	0.0671713	1.23671	0.409103
1739	5.06314	4.77242	4.96105	1.4013	0.739967	1.59196	5.84338	4.98594	1.22147	0.502879	0.324871	0.122695	0.0108819	0.0671713	1.3752	0.434671
1740	5.1287	4.86117	4.94074	1.37547	0.707321	1.53822	5.92599	4.85809	1.3696	0.611343	0.345175	0.122695	0.0108819	0.0671713	1.40435	0.46024
1741	5.10928	4.85131	4.91367	1.36901	0.707321	1.55166	5.86282	4.79417	1.3696	0.611343	0.338407	0.122695	0.0108819	0.0671713	1.40435	0.46024
1742	5.08256	4.83158	4.82569	1.36256	0.70188	1.52479	5.6976	4.58962	1.3696	0.611343	0.338407	0.122695	0.0108819	0.0671713	1.39707	0.46024
1743	5.12627	4.81186	4.80538	1.3561	0.70188	1.51136	5.69031	4.61519	1.37203	0.601483	0.331639	0.103322	0.0108819	0.0671713	1.39707	0.46024
1744	5.08985	4.78228	4.72416	1.33673	0.70188	1.51136	5.66601	4.6024	1.36717	0.601483	0.29103	0.103322	0.0108819	0.0671713	1.39464	0.46024
1745	5.00971	4.78228	4.78508	1.33673	0.696439	1.51136	5.61013	4.6024	1.3696	0.601483	0.284262	0.0904066	0.0108819	0.0671713	1.33632	0.46024
1746	4.85673	4.72312	4.70386	1.33027	0.658353	1.46434	5.44491	4.43621	1.3356	0.571902	0.277494	0.0904066	0.0108819	0.127626	1.30231	0.421887
1747	4.71588	4.6541	4.56173	1.29152	0.658353	1.46434	5.4279	4.29558	1.32346	0.562041	0.277494	0.0904066	0.0108819	0.127626	1.29259	0.421887
1748	4.78145	4.59494	4.61587	1.28506	0.647471	1.46434	5.56882	4.50013	1.32346	0.562041	0.277494	0.0904066	0.0108819	0.134343	1.29016	0.421887
1749	4.75716	4.54563	4.59557	1.28506	0.647471	1.46434	5.51294	4.50013	1.32103	0.562041	0.277494	0.0904066	0.0108819	0.134343	1.21484	0.421887
1750	4.74988	4.54563	4.5685	1.28506	0.647471	1.46434	5.5178	4.50013	1.32103	0.562041	0.277494	0.0904066	0.0108819	0.134343	1.24886	0.421887
1751	4.66731	4.41745	4.44667	1.28506	0.636589	1.42403	5.46435	4.42342	1.3016	0.562041	0.270726	0.083949	0.0108819	0.134343	1.20269	0.421887
1752	4.69403	4.38787	4.4196	1.27861	0.636589	1.4509	5.4522	4.39785	1.29917	0.473298	0.277494	0.0452033	0.0108819	0.134343	1.17839	0.421887
1753	4.63089	4.28926	4.24363	1.14945	0.636589	1.4509	5.40847	4.30836	1.27246	0.473298	0.270726	0.0452033	0.0108819	0.134343	1.18082	0.409103
1754	4.55318	4.26954	4.18948	1.14945	0.636589	1.44418	5.321	4.1933	1.23847	0.473298	0.270726	0.0452033	0.0108819	0.134343	1.17353	0.409103
1755	4.51676	4.2301	4.04735	1.14945	0.614825	1.44418	5.28212	4.07824	1.23604	0.463438	0.263958	0.0452033	0.0108819	0.134343	1.06663	0.409103
1756	4.36863	4.19066	3.96613	1.143	0.516889	1.44418	5.16064	4.05267	1.21661	0.463438	0.263958	0.0452033	0.0108819	0.134343	1.06906	0.357965
1757	4.34677	4.19066	3.95936	1.06551	0.511448	1.44418	5.04401	3.87369	1.21175	0.493019	0.263958	0.0452033	0.0108819	0.134343	1.0642	0.357965
1758	3.91695	3.53988	3.62096	0.955727	0.424393	1.35686	4.70872	3.4518	1.0272	0.443717	0.257189	0.0452033	0.00544093	0.120908	1.06663	0.370749
1759	3.61098	3.39197	3.41791	0.897608	0.413511	1.14191	4.33698	3.23447	1.01263	0.414136	0.250421	0.0452033	0.00544093	0.120908	0.993739	0.306827
1760	2.96503	2.76091	2.77494	0.826574	0.266606	1.02772	3.54733	2.51854	0.854784	0.335253	0.142131	0.0452033	0.00544093	0.114191	0.935426	0.281258
1761	2.05682	1.80445	1.94923	0.497236	0.130582	0.759036	2.83787	1.81539	0.752793	0.26623	0.142131	0.0452033	0.00544093	0.127626	0.828521	0.281258
1762	1.77028	1.52836	1.71234	0.374542	0.130582	0.691865	2.39809	1.63641	0.590092	0.26623	0.142131	0.0452033	0	0.127626	0.626857	0.268474
1763	1.46673	1.5185	1.52283	0.329338	0.130582	0.671713	2.16484	1.59806	0.573094	0.305672	0.142131	0.0452033	0	0.107474	0.585553	0.23012
1764	1.43516	1.47906	1.46869	0.329338	0.130582	0.664996	2.16484	1.54692	0.580379	0.295811	0.148899	0.0452033	0	0.107474	0.585553	0.23012
1765	1.43273	1.41989	1.40777	0.329338	0.125141	0.577674	2.13569	1.53413	0.568237	0.197208	0.142131	0.0516609	0	0.107474	0.573404	0.23012
1766	1.44002	1.44948	1.40101	0.329338	0.125141	0.544088	2.1284	1.53413	0.570665	0.207068	0.142131	0.0516609	0	0.107474	0.573404	0.23012
1767	1.4473	1.44948	1.39424	0.329338	0.125141	0.544088	2.16241	1.483	0.51967	0.207068	0.142131	0.0516609	0	0.107474	0.573404	0.23012
1768	1.43759	1.4692	1.40777	0.329338	0.125141	0.537371	2.15755	1.49578	0.51967	0.207068	0.142131	0.0516609	0	0.107474	0.573404	0.127845
1769	1.46673	1.53822	1.3807	0.335796	0.125141	0.530654	2.18914	1.52135	0.522098	0.207068	0.148899	0.0516609	0	0.107474	0.570975	0.127845
1770	1.56872	1.55794	1.38747	0.368084	0.125141	0.510502	2.06523	1.58527	0.560952	0.207068	0.148899	0.0516609	0	0.107474	0.570975	0.178982
1771	1.59301	1.58752	1.38747	0.316423	0.119701	0.537371	2.05065	1.67476	0.539097	0.197208	0.148899	0.0516609	0	0.107474	0.566115	0.178982
1772	1.5323	1.6171	1.28595	0.361626	0.119701	0.537371	2.11625	1.80261	0.500243	0.305672	0.142131	0.0516609	0	0.100757	0.563686	0.191767
1773	1.54201	1.57766	1.19796	0.342253	0.119701	0.604542	2.27418	1.87931	0.451676	0.345113	0.0406089	0.0516609	0	0.100757	0.549107	0.191767
1774	1.51287	1.53822	0.927236	0.258304	0.11426	0.503785	2.25231	1.84096	0.454104	0.345113	0.0406089	0.0645761	0	0.100757	0.403327	0.191767
1775	1.55172	1.6664	0.994917	0.355169	0.130582	0.597825	2.34707	1.87931	0.514813	0.335253	0.047377	0.0645761	0	0.100757	0.403327	0.204551
1776	1.61	1.67626	0.994917	0.355169	0.081614	0.530654	2.43697	1.91767	0.514813	0.335253	0.047377	0.0645761	0	0.100757	0.405756	0.204551
1777	1.77756	1.73543	1.02199	0.374542	0.0924959	0.530654	2.60948	2.0583	0.51967	0.335253	0.047377	0.0645761	0	0.0738885	0.405756	0.242905
1778	2.26566	2.11012	1.19119	0.471406	0.130582	0.638128	2.87431	2.41626	0.526955	0.335253	0.047377	0.0645761	0	0.0738885	0.437342	0.268474
1779	2.30695	2.12984	1.19796	0.477863	0.130582	0.664996	2.92776	2.58246	0.541525	0.335253	0.047377	0.0645761	0	0.0738885	0.439772	0.281258
1780	2.37737	2.22845	1.25887	0.497236	0.146905	0.678431	3.05654	2.74866	0.541525	0.345113	0.047377	0.0645761	0	0.0738885	0.439772	0.281258
1781	2.61778	2.35663	1.48899	0.510151	0.152346	0.685148	3.20232	2.90207	0.543953	0.443717	0.047377	0.0645761	0	0.0806056	0.439772	0.294042
1782	2.65906	2.37635	1.44838	0.503694	0.141464	0.638128	3.22418	2.83815	0.546382	0.443717	0.0541451	0.0645761	0	0.0873228	0.437342	0.294042
1783	2.68577	2.46509	1.46869	0.503694	0.146905	0.638128	3.21204	2.83815	0.541525	0.453577	0.0541451	0.0645761	0	0.0873228	0.437342	0.294042
1784	2.7052	2.48482	1.50253	0.503694	0.146905	0.638128	3.2339	2.86372	0.546382	0.483158	0.0609133	0.0645761	0	0.0873228	0.437342	0.294042
1785	2.7052	2.48482	1.50253	0.503694	0.146905	0.638128	3.23147	2.86372	0.546382	0.502879	0.0609133	0.0645761	0	0.0873228	0.437342	0.294042
1786	2.70277	2.5144	1.5093	0.503694	0.152346	0.638128	3.23876	2.95321	0.546382	0.502879	0.0609133	0.0645761	0	0.0873228	0.437342	0.294042
1787	2.74405	2.50454	1.54314	0.503694	0.157787	0.638128	3.30193	2.81258	0.543953	0.502879	0.0676814	0.0581185	0	0.0873228	0.437342	0.294042
1788	2.80719	2.54398	1.60405	0.56827	0.157787	0.624694	3.35053	2.82536	0.543953	0.502879	0.0676814	0.0193728	0	0.0873228	0.471358	0.319611
1789	2.84119	2.57356	1.61759	0.56827	0.157787	0.624694	3.36268	2.82536	0.553667	0.502879	0.0676814	0.0193728	0	0.0873228	0.471358	0.319611
1790	2.90918	2.59328	1.63789	0.56827	0.163228	0.624694	3.42828	2.8765	0.539097	0.502879	0.0676814	0.0193728	0	0.0873228	0.471358	0.319611
1791	2.95289	2.613	1.63789	0.56827	0.163228	0.624694	3.42828	2.95321	0.536668	0.502879	0.0676814	0.0193728	0	0.0873228	0.471358	0.319611
1792	2.97232	2.53412	1.65143	0.574727	0.163228	0.644845	3.46472	3.14498	0.53424	0.433857	0.0541451	0.0581185	0	0.0873228	0.471358	0.294042
1793	3.00874	2.60314	1.6582	0.587643	0.163228	0.651562	3.60807	3.14498	0.51967	0.433857	0.0541451	0.0581185	0	0.0873228	0.473787	0.294042
1794	3.05974	2.57356	1.65143	0.5941	0.163228	0.631411	3.71498	3.29839	0.526955	0.443717	0.0541451	0.0581185	0	0.0873228	0.476217	0.255689
1795	3.05731	2.59328	1.65143	0.5941	0.163228	0.644845	3.71741	3.2856	0.529383	0.423996	0.0541451	0.0581185	0	0.134343	0.476217	0.255689
1796	3.11559	2.60314	1.79356	0.5941	0.163228	0.644845	3.88992	3.26004	0.526955	0.423996	0.0541451	0.0581185	0	0.134343	0.476217	0.255689
1797	3.1593	2.62286	1.8477	0.632846	0.17411	0.644845	4.00897	3.18333	0.536668	0.423996	0.0541451	0.0581185	0	0.134343	0.286702	0.242905
1798	3.25158	2.68202	1.93569	0.626388	0.17411	0.664996	4.15961	3.2089	0.514813	0.423996	0.0541451	0.0581185	0	0.134343	0.286702	0.242905
1799	3.22729	2.63272	1.98307	0.632846	0.17411	0.658279	4.32483	3.11941	0.502671	0.394415	0.0541451	0.0581185	0	0.134343	0.345014	0.217336
1800	3.35114	2.69188	1.9966	0.632846	0.17411	0.698582	4.47061	3.09384	0.512385	0.414136	0.0541451	0.0516609	0	0.134343	0.347444	0.204551
1801	3.34143	2.7116	1.98307	0.665134	0.17411	0.698582	4.44145	3.13219	0.456532	0.384555	0.0541451	0.0516609	0	0.134343	0.347444	0.217336
1802	3.40214	2.7116	1.96276	0.645761	0.168669	0.691865	4.66741	3.2089	0.480816	0.384555	0.0541451	0.0516609	0	0.134343	0.347444	0.217336
1803	3.51384	2.91867	2.13873	0.72971	0.244842	0.611259	4.65041	3.40066	0.352113	0.384555	0.0541451	0.0452033	0	0.0738885	0.522381	0.204551
1804	3.47984	2.93839	2.20641	0.70388	0.244842	0.617976	4.58237	3.3751	0.347256	0.374694	0.0541451	0.0452033	0	0.0738885	0.524811	0.204551
1805	3.44342	2.88909	2.21318	0.70388	0.277488	0.570956	4.42445	3.24725	0.344828	0.374694	0.0541451	0.0452033	0	0.0738885	0.522381	0.204551
1806	3.41185	2.88909	2.28763	0.70388	0.272047	0.570956	4.38314	3.33674	0.424964	0.374694	0.0541451	0.0452033	0	0.0738885	0.524811	0.204551
1807	3.34386	2.89895	2.33501	0.70388	0.272047	0.570956	4.35641	3.47737	0.420107	0.295811	0.0541451	0.0452033	0	0.0738885	0.524811	0.204551
1808	3.37057	2.92853	2.37562	0.697422	0.29381	0.550805	4.51677	3.4518	0.434677	0.285951	0.0541451	0.0452033	0	0.0738885	0.524811	0.204551
1809	3.27829	3.1849	2.36208	0.70388	0.429834	0.591108	4.61153	3.43902	0.378825	0.285951	0.047377	0.0452033	0	0.0738885	0.663302	0.204551
1810	3.29286	3.1849	2.34855	0.70388	0.424393	0.564239	4.59938	3.36231	0.378825	0.305672	0.0406089	0.0452033	0	0.0604542	0.665732	0.204551
1811	3.27586	3.1849	2.38915	0.70388	0.424393	0.564239	4.62611	3.33674	0.354541	0.305672	0.0406089	0.0452033	0	0.0604542	0.668162	0.204551
1812	3.48227	3.22434	2.52452	0.749083	0.424393	0.617976	4.88365	3.43902	0.356969	0.305672	0.0406089	0.0452033	0	0.0671713	0.685169	0.217336
1813	3.56727	3.44127	2.56513	0.72971	0.424393	0.564239	4.9614	3.43902	0.354541	0.305672	0.0406089	0.0452033	0	0.0671713	0.685169	0.23012
1814	3.57455	3.47085	2.57189	0.72971	0.424393	0.544088	5.13148	3.47737	0.354541	0.305672	0.0406089	0.0452033	0	0.0671713	0.673021	0.23012
1815	3.60612	3.6089	2.65311	0.72971	0.424393	0.544088	5.15335	3.55408	0.354541	0.305672	0.0406089	0.0452033	0	0.0671713	0.653584	0.23012
1816	3.62069	3.59904	2.66665	0.72971	0.424393	0.544088	5.23839	3.56686	0.354541	0.305672	0.0406089	0.0452033	0	0.0604542	0.653584	0.23012
1817	3.6474	3.59904	2.66665	0.72971	0.424393	0.530654	5.2554	3.55408	0.354541	0.305672	0.0406089	0.0452033	0	0.0604542	0.653584	0.23012
1818	3.64254	3.59904	2.68695	0.72971	0.424393	0.537371	5.2068	3.55408	0.361826	0.305672	0.0406089	0.0452033	0	0.0268685	0.653584	0.23012
1819	3.62069	3.63848	2.69372	0.787829	0.424393	0.537371	5.18494	3.63078	0.361826	0.305672	0.0406089	0.0452033	0	0.0201514	0.653584	0.23012
1820	3.64254	3.81597	2.70049	0.787829	0.451597	0.537371	5.17522	3.54129	0.359398	0.325392	0.0338407	0.0452033	0	0.0201514	0.653584	0.217336
1821	3.74454	4.02303	2.77494	0.858862	0.435275	0.483634	5.12176	3.54129	0.369111	0.345113	0.0338407	0.0452033	0	0.0201514	0.658443	0.178982
1822	3.71782	4.02303	2.7614	0.858862	0.435275	0.476917	5.10476	3.47737	0.37154	0.345113	0.0338407	0.0452033	0	0.0201514	0.651154	0.153413
1823	3.71297	4.04275	2.74787	0.86532	0.440716	0.483634	5.09018	3.46459	0.37154	0.345113	0.0338407	0.0452033	0	0.0201514	0.651154	0.153413
1824	3.70568	4.05261	2.75463	0.884693	0.440716	0.483634	5.04158	3.42623	0.37154	0.335253	0.0338407	0.0452033	0	0.0201514	0.619568	0.153413
1825	3.71297	4.15122	2.78848	0.884693	0.440716	0.483634	5.12662	3.4518	0.373968	0.335253	0.0338407	0.0452033	0	0.0201514	0.621998	0.153413
1826	3.74454	4.20052	2.82232	0.884693	0.440716	0.523937	5.39632	3.47737	0.37154	0.335253	0.0338407	0.0452033	0	0.0201514	0.653584	0.166198
1827	3.70811	4.21038	2.82908	0.826574	0.435275	0.544088	5.3623	3.57965	0.344828	0.345113	0.0338407	0.0452033	0	0.00671713	0.609849	0.166198
1828	3.71054	4.22024	2.87646	0.800744	0.418952	0.564239	5.49836	3.618	0.417678	0.345113	0.0270726	0.0452033	0.00544093	0.00671713	0.597701	0.166198
1829	3.79068	4.21038	2.93061	0.794286	0.418952	0.564239	5.56154	3.69471	0.42982	0.345113	0.0270726	0.0452033	0.00544093	0.00671713	0.505373	0.166198
1830	3.78582	4.16108	2.90353	0.787829	0.418952	0.564239	5.56639	3.69471	0.42982	0.345113	0.0270726	0.0452033	0.00544093	0.00671713	0.502944	0.166198
1831	3.67411	4.15122	2.89	0.749083	0.424393	0.517219	5.71461	3.72028	0.410393	0.345113	0.0270726	0.0452033	0.00544093	0.00671713	0.502944	0.166198
1832	3.70568	4.14136	2.91707	0.749083	0.424393	0.510502	5.68302	3.77141	0.410393	0.345113	0.0270726	0.0452033	0.00544093	0.00671713	0.505373	0.178982
1833	3.70568	4.10192	2.91707	0.749083	0.424393	0.510502	5.71218	3.72028	0.410393	0.335253	0.0270726	0.0452033	0.00544093	0.00671713	0.522381	0.178982
1834	3.70568	4.09206	2.91707	0.755541	0.380865	0.510502	5.70246	3.73306	0.424964	0.335253	0.0338407	0.0452033	0.00544093	0.00671713	0.522381	0.178982
1835	3.72268	4.1315	2.85616	0.755541	0.402629	0.510502	5.83123	3.68192	0.432249	0.335253	0.0338407	0.0452033	0.00544093	0.00671713	0.585553	0.178982
1836	3.7154	4.09206	2.91707	0.768456	0.402629	0.517219	5.85067	3.60522	0.439534	0.335253	0.0338407	0.0516609	0.00544093	0.00671713	0.595271	0.166198
1837	3.67169	4.12164	2.82232	0.761998	0.40807	0.517219	5.82637	3.60522	0.454104	0.335253	0.0609133	0.0516609	0.00544093	0.00671713	0.597701	0.166198
1838	3.64254	4.1315	2.80201	0.761998	0.413511	0.517219	5.87253	3.60522	0.458961	0.335253	0.0744496	0.0516609	0.00544093	0.00671713	0.442202	0.166198
1839	3.5527	4.10192	2.72756	0.768456	0.440716	0.490351	5.98916	3.60522	0.466246	0.335253	0.094754	0.0516609	0.00544093	0.0134343	0.444631	0.166198
1840	3.61098	4.1315	2.7411	0.768456	0.440716	0.497068	5.98916	3.68192	0.495386	0.335253	0.101522	0.0516609	0.00544093	0.0134343	0.447061	0.166198
1841	3.55755	4.26954	2.74787	0.761998	0.435275	0.497068	5.86282	3.69471	0.492958	0.463438	0.10829	0.0516609	0.00544093	0.0134343	0.444631	0.166198
1842	3.53327	4.20052	2.83585	0.697422	0.429834	0.604542	5.99159	3.7842	0.500243	0.463438	0.121827	0.0516609	0.0489684	0.0134343	0.444631	0.166198
1843	3.57698	4.25968	2.85616	0.697422	0.429834	0.611259	6.18353	3.91204	0.500243	0.473298	0.121827	0.0516609	0.0489684	0.0268685	0.444631	0.191767
1844	3.56484	4.2301	2.81555	0.697422	0.429834	0.570956	6.21755	3.84812	0.502671	0.453577	0.121827	0.00645761	0.0489684	0.0268685	0.444631	0.178982
1845	3.57455	4.21038	2.74787	0.690965	0.429834	0.557522	6.26128	3.72028	0.502671	0.453577	0.121827	0.00645761	0.0544093	0.0268685	0.444631	0.153413
1846	3.51627	4.21038	2.70049	0.690965	0.429834	0.557522	6.24913	3.69471	0.502671	0.404275	0.121827	0.00645761	0.0544093	0.0268685	0.444631	0.153413
1847	3.50413	4.21038	2.68018	0.697422	0.429834	0.557522	6.19325	3.69471	0.5051	0.404275	0.121827	0.00645761	0.0544093	0.0268685	0.444631	0.153413
1848	3.56484	4.22024	2.68695	0.678049	0.440716	0.537371	6.21026	3.68192	0.514813	0.404275	0.121827	0.00645761	0.0544093	0.0268685	0.439772	0.153413
1849	3.5187	4.25968	2.57866	0.645761	0.446157	0.537371	6.1398	3.73306	0.51967	0.414136	0.121827	0.0322881	0.0544093	0.0268685	0.488365	0.153413
1850	3.55755	4.12164	2.63958	0.523067	0.446157	0.537371	6.18839	3.80977	0.536668	0.414136	0.121827	0.0322881	0.0544093	0.0268685	0.468928	0.191767
1851	3.37057	4.20052	2.42976	0.510151	0.429834	0.450048	6.03046	3.618	0.480816	0.453577	0.128595	0.0322881	0.0544093	0.0268685	0.539389	0.191767
1852	3.33657	4.2301	2.45007	0.510151	0.429834	0.470199	6.00374	3.65635	0.500243	0.53246	0.128595	0.0322881	0.0544093	0.154494	0.553967	0.268474
1853	3.27101	4.22024	2.35531	0.510151	0.418952	0.470199	6.12036	3.60522	0.497814	0.53246	0.128595	0.0322881	0.0544093	0.161211	0.546678	0.268474
1854	3.17873	4.21038	2.28086	0.510151	0.397188	0.463482	6.05476	3.60522	0.497814	0.53246	0.128595	0.0322881	0.0544093	0.161211	0.551537	0.268474
1855	2.80962	4.02303	2.19965	0.484321	0.250283	0.463482	5.38417	3.10662	0.44439	0.53246	0.196276	0.0710337	0.0544093	0.161211	0.544248	0.23012
1856	2.83147	3.91457	2.08459	0.477863	0.201315	0.436614	5.12419	2.92764	0.42982	0.483158	0.189508	0.0710337	0.0544093	0.161211	0.515092	0.23012
1857	2.78776	3.91457	2.02367	0.471406	0.201315	0.429897	5.06345	2.92764	0.42982	0.483158	0.189508	0.0710337	0.0544093	0.161211	0.510233	0.242905
1858	2.70763	3.86527	1.94246	0.471406	0.201315	0.429897	4.9857	2.92764	0.439534	0.473298	0.189508	0.0710337	0.0544093	0.161211	0.510233	0.242905
1859	2.69063	3.81597	1.92892	0.471406	0.201315	0.429897	4.91767	2.82536	0.439534	0.473298	0.189508	0.0710337	0.0544093	0.161211	0.519951	0.242905
1860	2.67848	3.80611	1.94246	0.471406	0.190433	0.423179	4.85936	2.73587	0.427392	0.473298	0.189508	0.0710337	0.0544093	0.161211	0.519951	0.242905
1861	2.6202	3.80611	1.86124	0.471406	0.190433	0.315705	4.71844	2.65917	0.427392	0.473298	0.189508	0.0710337	0.0544093	0.161211	0.519951	0.268474
1862	2.48907	3.6582	1.83417	0.452033	0.17411	0.322422	4.71601	2.69752	0.364254	0.463438	0.189508	0.0710337	0.0544093	0.161211	0.609849	0.294042
1863	2.50364	3.63848	1.86124	0.490779	0.195874	0.322422	4.67713	2.68474	0.366683	0.463438	0.209812	0.0710337	0.0544093	0.161211	0.639006	0.294042
1864	2.4915	3.5596	1.86801	0.510151	0.17411	0.322422	4.59695	2.68474	0.388538	0.453577	0.236885	0.0710337	0.0598503	0.221665	0.770208	0.294042
1865	2.50364	3.63848	1.87478	0.529524	0.17411	0.322422	4.56051	2.67195	0.456532	0.423996	0.263958	0.0710337	0.0870549	0.221665	0.799364	0.294042
1866	2.54007	3.63848	1.83417	0.523067	0.179551	0.322422	4.53135	2.60803	0.471102	0.423996	0.324871	0.0774913	0.0924959	0.221665	0.804224	0.294042
1867	2.49636	3.44127	1.93569	0.452033	0.163228	0.315705	4.46575	2.65917	0.551238	0.453577	0.331639	0.083949	0.0924959	0.221665	0.976731	0.294042
1868	2.50607	3.31309	1.89508	0.439118	0.168669	0.308988	4.29324	2.42905	0.543953	0.463438	0.338407	0.083949	0.0979368	0.275403	1.03504	0.357965
1869	2.49636	3.27365	1.84094	0.43266	0.168669	0.308988	4.2568	2.45462	0.543953	0.463438	0.358712	0.083949	0.0979368	0.275403	0.850388	0.357965
1870	2.46965	3.2342	1.83417	0.43266	0.168669	0.302271	4.27138	2.48018	0.546382	0.463438	0.358712	0.083949	0.0979368	0.275403	0.83581	0.357965
1871	2.50121	3.24406	1.86124	0.43266	0.168669	0.315705	4.30296	2.53132	0.54881	0.473298	0.372248	0.083949	0.0979368	0.28212	0.816372	0.357965
1872	2.61778	3.34267	1.87478	0.43266	0.168669	0.315705	4.50462	2.55689	0.611948	0.473298	0.372248	0.083949	0.103378	0.349291	1.11765	0.396318
1873	2.59106	3.15532	1.86801	0.413287	0.168669	0.32914	4.55808	2.56968	0.619233	0.473298	0.379016	0.0774913	0.125141	0.356008	1.11765	0.511378
1874	2.60806	3.11588	1.87478	0.419745	0.168669	0.315705	4.42202	2.56968	0.621661	0.473298	0.406089	0.083949	0.125141	0.356008	1.12251	0.473025
1875	2.57649	3.05672	1.8274	0.413287	0.179551	0.32914	4.43902	2.55689	0.624089	0.443717	0.406089	0.083949	0.125141	0.356008	1.16625	0.46024
1876	2.67848	3.00742	1.77325	0.426202	0.184992	0.322422	4.46818	2.56968	0.633803	0.463438	0.406089	0.0968642	0.125141	0.356008	1.22456	0.498594
1877	2.76833	3.07644	1.80033	0.426202	0.184992	0.342574	4.55808	2.58246	0.791646	0.453577	0.406089	0.122695	0.125141	0.356008	1.22213	0.536947
1878	2.83876	3.06658	1.74618	0.439118	0.179551	0.335857	4.23736	2.54411	0.832929	0.443717	0.433161	0.122695	0.17411	0.356008	1.32175	0.588085
1879	2.76348	3.01728	1.77325	0.439118	0.179551	0.315705	4.45117	2.49297	0.981059	0.443717	0.58206	0.129152	0.179551	0.356008	1.3266	0.588085
1880	2.64934	3.02714	1.72588	0.439118	0.179551	0.335857	4.40987	2.48018	0.961632	0.433857	0.676814	0.129152	0.179551	0.356008	1.31932	0.5753
1881	2.60563	3.02714	1.73264	0.439118	0.179551	0.322422	4.49005	2.49297	0.988344	0.433857	0.65651	0.129152	0.179551	0.356008	1.27072	0.5753
1882	2.60563	2.85951	1.71234	0.439118	0.179551	0.322422	4.49734	2.49297	0.993201	0.433857	0.65651	0.0904066	0.179551	0.356008	1.261	0.5753
1883	2.59349	2.91867	1.68527	0.439118	0.179551	0.322422	4.49491	2.49297	0.993201	0.433857	0.65651	0.0968642	0.179551	0.356008	1.261	0.5753
1884	2.58864	2.82993	1.67173	0.439118	0.179551	0.322422	4.46089	2.49297	0.995629	0.433857	0.65651	0.0968642	0.179551	0.356008	1.26586	0.5753
1885	2.60078	2.77077	1.65143	0.43266	0.184992	0.322422	4.46089	2.48018	0.995629	0.433857	0.65651	0.0968642	0.179551	0.356008	1.29988	0.5753
1886	2.58621	2.76091	1.63789	0.413287	0.184992	0.322422	4.39286	2.50575	1.00049	0.443717	0.65651	0.0968642	0.179551	0.356008	1.2853	0.5753
1887	2.58378	2.76091	1.63789	0.413287	0.184992	0.322422	4.45117	2.50575	1.00049	0.443717	0.65651	0.0968642	0.179551	0.356008	1.29259	0.588085
1888	2.50607	2.57356	1.52283	0.40683	0.0924959	0.322422	4.11102	2.28842	1.00049	0.483158	0.629437	0.0968642	0.130582	0.356008	1.27315	0.588085
1889	2.44293	2.57356	1.50253	0.380999	0.0924959	0.322422	4.01626	2.16057	0.998057	0.483158	0.622669	0.0968642	0.130582	0.356008	1.31446	0.562516
1890	2.46236	2.57356	1.46192	0.374542	0.0870549	0.308988	4.04542	2.18614	1.02477	0.483158	0.622669	0.0968642	0.130582	0.382877	1.2197	0.562516
1891	2.46479	2.57356	1.46192	0.374542	0.0870549	0.308988	4.10373	2.16057	1.02477	0.483158	0.622669	0.0968642	0.130582	0.382877	1.27315	0.613654
1892	2.47207	2.5637	1.45515	0.374542	0.0870549	0.308988	4.11831	2.12222	1.01991	0.493019	0.642974	0.0968642	0.130582	0.382877	1.27801	0.664792
1893	2.42593	2.5637	1.44838	0.374542	0.081614	0.32914	4.1013	2.12222	1.02234	0.493019	0.636206	0.0968642	0.130582	0.382877	1.27801	0.664792
1894	2.38465	2.5144	1.40777	0.374542	0.081614	0.32914	4.06971	2.08387	1.01991	0.493019	0.629437	0.116237	0.130582	0.382877	1.27558	0.664792
1895	2.35551	2.55384	1.35363	0.380999	0.0652912	0.322422	3.9871	2.07108	1.00777	0.433857	0.609133	0.116237	0.130582	0.382877	1.27315	0.703145
1896	2.3118	2.49468	1.3807	0.380999	0.0652912	0.322422	3.84618	1.99437	1.00049	0.433857	0.609133	0.116237	0.130582	0.382877	1.26829	0.703145
1897	2.30452	2.44537	1.38747	0.380999	0.0652912	0.322422	3.86076	1.95602	1.01263	0.433857	0.609133	0.116237	0.130582	0.369442	1.29259	0.703145
1898	2.29237	2.30733	1.32656	0.368084	0.0652912	0.322422	3.73685	1.8921	1.01263	0.433857	0.609133	0.116237	0.130582	0.369442	1.27558	0.690361
1899	2.20495	2.20872	1.24534	0.309965	0.0652912	0.315705	3.51818	1.85375	0.94949	0.404275	0.554988	0.116237	0.130582	0.369442	1.24157	0.690361
1900	2.18553	2.22845	1.24534	0.309965	0.0870549	0.315705	3.53275	1.82818	0.990772	0.453577	0.602365	0.116237	0.130582	0.362725	1.28044	0.690361
1901	2.17096	2.22845	1.24534	0.309965	0.0870549	0.2351	3.45743	1.84096	1.01506	0.443717	0.602365	0.116237	0.130582	0.362725	1.28044	0.690361
1902	2.09082	2.08054	1.2318	0.309965	0.0870549	0.221665	3.19746	1.73869	1.02963	0.463438	0.602365	0.116237	0.184992	0.349291	1.18568	0.690361
1903	2.01068	2.02138	1.19796	0.309965	0.0870549	0.194797	3.08812	1.64919	1.06119	0.463438	0.609133	0.116237	0.190433	0.349291	1.18325	0.690361
1904	1.90141	1.91291	1.13705	0.303508	0.0707321	0.248534	2.92776	1.5597	1.05391	0.463438	0.609133	0.109779	0.190433	0.349291	1.18082	0.690361
1905	1.52258	1.10436	0.778337	0.226016	0.0652912	0.221665	2.50743	1.24009	1.04662	0.453577	0.554988	0.109779	0.190433	0.315705	1.14195	0.690361
1906	1.50073	1.10436	0.771568	0.226016	0.0598503	0.221665	2.39566	1.06111	1.02477	0.453577	0.54822	0.109779	0.190433	0.308988	1.11765	0.690361
1907	1.4813	1.07478	0.771568	0.206644	0.0598503	0.221665	2.29848	1.06111	1.01991	0.453577	0.54822	0.109779	0.190433	0.308988	1.09093	0.690361
1908	1.4813	0.995898	0.758032	0.200186	0.0598503	0.221665	2.29605	1.03554	0.993201	0.453577	0.534683	0.109779	0.190433	0.308988	1.05691	0.741498
1909	1.46916	1.00576	0.717423	0.200186	0.0598503	0.221665	2.25717	1.07389	0.981059	0.453577	0.534683	0.122695	0.190433	0.308988	1.01561	1.11225
1910	1.46916	0.976177	0.744496	0.226016	0.0598503	0.214948	2.25231	1.07389	1.06848	0.493019	0.54822	0.122695	0.228519	0.389594	1.01318	1.16339
1911	1.53715	1.31143	0.846018	0.355169	0.0489684	0.2351	2.46855	1.1506	1.08791	0.552181	0.521147	0.122695	0.228519	0.362725	0.864966	1.08668
1912	1.58086	1.41003	0.900163	0.368084	0.0544093	0.18808	2.5463	1.26566	1.2239	0.562041	0.514379	0.129152	0.228519	0.362725	1.02775	1.06111
1913	1.5493	1.41989	0.906931	0.368084	0.0544093	0.18808	2.49285	1.24009	1.2069	0.601483	0.47377	0.129152	0.228519	0.369442	1.02047	1.04833
1914	1.54201	1.43962	0.906931	0.374542	0.0544093	0.18808	2.36894	1.25288	1.25789	0.650785	0.47377	0.129152	0.223078	0.302271	1.00589	1.04833
1915	1.52987	1.44948	0.886627	0.374542	0.0544093	0.18808	2.34707	1.25288	1.24089	0.650785	0.47377	0.129152	0.223078	0.302271	1.01075	1.04833
1916	1.52744	1.42975	0.886627	0.374542	0.0544093	0.18808	2.3252	1.24009	1.26518	0.650785	0.47377	0.129152	0.223078	0.302271	1.00832	1.04833
1917	1.55658	1.42975	0.920468	0.374542	0.0544093	0.194797	2.53173	1.25288	1.26761	0.680366	0.480538	0.13561	0.228519	0.302271	1.00832	1.04833
1918	1.55415	1.45934	0.920468	0.374542	0.0544093	0.221665	2.56088	1.26566	1.27489	0.680366	0.487306	0.174356	0.228519	0.308988	1.04719	1.02276
1919	1.57601	1.45934	0.920468	0.374542	0.0544093	0.261968	2.58275	1.26566	1.2846	0.680366	0.487306	0.174356	0.250283	0.308988	1.04476	1.07389
1920	1.60758	1.39031	0.934004	0.374542	0.0544093	0.261968	2.46612	1.22731	1.28946	0.680366	0.521147	0.180813	0.255724	0.308988	1.04233	1.07389
1921	1.62215	1.41003	0.934004	0.374542	0.0544093	0.261968	2.49285	1.24009	1.28946	0.680366	0.521147	0.180813	0.255724	0.308988	1.05448	1.07389
1922	1.64157	1.50864	0.954308	0.426202	0.0489684	0.288837	2.4807	1.18895	1.28946	0.680366	0.527915	0.180813	0.255724	0.308988	1.01804	1.07389
1923	1.62458	1.48892	0.961076	0.43266	0.0489684	0.288837	2.48313	1.18895	1.30646	0.680366	0.527915	0.180813	0.255724	0.308988	1.01804	1.07389
1924	1.63429	1.48892	0.961076	0.439118	0.0489684	0.288837	2.49042	1.18895	1.30646	0.680366	0.534683	0.180813	0.255724	0.308988	1.02047	1.07389
1925	1.70228	1.49878	0.961076	0.445575	0.0435275	0.288837	2.53901	1.22731	1.31374	0.680366	0.541451	0.180813	0.255724	0.308988	1.02047	1.07389
1926	1.70957	1.49878	0.961076	0.445575	0.0435275	0.288837	2.5293	1.22731	1.34531	0.680366	0.541451	0.180813	0.261165	0.308988	1.02047	1.07389
1927	1.71442	1.53822	0.967845	0.445575	0.0435275	0.288837	2.4807	1.29123	1.38174	0.680366	0.54822	0.180813	0.261165	0.308988	1.03261	1.07389
1928	1.72899	1.54808	0.974613	0.445575	0.0435275	0.308988	2.55602	1.39351	1.45459	0.680366	0.58206	0.180813	0.315574	0.308988	1.03018	1.07389
1929	1.84798	1.67626	1.10998	0.40683	0.0435275	0.308988	2.67994	1.41907	1.60758	0.680366	0.609133	0.180813	0.315574	0.308988	1.07635	1.07389
1930	1.99126	1.73543	1.17089	0.40683	0.0761731	0.275403	3.01523	1.54692	1.73871	0.709947	0.615901	0.180813	0.315574	0.308988	1.26586	1.07389
1931	1.98154	1.73543	1.17089	0.40683	0.081614	0.275403	3.01766	1.54692	1.78242	0.709947	0.554988	0.174356	0.315574	0.308988	1.26829	1.08668
1932	2.07625	1.76501	1.16412	0.400372	0.081614	0.275403	2.95449	1.52135	1.83827	0.700087	0.568524	0.193728	0.315574	0.349291	1.26586	1.02276
1933	2.11996	1.82417	1.22503	0.400372	0.0924959	0.275403	3.10027	1.58527	1.83341	0.690226	0.649742	0.193728	0.255724	0.342574	1.31446	0.984403
1934	2.1151	1.80445	1.2115	0.40683	0.0924959	0.275403	3.01523	1.62363	1.76056	0.660645	0.683583	0.193728	0.255724	0.342574	1.29259	0.971619
1935	2.22924	1.79459	1.22503	0.400372	0.125141	0.261968	3.06868	1.75147	1.76785	0.611343	0.683583	0.174356	0.255724	0.356008	1.34847	0.958834
1936	2.24381	1.77487	1.23857	0.387457	0.103378	0.261968	3.02495	1.75147	1.76056	0.611343	0.683583	0.187271	0.250283	0.356008	1.3096	0.958834
1937	2.27538	1.75515	1.23857	0.40683	0.103378	0.268685	3.04196	1.75147	1.75814	0.611343	0.683583	0.187271	0.250283	0.356008	1.38006	0.958834
1938	2.41865	1.84389	1.24534	0.452033	0.130582	0.268685	2.99093	1.7259	1.74599	0.591623	0.690351	0.187271	0.223078	0.322422	1.38249	0.958834
1939	2.43808	1.94249	1.27918	0.490779	0.146905	0.268685	3.08569	1.75147	1.74599	0.591623	0.690351	0.187271	0.223078	0.322422	1.38249	0.971619
1940	2.42351	1.97208	1.29272	0.490779	0.152346	0.261968	3.15858	1.75147	1.74599	0.601483	0.697119	0.187271	0.223078	0.322422	1.38249	0.971619
1941	2.49393	2.01152	1.32656	0.490779	0.190433	0.261968	3.24119	1.80261	1.74356	0.601483	0.683583	0.187271	0.223078	0.322422	1.3752	0.971619
1942	2.52307	2.37635	1.60405	0.497236	0.223078	0.409745	3.80245	1.91767	1.79942	0.552181	0.697119	0.180813	0.223078	0.32914	1.23914	0.894912
1943	2.54735	2.39607	1.62435	0.497236	0.228519	0.423179	3.91907	1.90488	1.79699	0.552181	0.697119	0.180813	0.223078	0.32914	1.23671	0.856558
1944	2.70034	2.55384	1.72588	0.535982	0.239401	0.429897	4.05756	2.01994	1.82127	0.5226	0.690351	0.174356	0.184992	0.32914	1.23428	0.869343
1945	2.90918	2.70174	1.95599	0.607016	0.244842	0.490351	4.54593	2.23728	1.644	0.53246	0.710655	0.180813	0.239401	0.288837	1.15896	0.511378
1946	2.92861	2.74118	1.96276	0.761998	0.288369	0.537371	4.87151	2.45462	1.58329	0.502879	0.663278	0.193728	0.190433	0.221665	1.16139	0.498594
1947	2.95532	2.73132	2.00337	0.781371	0.304692	0.537371	4.8958	2.58246	1.53958	0.502879	0.676814	0.174356	0.190433	0.221665	1.05691	0.549732
1948	2.95775	2.70174	1.9966	0.787829	0.304692	0.537371	5.00028	2.58246	1.53958	0.502879	0.676814	0.174356	0.190433	0.214948	1.05448	0.549732
1949	3.03303	2.73132	2.01014	0.807202	0.310133	0.550805	5.09018	2.67195	1.50801	0.502879	0.676814	0.232474	0.190433	0.208231	1.00589	0.549732
1950	3.07188	2.79049	2.01014	0.800744	0.310133	0.544088	5.12905	2.60803	1.50316	0.502879	0.636206	0.232474	0.195874	0.0873228	0.886833	0.409103
1951	3.10102	2.80035	2.01014	0.800744	0.342779	0.544088	5.14363	2.60803	1.49587	0.502879	0.636206	0.232474	0.195874	0.0873228	0.886833	0.409103
1952	3.22487	3.01728	2.01014	0.807202	0.342779	0.544088	5.12905	2.68474	1.49587	0.502879	0.636206	0.232474	0.195874	0.0873228	0.881973	0.409103
1953	3.25158	3.0863	2.05752	0.813659	0.342779	0.544088	5.10233	2.68474	1.43031	0.502879	0.642974	0.232474	0.201315	0.0873228	0.862536	0.409103
1954	3.32686	3.16518	2.19288	0.826574	0.342779	0.557522	5.18494	2.7103	1.39874	0.502879	0.663278	0.251847	0.239401	0.0873228	0.857677	0.409103
1955	3.42399	3.33281	2.25379	0.845947	0.386306	0.564239	5.34772	2.92764	1.3696	0.5226	0.676814	0.251847	0.239401	0.0806056	0.804224	0.434671
1956	3.95338	4.11178	2.55836	0.820117	0.402629	0.644845	5.98187	3.60522	0.971345	0.53246	0.554988	0.277677	0.190433	0.107474	0.549107	0.409103
1957	4.28606	4.40759	2.74787	0.761998	0.500566	0.664996	6.55527	3.79698	0.757649	0.483158	0.480538	0.245389	0.195874	0.14106	0.558826	0.357965
1958	4.14522	4.40759	2.81555	0.761998	0.516889	0.664996	6.43865	3.82255	0.692084	0.483158	0.433161	0.245389	0.195874	0.14106	0.519951	0.357965
1959	4.10393	4.40759	2.79524	0.749083	0.511448	0.658279	6.45323	3.92483	0.624089	0.463438	0.426393	0.206644	0.195874	0.14106	0.524811	0.357965
1960	4.05294	4.29912	2.72756	0.742625	0.511448	0.705299	6.17867	3.83534	0.599806	0.493019	0.426393	0.206644	0.195874	0.14106	0.522381	0.357965
1961	4.09908	4.30898	2.75463	0.794286	0.506007	0.712016	6.26128	3.82255	0.560952	0.502879	0.426393	0.206644	0.157787	0.14106	0.524811	0.383534
1962	4.32249	4.57521	2.83585	0.807202	0.565857	0.765753	6.41678	4.06546	0.609519	0.502879	0.419625	0.213101	0.130582	0.14106	0.524811	0.370749
1963	4.43176	4.61466	2.92384	0.807202	0.565857	0.81949	6.52612	4.1933	0.619233	0.51274	0.419625	0.219559	0.130582	0.174646	0.600131	0.370749
1964	4.43419	4.6048	2.89677	0.807202	0.565857	0.81949	6.54798	4.15495	0.621661	0.51274	0.419625	0.219559	0.130582	0.174646	0.600131	0.370749
1965	4.50461	4.62452	2.93061	0.807202	0.647471	0.785905	6.56256	4.25722	0.621661	0.51274	0.419625	0.232474	0.130582	0.174646	0.68274	0.383534
1966	4.68188	4.6541	3.06597	0.820117	0.652912	0.785905	6.65732	4.34671	0.626518	0.51274	0.419625	0.27122	0.125141	0.181363	0.731333	0.383534
1967	4.67946	4.68368	3.12011	0.820117	0.652912	0.799339	6.68162	4.30836	0.626518	0.51274	0.433161	0.309965	0.125141	0.181363	0.731333	0.383534
1968	4.83244	4.91047	3.1878	0.871778	0.652912	0.792622	7.12868	4.33393	0.670228	0.51274	0.433161	0.309965	0.125141	0.181363	0.738622	0.409103
1969	5.03885	5.09781	3.24194	0.904066	0.669235	0.792622	7.39108	4.50013	0.655658	0.51274	0.426393	0.309965	0.125141	0.181363	0.813942	0.357965
1970	5.04614	5.15698	3.21487	0.904066	0.669235	0.785905	7.34492	4.53848	0.65323	0.51274	0.385784	0.303508	0.125141	0.181363	0.813942	0.357965
1971	5.1627	5.30488	3.23517	0.871778	0.696439	0.832925	7.34735	4.61519	0.65323	0.51274	0.385784	0.309965	0.125141	0.181363	0.813942	0.357965
1972	5.33511	5.39363	3.37054	0.878235	0.685558	0.799339	7.51743	4.7686	0.662943	0.423996	0.297798	0.335796	0.125141	0.181363	0.821232	0.332396
1973	5.33026	5.31474	3.27578	0.871778	0.685558	0.799339	7.39837	4.73025	0.626518	0.423996	0.29103	0.335796	0.125141	0.181363	0.818802	0.332396
1974	5.38611	5.3246	3.28932	0.89115	0.696439	0.799339	7.44211	4.79417	0.621661	0.423996	0.304566	0.322881	0.125141	0.181363	0.806653	0.306827
1975	5.40554	5.33446	3.34346	0.897608	0.723644	1.04787	7.34492	4.80695	0.619233	0.433857	0.270726	0.322881	0.125141	0.181363	0.806653	0.332396
1976	5.43468	5.3246	3.35023	0.929896	0.723644	1.01429	7.27689	4.83252	0.597377	0.414136	0.270726	0.309965	0.125141	0.181363	0.928137	0.332396
1977	5.42982	5.30488	3.36377	0.949269	0.723644	1.01429	7.25988	4.84531	0.539097	0.414136	0.270726	0.309965	0.125141	0.181363	0.928137	0.332396
1978	5.42254	5.33446	3.36377	0.981557	0.723644	1.01429	7.26474	4.88366	0.551238	0.414136	0.270726	0.316423	0.125141	0.174646	0.928137	0.332396
1979	5.49781	5.36405	3.37054	0.981557	0.723644	1.08818	7.35464	4.87088	0.53424	0.414136	0.236885	0.316423	0.125141	0.167928	0.923278	0.332396
1980	5.58524	5.37391	3.43145	0.981557	0.723644	1.08818	7.52229	4.9348	0.53424	0.414136	0.236885	0.316423	0.125141	0.167928	0.935426	0.332396
1981	5.64109	5.43307	3.43145	0.981557	0.723644	1.08818	7.6219	4.94758	0.529383	0.414136	0.236885	0.316423	0.11426	0.161211	0.90627	0.332396
1982	5.62166	5.35418	3.45852	0.975099	0.723644	1.08146	7.66321	4.89645	0.526955	0.404275	0.236885	0.309965	0.11426	0.161211	0.90627	0.319611
1983	5.64594	5.39363	3.57358	0.975099	0.690999	1.09489	7.65835	4.94758	0.526955	0.463438	0.236885	0.309965	0.11426	0.161211	0.903841	0.34518
1984	5.4711	5.24572	3.47206	0.923439	0.690999	1.08146	7.41781	4.87088	0.524526	0.463438	0.236885	0.309965	0.11426	0.161211	0.886833	0.34518
1985	5.47353	5.23586	3.47206	0.949269	0.690999	1.08146	7.29633	4.88366	0.522098	0.463438	0.236885	0.309965	0.11426	0.174646	0.862536	0.34518
1986	5.4541	5.20628	3.48559	0.936354	0.652912	1.08818	7.40809	4.85809	0.471102	0.463438	0.18274	0.342253	0.11426	0.147777	0.821232	0.306827
1987	5.39097	5.21614	3.3773	0.871778	0.652912	1.04787	7.4008	4.80695	0.475959	0.374694	0.216581	0.258304	0.11426	0.147777	0.801794	0.294042
1988	5.38368	5.19642	3.38407	0.871778	0.652912	1.04787	7.40323	4.73025	0.461389	0.374694	0.196276	0.258304	0.11426	0.147777	0.792075	0.294042
1989	5.28655	5.1274	3.30962	0.83949	0.609385	1.02772	7.08251	4.5257	0.439534	0.364834	0.196276	0.251847	0.108819	0.147777	0.7532	0.306827
1990	5.18941	5.00907	3.2081	0.833032	0.609385	1.02772	6.77637	4.41064	0.417678	0.364834	0.189508	0.251847	0.0707321	0.147777	0.745911	0.357965
1991	5.15056	4.98935	3.16072	0.852405	0.587621	1.02772	6.71077	4.3595	0.407965	0.354974	0.189508	0.251847	0.0707321	0.14106	0.745911	0.34518
1992	5.034	5.00907	3.09304	0.852405	0.587621	1.021	6.61116	4.37228	0.407965	0.354974	0.18274	0.245389	0.0707321	0.14106	0.694888	0.319611
1993	4.99271	4.94005	3.01182	0.781371	0.538652	1.021	6.58443	4.42342	0.407965	0.354974	0.189508	0.245389	0.0707321	0.134343	0.692459	0.319611
1994	5.07528	5.09781	3.08627	0.768456	0.533211	1.021	6.74965	4.50013	0.395823	0.394415	0.189508	0.245389	0.0707321	0.134343	0.692459	0.319611
1995	5.10928	4.99921	3.08627	0.781371	0.478802	1.021	6.7788	4.50013	0.420107	0.394415	0.175972	0.245389	0.0707321	0.134343	0.813942	0.319611
1996	5.09956	5.11754	3.07274	0.781371	0.473361	1.00757	6.82011	4.37228	0.41525	0.384555	0.189508	0.245389	0.0652912	0.120908	0.821232	0.306827
1997	4.94172	5.10768	2.77494	0.755541	0.457038	0.96055	6.58929	4.18052	0.344828	0.345113	0.189508	0.251847	0.0652912	0.120908	0.787216	0.306827
1998	4.45119	4.46675	2.32824	0.70388	0.413511	0.577674	5.92356	3.4518	0.335114	0.276091	0.189508	0.232474	0.0163228	0.0470199	0.719185	0.281258
1999	4.17193	4.45689	2.2741	0.684507	0.326456	0.530654	5.75591	3.22168	0.315687	0.285951	0.189508	0.226016	0.0163228	0.0470199	0.728904	0.281258
[truncated: 3,340 more rows]

## Sheet: Fig. 3E
NT					Ar					Doxo
#	535				#	535				#	535
i	j	length	value		i	j	length	value		i	j	length	value
76	114	1	0		76	114	1	0		76	114	1	0
76	144	1	16.9		76	144	1	40.3		76	144	1	3.95
76	204	1	0		76	204	1	0		76	204	1	0
76	264	1	0		76	264	1	0		76	264	1	0
76	297	1	0		76	297	1	0		76	297	1	33.5
76	328	1	0		76	328	1	0		76	328	1	0
76	359	1	25.3		76	359	1	5.6		76	359	1	8.46
114	144	1	0		114	144	1	0		114	144	1	0
114	204	1	63.9		114	204	1	27.1		114	204	1	58.4
114	264	1	0.155		114	264	1	0		114	264	1	2.64
114	297	1	0		114	297	1	0		114	297	1	0
114	328	1	42.9		114	328	1	11.6		114	328	1	8.31
114	359	1	0		114	359	1	0		114	359	1	0
144	204	1	0		144	204	1	0		144	204	1	0
144	264	1	0		144	264	1	0		144	264	1	0
144	297	1	0		144	297	1	0		144	297	1	0
144	328	1	0		144	328	1	0		144	328	1	0
144	359	1	0		144	359	1	0		144	359	1	0.168
204	264	1	0		204	264	1	0		204	264	1	0
204	297	1	0		204	297	1	0		204	297	1	0
204	328	1	0		204	328	1	0		204	328	1	0
204	359	1	0		204	359	1	0		204	359	1	0
264	297	1	28.7		264	297	1	28.5		264	297	1	27.5
264	328	1	0		264	328	1	0		264	328	1	0
264	359	1	0		264	359	1	0		264	359	1	0
297	328	1	0		297	328	1	0		297	328	1	0
297	359	1	0		297	359	1	0		297	359	1	0
328	359	1	0		328	359	1	0		328	359	1	0
76	124	1	0		76	124	1	0		76	124	1	0
114	124	1	0		114	124	1	0		114	124	1	0
124	144	1	0		124	144	1	0		124	144	1	0
124	204	1	58.4		124	204	1	45.9		124	204	1	65.1
124	264	1	0		124	264	1	0		124	264	1	0
124	297	1	28.2		124	297	1	4.65		124	297	1	0
124	328	1	0		124	328	1	0		124	328	1	0
124	359	1	0		124	359	1	0		124	359	1	0
76	183	1	0		76	183	1	0		76	183	1	0
114	183	1	0		114	183	1	0		114	183	1	0
144	183	1	0		144	183	1	0		144	183	1	0
183	204	1	0		183	204	1	0		183	204	1	0
183	264	1	0		183	264	1	2.21		183	264	1	0
183	297	1	0		183	297	1	0		183	297	1	0
183	328	1	1.44		183	328	1	0		183	328	1	5.84
183	359	1	0		183	359	1	0		183	359	1	0
76	247	1	0		76	247	1	0		76	247	1	0
114	247	1	0		114	247	1	0		114	247	1	0
144	247	1	0		144	247	1	0		144	247	1	0
204	247	1	0		204	247	1	0		204	247	1	0
247	264	1	0		247	264	1	0		247	264	1	0
247	297	1	0		247	297	1	0		247	297	1	0
247	328	1	0		247	328	1	0		247	328	1	0
247	359	1	0		247	359	1	0		247	359	1	0
76	460	1	0		76	460	1	0		76	460	1	52
114	460	1	0		114	460	1	0		114	460	1	0
144	460	1	18.6		144	460	1	57.5		144	460	1	0
204	460	1	0		204	460	1	0		204	460	1	7.93
264	460	1	0		264	460	1	0		264	460	1	0
297	460	1	0		297	460	1	0		297	460	1	0
328	460	1	16.6		328	460	1	7.13		328	460	1	6.18
359	460	1	0		359	460	1	0		359	460	1	0
124	183	1	0		124	183	1	0		124	183	1	0
124	247	1	0		124	247	1	0		124	247	1	0
124	460	1	0		124	460	1	0		124	460	1	0
183	247	1	0		183	247	1	0		183	247	1	0
183	460	1	0		183	460	1	0		183	460	1	0
247	460	1	0		247	460	1	0		247	460	1	0

## Sheet: Fig. 3F
Negative control	Positive control	PRE2-8	PRE2S-5	PRE1-10
12.364	60.244	27.75	18.829	91.8
11.8	81.278	29.833	28.8	112.667
28.167	61.833	25.231	19.045	69.5
29.263	51.833	32.026	21.261	87
28.278	77.2	26.318		40.167
11.4	56.48	23.135		112.667
18	39.891	31.688		73.9
	12	39.182		73.9
	111.933	52.444		54.941
	9.75	20.667		39.931
		23.267		31.254
		19.636		44.617
		51.333

## Sheet: Fig. 5B
control	siPUM1+2	NORAD	ΔNRU	Δ5'	Δ3'	Δ5'+3'
100	287.26	216.34	106.28	175.02	324.71	164.56
100	405.17	274.33	110.46	215.48	405.6	187.68
100	423.29	238.33	103.58	206.5	366.66	187.27
100	408.86	236.23	109.34	210.22	409.96	183.35
100	245.46	220.52	99.68	183.18	387.08	169.58
100	253.04	219.62		180.06	343.42	160.6
100	301.33	269.27		176.12		156.13

[truncated: 25 more sheets: Fig. 5C, Fig. 5D, Fig. 5E, Fig. 5F, Fig. 5G, Fig. 6D, Fig. 6E, Fig. 6F, Fig. 6H, Fig. 6I, Fig. 7A, Fig. 7B, Fig. 7C, Fig. 7D, Fig. 7E, Fig. 7F, Extended Data 2A, Extended Data 2C, Extended Data 5B, Extended Data 6A …]
