# Supplementary material for: Structural features within the NORAD long noncoding RNA underlie efficient repression of Pumilio activity
Source: Nat Struct Mol Biol. Author manuscript; Available in PMC 2025 May 9. (PMC7617650; doi:10.1038/s41594-024-01393-5)
Supplement: Supplementary Tables 1-8 [file EMS203434-supplement-Supplementary_Tables_1_8.xlsx]

## Sheet: Table S1
NT replicate 1					NT combined					Ar replicate 1					Ar combined					Doxo replicate 1					Doxo combined
Nr1	0	100	domain		Nr-all	0	100	domain		Nr-Ar1	0	220	domain		Ar-all	0	630	domain		Doxo	0	780	domain		Dox-all	0	780	domain
Nr1	100	590	domain		Nr-all	100	600	domain		Nr-Ar1	220	610	domain		Ar-all	630	830	domain		Doxo	780	1240	domain		Dox-all	780	1240	domain
Nr1	590	790	boundary		Nr-all	600	790	boundary		Nr-Ar1	610	780	boundary		Ar-all	830	1250	domain		Doxo	1240	1550	domain		Dox-all	1240	1550	boundary
Nr1	790	1240	domain		Nr-all	790	1240	domain		Nr-Ar1	780	1490	domain		Ar-all	1250	1540	domain		Doxo	1550	1800	boundary		Dox-all	1550	1800	domain
Nr1	1240	1550	domain		Nr-all	1240	1550	domain		Nr-Ar1	1490	3160	domain		Ar-all	1540	2630	domain		Doxo	1800	2060	domain		Dox-all	1800	2050	domain
Nr1	1550	1800	domain		Nr-all	1550	1790	domain		Nr-Ar1	3160	3520	domain		Ar-all	2630	3160	domain		Doxo	2060	2470	domain		Dox-all	2050	2470	domain
Nr1	1800	2060	domain		Nr-all	1790	2470	domain		Nr-Ar1	3520	5050	domain		Ar-all	3160	3540	domain		Doxo	2470	2680	domain		Dox-all	2470	2660	domain
Nr1	2060	2470	domain		Nr-all	2470	2650	domain		Nr-Ar1	5050	5330	domain		Ar-all	3540	4260	domain		Doxo	2680	3130	domain		Dox-all	2660	3130	domain
Nr1	2470	2650	domain		Nr-all	2650	3160	domain		Nr-Ar1	5330	5350	gap		Ar-all	4260	5050	domain		Doxo	3130	3420	domain		Dox-all	3130	3410	domain
Nr1	2650	3500	domain		Nr-all	3160	3500	domain		Ar replicate 2					Ar-all	5050	5330	domain		Doxo	3420	3970	domain		Dox-all	3410	4240	domain
Nr1	3500	4130	domain		Nr-all	3500	4130	domain		Nr-Ar2	0	10	gap		Ar-all	5330	5350	gap		Doxo	3970	4130	domain		Dox-all	4240	4400	domain
Nr1	4130	4230	boundary		Nr-all	4130	4240	boundary		Nr-Ar2	10	830	domain							Doxo	4130	4250	boundary		Dox-all	4400	5050	domain
Nr1	4230	5040	domain		Nr-all	4240	5040	domain		Nr-Ar2	830	1240	domain							Doxo	4250	5040	domain		Dox-all	5050	5330	domain
Nr1	5040	5320	domain		Nr-all	5040	5350	domain		Nr-Ar2	1240	1550	domain							Doxo	5040	5320	domain		Dox-all	5330	5350	gap
Nr1	5320	5350	gap							Nr-Ar2	1550	3160	domain							Doxo	5320	5350	gap
NT replicate 2										Nr-Ar2	3160	3540	domain							Doxo replicate 2
Nr2	0	590	domain							Nr-Ar2	3540	3950	domain							Doxo2	0	180	domain
Nr2	590	790	domain							Nr-Ar2	3950	5030	domain							Doxo2	180	790	domain
Nr2	790	1240	domain							Nr-Ar2	5030	5050	gap							Doxo2	790	1240	domain
Nr2	1240	1530	domain							Nr-Ar2	5050	5280	domain							Doxo2	1240	1540	domain
Nr2	1530	1800	domain							Nr-Ar2	5280	5350	gap							Doxo2	1540	1800	domain
Nr2	1800	2060	domain							Ar replicate 3										Doxo2	1800	2050	domain
Nr2	2060	2470	domain							Nr-Ar3	0	120	domain							Doxo2	2050	2470	domain
Nr2	2470	2650	domain							Nr-Ar3	120	900	domain							Doxo2	2470	2650	domain
Nr2	2650	3410	domain							Nr-Ar3	900	1240	domain							Doxo2	2650	3160	domain
Nr2	3410	4240	domain							Nr-Ar3	1240	1530	domain							Doxo2	3160	3490	domain
Nr2	4240	5050	domain							Nr-Ar3	1530	1820	domain							Doxo2	3490	4110	domain
Nr2	5050	5350	domain							Nr-Ar3	1820	2630	domain							Doxo2	4110	4250	boundary
NT replicate 3										Nr-Ar3	2630	3080	domain							Doxo2	4250	4860	domain
Nr3	0	110	domain							Nr-Ar3	3080	3510	domain							Doxo2	4860	5320	domain
Nr3	110	790	domain							Nr-Ar3	3510	3980	domain							Doxo2	5320	5350	gap
Nr3	790	1190	domain							Nr-Ar3	3980	4260	domain
Nr3	1190	1530	domain							Nr-Ar3	4260	5030	domain
Nr3	1530	1800	domain							Nr-Ar3	5030	5050	gap
Nr3	1800	2040	domain							Nr-Ar3	5050	5300	domain
Nr3	2040	2470	domain							Nr-Ar3	5300	5350	gap
Nr3	2470	2670	domain
Nr3	2670	3130	domain
Nr3	3130	3410	domain
Nr3	3410	3970	domain
Nr3	3970	4240	domain
Nr3	4240	5040	domain
Nr3	5040	5350	domain

## Sheet: Table S2
The table below shows which pairs of PRE clusters are connected by RNA-RNA interactions located in close proximity to both motifs.
Bonferroni-adjusted one-sided p-values in the table are from a permutation test that compares numbers of chimeras connecting two motifs (+/- 50 nt), to counts of chimeras connecting circularly permuted regions along NORAD
Interaction	padj_Nr-all	padj_Nr-Ar-all	padj_Nr-Dox-all	start(1)	end(1)	start(2)	end(2)
1-2	1	1	1	710	817	1087	1195
1-3	1.2e-17	5.28e-41	0.000111	710	817	1389	1508
1-5	1	1	1	710	817	1988	2096
1-7	1	1	1	710	817	2588	2705
1-8	1	1	3.15e-34	710	817	2919	3027
1-9	1	1	1	710	817	3222	3341
1-10	4.76e-26	2.49e-06	3.44e-09	710	817	3542	3650
2-3	1	1	1	1087	1195	1389	1508
2-5	1.35e-64	7.27e-28	4.19e-59	1087	1195	1988	2096
2-7	0.701	1	0.0023	1087	1195	2588	2705
2-8	1	1	1	1087	1195	2919	3027
2-9	1.25e-43	2.55e-12	4.85e-09	1087	1195	3222	3341
2-10	1	1	1	1087	1195	3542	3650
3-5	1	1	1	1389	1508	1988	2096
3-7	1	1	1	1389	1508	2588	2705
3-8	1	1	1	1389	1508	2919	3027
3-9	1	1	1	1389	1508	3222	3341
3-10	1	1	0.68	1389	1508	3542	3650
5-7	1	1	1	1988	2096	2588	2705
5-8	1	1	1	1988	2096	2919	3027
5-9	1	1	1	1988	2096	3222	3341
5-10	1	1	1	1988	2096	3542	3650
7-8	2.02e-29	2.89e-29	3.49e-28	2588	2705	2919	3027
7-9	1	1	1	2588	2705	3222	3341
7-10	1	1	1	2588	2705	3542	3650
8-9	1	1	1	2919	3027	3222	3341
8-10	1	1	1	2919	3027	3542	3650
9-10	1	1	1	3222	3341	3542	3650
2S-1	1	1	1	1191	1298	710	817
2S-2	1	1	1	1191	1298	1087	1195
2S-3	1	1	1	1191	1298	1389	1508
2S-5	4.33e-59	1.13e-46	8.37e-66	1191	1298	1988	2096
2S-7	1	1	1	1191	1298	2588	2705
2S-8	6.52e-29	2.25e-05	1	1191	1298	2919	3027
2S-9	1	1	1	1191	1298	3222	3341
2S-10	1	1	1	1191	1298	3542	3650
4S-1	1	1	1	1775	1885	710	817
4S-2	1	1	1	1775	1885	1087	1195
4S-3	1	1	1	1775	1885	1389	1508
4S-5	1	1	1	1775	1885	1988	2096
4S-7	1	0.00619	1	1775	1885	2588	2705
4S-8	1	1	1	1775	1885	2919	3027
4S-9	0.0363	1	1.45e-06	1775	1885	3222	3341
4S-10	1	1	1	1775	1885	3542	3650
6S-1	1	1	1	2416	2523	710	817
6S-2	1	1	1	2416	2523	1087	1195
6S-3	1	1	1	2416	2523	1389	1508
6S-5	1	1	1	2416	2523	1988	2096
6S-7	1	1	1	2416	2523	2588	2705
6S-8	1	1	1	2416	2523	2919	3027
6S-9	1	1	1	2416	2523	3222	3341
6S-10	1	1	1	2416	2523	3542	3650
12S-1	1	1	9.28e-53	4549	4656	710	817
12S-2	1	1	1	4549	4656	1087	1195
12S-3	2.66e-19	3.19e-58	1	4549	4656	1389	1508
12S-5	1	1	1.17e-08	4549	4656	1988	2096
12S-7	1	1	1	4549	4656	2588	2705
12S-8	1	1	1	4549	4656	2919	3027
12S-9	2.54e-17	7.47e-08	6.65e-07	4549	4656	3222	3341
12S-10	1	1	1	4549	4656	3542	3650
2S-4S	1	1	1	1191	1298	1775	1882
2S-6S	1	1	1	1191	1298	2416	2523
2S-12S	1	1	1	1191	1298	4549	4656
4S-6S	1	1	1	1775	1882	2416	2523
4S-12S	1	1	1	1775	1882	4549	4656
6S-12S	1	1	1	2416	2523	4549	4656

## Sheet: Table S3
miniNORAD relative position	Base	Hg19 assembly position on chr20	Control	mini-NORAD7/8 rep1	mini-NORAD7/8 rep2	Full NORAD OE	alt. sequence 1	alt. sequence 2	Endogenous	Delta-disordered
914	A	34636232	0.00212114	0.043987	0.0440935	0.070583	0.0696143	0.0947629	0.000113211	0.046005
916	A	34636230	0.00131009	0.0400965	0.0406226	8.26e-05	0.0486209	0.017496	7.97e-05	0.0452531
918	A	34636228	0.000894587	0.0396083	0.0378637	0.00592738	0.0508875	0.0146904	0.00441568	0.0407873
920	A	34636226	0.000776774	0.0383973	0.0477817	0.058181	0.0521624	0.0126732	0.00308117	0.0475005
921	A	34636225	0.000952944	0.0454795	0.0630301	0.0116681	0.0707262	0.101787	0.00445084	0.0615363
922	C	34636224	0.000170687	0.0187588	0.0521051	0.0234297	0.0363207	0.0094982	0.0013068	0.0611908
925	A	34636221	0.000631287	0.0109602	0.0106882	8.08e-05	0.0156274	0.00583707	0.00110458	0.00974674
926	C	34636220	0.000103131	0.0043527	0.0065539	7.62e-05	0.0103089	0.00307833	0.000298575	0.00774468
927	A	34636219	0.000250598	0.0401391	0.0521994	0.00198757	0.0512379	0.0122058	0.00444529	0.0555131
928	A	34636218	0.00100605	0.0643737	0.0828565	0.0225261	0.0862588	0.0218136	0.00127588	0.0775414
929	A	34636217	0.000655825	0.0498226	0.0611463	0.0252649	0.0510263	0.0223514	0.00425752	0.0661138
932	A	34636214	0.00224818	0.0409475	0.0684938	0.00643842	0.105209	0.0466936	0.00257655	0.0632065
935	C	34636211	0.000690414	0.00640479	0.0069005	0.000127284	0.00628195	0.00354144	0.00016604	0.0072119
936	C	34636210	0.000436208	0.00736672	0.00577887	0.00212243	0.00668525	0.00172598	0.0023716	0.00765691
937	C	34636209	0.000506583	0.0560045	0.0771266	0.0672795	0.0541321	0.0127071	0.00696263	0.0838226
939	A	34636207	0.000273039	0.0296516	0.0360285	0.0392825	0.0352505	0.010564	0.00347069	0.0468187
944	A	34636202	0.00111174	0.028101	0.0429937	0.0542131	0.0710753	0.0294284	0.0037613	0.0467288
946	A	34636200	0.000750197	0.0176271	0.0260041	0.056389	0.0342239	0.0163685	0.00115629	0.0227278
947	A	34636199	0.000896445	0.013176	0.0201281	6.86e-05	0.0369027	0.0240649	0.000184273	0.0174174
949	A	34636197	0.00190288	0.0125105	0.0216142	0.0537622	0.0700367	0.0290161	7.07e-05	0.0160065
951	C	34636195	0.000222622	0.00519289	0.00912971	0.000244417	0.0151131	0.00319386	0.000596503	0.0113003
953	A	34636193	0.000518709	0.00649835	0.00960031	0.0310066	0.0185799	0.0120512	0.00127192	0.0085697
956	C	34636190	0.000226613	0.0284368	0.0568098	0.00351221	0.052686	0.013801	0.00173255	0.0599035
958	C	34636188	0.000440827	0.0143127	0.0210472	7.58e-05	0.0144195	0.00527333	0.000899121	0.0226118
960	A	34636186	0.000991892	0.00562966	0.0128007	0.000115628	0.030568	0.014198	0.000107438	0.00794754
962	A	34636184	0.000329707	0.0152458	0.0156238	0.00562271	0.0156089	0.00545087	7.48e-05	0.0160011
964	A	34636182	0.000938063	0.0104653	0.0156986	0.0103913	0.0228212	0.00979439	5.81e-05	0.0136436
967	A	34636179	0.00119523	0.0153181	0.0239622	0.000103775	0.0587711	0.0172514	0.000318165	0.0229324
968	A	34636178	0.00110488	0.0430634	0.0608575	0.0150832	0.0805981	0.022163	0.00730243	0.0674219
969	A	34636177	0.00137892	0.0436868	0.0579369	0.0939588	0.0818665	0.0193578	0.00107294	0.058002
971	A	34636175	0.000455557	0.0384394	0.0568033	0.000110954	0.0468729	0.0152715	0.00186523	0.0505901
977	C	34636169	0.00134153	0.0616087	0.064802	0.028922	0.0356445	0.0128473	0.00204118	0.0730885
978	C	34636168	0.00050015	0.0481759	0.0520772	0.0124352	0.0383384	0.0101628	0.00343875	0.0569662
979	A	34636167	0.000270273	0.0406168	0.0550412	0.0481803	0.0555205	0.0105476	0.00199658	0.0516722
980	A	34636166	0.000517306	0.0404614	0.0548959	0.0154628	0.0698668	0.0719163	0.00422575	0.0581331
984	A	34636162	0.000568888	0.0285006	0.0446626	0.0287907	0.0455542	0.0128845	0.0040241	0.0396391
987	A	34636159	0.000704718	0.0501442	0.0525608	0.000103825	0.0322006	0.0128888	0.00921569	0.0565645
988	C	34636158	0.000454277	0.0433785	0.0476041	0.00537583	0.0288027	0.00665884	0.00408348	0.0503566
989	A	34636157	0.000452482	0.0244369	0.0384439	0.0113567	0.0399983	0.0168372	0.00316978	0.0344246
991	A	34636155	0.000200051	0.0561462	0.0746074	0.0260861	0.0987113	0.0153071	0.00924853	0.0750809
992	A	34636154	0.000920568	0.0270684	0.0313967	0.0780217	NA	0.0388279	0.00160573	0.0305791
995	A	34636151	0.00123579	0.00871646	0.0163199	0.0217557	NA	NA	7.32e-05	0.0128738
996	C	34636150	NA	NA	NA	NA	NA	0.0310118	NA	NA
997	A	34636149	0.000290877	0.0244053	0.0246567	0.0276083	0.0237544	0.0412182	0.00132069	0.0214762
999	C	34636147	NA	NA	NA	NA	0.0226716	NA	NA	NA
1000	C	34636146	NA	NA	NA	NA	0.0274908	NA	NA	NA
1001	A	34636145	0.00175651	0.012091	0.0264519	0.0801155	NA	0.0260878	8.5e-05	0.0216487
1002	C	34636144	NA	NA	NA	NA	0.020718	NA	NA	NA
1004	A	34636142	0.000851177	0.0146136	0.0182851	0.0425153	NA	NA	0.00241644	0.0143185
1005	A	34636141	0.000818005	0.0211372	0.0241382	0.000115489	NA	0.0242226	0.00313904	0.0197051
1006	A	34636140	0.000546119	0.0190026	0.0180319	7.83e-05	0.00763551	NA	0.00212523	0.0167011
1007	C	34636139	0.000530603	0.0221797	0.01632	0.0103998	0.00503141	0.0220909	0.00242346	0.0174944
1008	C	34636138	NA	NA	NA	NA	0.00598239	0.0205547	NA	NA
1009	A	34636137	0.000488296	0.0299983	0.039122	0.0391127	NA	0.0213359	0.00289537	0.0376957
1010	A	34636136	0.000719921	0.0197709	0.0262913	0.000349864	0.0670271	NA	0.00276691	0.0244684
1011	C	34636135	0.000330154	0.019549	0.0169539	0.000124623	0.0638642	NA	0.000183373	0.0134616
1012	A	34636134	0.000340466	0.0166018	0.0178142	7.82e-05	0.0413207	0.0181346	0.00292268	0.0129235
1013	C	34636133	0.000255024	0.0194927	0.0174298	9.49e-05	NA	0.02716	0.000999697	0.0160833
1014	A	34636132	0.000364345	0.0175436	0.0198697	0.0397331	NA	NA	4.37e-05	0.0176904
1018	C	34636128	NA	NA	NA	NA	0.0204714	NA	NA	NA
1021	A	34636125	0.000872295	0.0238512	0.0275537	0.0239966	0.0404832	NA	0.000155013	0.023943
1022	C	34636124	0.000608227	0.0471241	0.0658421	0.0258481	NA	0.0542302	0.00640717	0.065421
1023	A	34636123	0.000376076	0.0330603	0.0473846	0.018894	NA	0.0368923	7.42e-05	0.0435929
1024	C	34636122	0.00066745	0.057457	0.0766979	0.00204696	0.115628	NA	0.00126802	0.0792263
1025	A	34636121	NA	NA	NA	NA	NA	0.0714488	NA	NA
1026	A	34636120	NA	NA	NA	NA	NA	0.0334475	NA	NA
1027	A	34636119	NA	NA	NA	NA	0.00311606	NA	NA	NA
1028	C	34636118	NA	NA	NA	NA	0.000272822	1.74e-05	NA	NA
1029	C	34636117	NA	NA	NA	NA	NA	0.000340928	NA	NA
1030	A	34636116	NA	NA	NA	NA	0.000456552	0.00743034	NA	NA
1031	A	34636115	0	0.0193463	0.00802388	0.00276243	NA	0.00864731	0	NA
1032	A	34636114	0.0127877	0.0541406	0.0413386	0.0292398	NA	0.0500989	0.0243902	NA
1033	A	34636113	0.00227273	0.0355096	0.0179391	0.00738007	0.00502513	0.0646048	0	NA
1034	A	34636112	0.011236	0.0655684	0.184732	0.106667	NA	NA	0.0243902	NA
1035	C	34636111	NA	NA	NA	NA	0.0072904	0.0109589	NA	NA
1036	C	34636110	NA	NA	NA	NA	0.00327154	NA	NA	NA
1038	C	34636108	NA	NA	NA	NA	0.0170732	0.0213499	NA	NA
1039	A	34636107	NA	NA	NA	NA	0.01215	NA	NA	NA
1040	A	34636106	0	0.0241104	0.00927961	0.0149813	NA	NA	0	NA
1041	C	34636105	NA	NA	NA	NA	NA	0.0163005	NA	NA
1042	A	34636104	0	0.0264052	0.0262474	0	NA	NA	0.00211416	NA
1043	A	34636103	0	0.00514015	0.0052296	0.000279787	0.000909665	0.0206897	0.000561167	NA
1044	A	34636102	0	0.000269563	0.000218998	1.53e-05	NA	0.0187761	1.08e-05	NA
1045	C	34636101	NA	NA	NA	NA	0.00681844	0.0152249	NA	NA
1046	A	34636100	NA	NA	NA	NA	0.00180729	0.0230126	NA	NA
1047	C	34636099	0.00113291	0.0616938	0.0705643	0.04469	0.06444	NA	0.00305599	NA
1048	C	34636098	NA	NA	NA	NA	NA	0.0137931	NA	NA
1050	A	34636096	NA	NA	NA	NA	NA	0.0117566	NA	NA
1051	C	34636095	0.00651539	0.0167279	0.0143718	0.00538932	0.128293	NA	0.00851361	NA
1052	A	34636094	NA	NA	NA	NA	0.0505657	0.0565093	NA	NA
1054	C	34636092	0.00158844	0.0144514	0.0105541	0.000784934	NA	NA	0.00108517	NA
1056	C	34636090	NA	NA	NA	NA	0.038595	NA	NA	NA
1057	A	34636089	0.000796881	0.0136309	0.0134195	0.0592632	NA	0	0.000846242	NA
1058	A	34636088	0.00140397	0.0172189	0.0213786	0.000716165	NA	NA	0.00473506	NA
1059	A	34636087	0.00222991	0.0491482	0.0724525	0.0329248	0.111872	NA	0.00504264	NA
1060	A	34636086	0.000812391	0.0501691	0.0705396	0.0459199	NA	NA	0.00969999	NA
1061	A	34636085	NA	NA	NA	NA	0.0438094	0.00531915	NA	NA
1063	A	34636083	0.00194098	0.0111274	0.0102945	0.0263418	0.041326	0.891304	0.000908045	NA
1064	C	34636082	0.00176369	0.027557	0.0260693	0.0013647	0.0788975	0	0.00294709	NA
1065	A	34636081	NA	NA	NA	NA	0.0495132	NA	NA	NA
1066	C	34636080	NA	NA	NA	NA	NA	0.893048	NA	NA
1068	C	34636078	NA	NA	NA	NA	NA	0	NA	NA
1069	C	34636077	NA	NA	NA	NA	0.0198899	NA	NA	NA
1070	A	34636076	NA	NA	NA	NA	0.00921383	0	NA	NA
1071	A	34636075	0.00128867	0.069361	0.102088	0.0712135	0.0144041	0.0434783	0.00477606	NA
1072	A	34636074	0.00162988	0.0356787	0.0569752	0.0667559	NA	0	0.00648921	NA
1074	A	34636072	NA	NA	NA	NA	0.0744831	0.16129	NA	NA
1076	A	34636070	0.000643343	0.0269642	0.0400091	0.071113	NA	0.0431655	0.00317442	NA
1077	A	34636069	NA	NA	NA	NA	NA	0.0208333	NA	NA
1078	A	34636068	0.000589796	0.0549411	0.0699512	0.0170394	NA	NA	0.00588277	NA
1079	A	34636067	NA	NA	NA	NA	0.0337107	0	NA	NA
1080	A	34636066	0.00103091	0.0416792	0.0602156	0.0272198	NA	0.00657895	0.00510556	NA
1081	A	34636065	0.00141123	0.0389012	0.0529843	0.0679112	NA	NA	0.0034343	NA
1082	C	34636064	0.000674786	0.0431762	0.0473308	0.000354087	0.0203963	0.00657895	0.00222097	NA
1083	A	34636063	0.000652612	0.0325572	0.0358473	0.0309687	0.0315403	0	0.000607858	NA
1084	A	34636062	NA	NA	NA	NA	0.0418239	0	NA	NA
1085	C	34636061	0.000585571	0.0259485	0.0256259	0.000266211	NA	0.00704225	0.00387063	NA
1086	A	34636060	0.000650039	0.0350824	0.0528186	0.038961	NA	0	0.00493546	NA
1088	C	34636058	0.000826112	0.0434051	0.0495567	0.00030919	NA	0	0.00297804	NA
1089	C	34636057	NA	NA	NA	NA	0.0565308	NA	NA	NA
1090	C	34636056	0.0013507	0.0454768	0.0488399	0.0716146	NA	0.0133333	0.00361208	NA
1091	A	34636055	NA	NA	NA	NA	0.0407964	NA	NA	NA
1092	A	34636054	0.00184349	0.0456548	0.0695615	0.0020325	0.114756	NA	0.00698489	NA
1093	A	34636053	0.00171518	0.038573	0.0625262	0.0304042	0.0379619	0.163934	0.00658819	NA
1094	C	34636052	NA	NA	NA	NA	NA	0.258537	NA	NA
1096	C	34636050	NA	NA	NA	NA	NA	0.197674	NA	NA
1097	A	34636049	0.00112502	0.0589419	0.0638565	0.0181195	NA	0.00743494	0.00355586	NA
1098	C	34636048	0.00065657	0.0642858	0.0718246	0.000247581	NA	NA	0.00685585	NA
1099	A	34636047	0.00166468	0.0472293	0.0595812	0.0118889	0.0753847	0.25	0.00276813	NA
1100	C	34636046	0.00139788	0.0891869	0.0967135	0.0960349	0.0578737	NA	0.00852829	NA
1102	A	34636044	NA	NA	NA	NA	0.0783299	NA	NA	NA
1103	A	34636043	NA	NA	NA	NA	0.0878058	NA	NA	NA
1104	C	34636042	0.0020499	0.0329713	0.0344123	0.000872898	NA	NA	0.00123773	NA
1105	C	34636041	0.00109006	0.0274722	0.0324063	0.0250506	0.0618028	NA	0.00456476	NA
1106	A	34636040	NA	NA	NA	NA	0.0580783	NA	NA	NA
1107	A	34636039	0.00068551	0.0538752	0.0631965	0.0473886	0.0541941	2.05e-05	0.00192201	NA
1108	C	34636038	NA	NA	NA	NA	NA	6.14e-05	NA	NA
1109	A	34636037	0.00153343	0.0509251	0.0757023	0.0444124	NA	NA	0.00416503	NA
1111	C	34636035	0.00101101	0.0187258	0.0228885	0.0136103	NA	NA	0.00354957	NA
1112	C	34636034	0.000563756	0.0107893	0.0115459	0.000326922	NA	0.00202946	0.00663134	NA
1113	A	34636033	0.000712131	0.0130967	0.0166012	0.000412018	0.0448129	0.00253701	0.000414884	NA
1114	C	34636032	NA	NA	NA	NA	NA	0.00851415	NA	NA
1115	C	34636031	0.000616513	0.0176263	0.0150953	0.0229773	0.0250853	NA	0.000315899	NA
1116	A	34636030	0.0016362	0.026748	0.0479481	0.0494531	NA	NA	0.00388893	NA
1117	C	34636029	NA	NA	NA	NA	0.0954637	0.0205212	NA	NA
1118	C	34636028	NA	NA	NA	NA	NA	0.0203339	NA	NA
1119	C	34636027	NA	NA	NA	NA	NA	0.0326027	NA	NA
1120	A	34636026	NA	NA	NA	NA	NA	0.0368446	NA	NA
1122	A	34636024	NA	NA	NA	NA	NA	0.0856724	NA	NA
1123	C	34636023	NA	NA	NA	NA	0.0110949	NA	NA	NA
1125	A	34636021	NA	NA	NA	NA	0.0306707	NA	NA	NA
1128	C	34636018	NA	NA	NA	NA	0.00525094	0.020113	NA	NA
1129	A	34636017	0.000843294	0.0280751	0.0370252	0.000956617	0.0134638	NA	0.00643049	NA
1131	A	34636015	0.00061516	0.0413082	0.0473299	0.0585657	NA	NA	0.00523046	NA
1132	C	34636014	NA	NA	NA	NA	NA	0.0174957	NA	NA
1133	A	34636013	NA	NA	NA	NA	0.0553063	NA	NA	NA
1134	A	34636012	0.000671876	0.0368908	0.0521301	0.0364519	NA	0.0333847	0.0070459	NA
1136	A	34636010	NA	NA	NA	NA	0.0433002	0.0382377	NA	NA
1138	C	34636008	NA	NA	NA	NA	0.0840557	NA	NA	NA
1140	A	34636006	0.000223142	0.000200926	0.000198367	0.00017576	NA	NA	0.000175471	NA
1141	A	34636005	0.000121026	0.000121287	0.000113367	0.00012776	NA	NA	0.000131492	NA
1142	A	34636004	NA	NA	NA	NA	NA	0.0546934	NA	NA
1144	A	34636002	0.000111939	9.89e-05	9.84e-05	7.93e-05	NA	NA	0.000109387	NA
1145	A	34636001	0.000107586	0.000114507	8.83e-05	9.94e-05	0.021708	0.0332889	9.47e-05	NA
1146	A	34636000	NA	NA	NA	NA	0.029981	0.0254887	NA	NA
1147	C	34635999	NA	NA	NA	NA	NA	0.0313375	NA	NA
1148	A	34635998	0.00014417	0.000695681	0.000129675	0.00144719	NA	0.0305593	0.00243278	NA
1149	A	34635997	0.000470513	0.0147507	0.0114082	0.0351271	0.0923187	0.0763937	0.00731799	NA
1150	C	34635996	NA	NA	NA	NA	0.0526301	0.0360239	NA	NA
1151	A	34635995	NA	NA	NA	NA	NA	0.0890548	NA	NA
1154	C	34635992	NA	NA	NA	NA	NA	0.0178865	NA	NA
1155	C	34635991	0.000647355	0.0589975	0.076885	0.061283	0.0439022	0.0107368	0.0179459	NA
1157	A	34635989	0.000833979	0.0229034	0.0440786	0.0587349	0.0916511	NA	0.0105414	NA
1158	C	34635988	NA	NA	NA	NA	NA	0.0521184	NA	NA
1159	A	34635987	0.000769232	0.0564338	0.0809041	0.0686364	0.0463404	0.0566387	0.015884	NA
1160	C	34635986	0.000986802	0.0407476	0.0431786	0.0240233	NA	NA	0.00226299	NA
1161	C	34635985	0.000412123	0.0247243	0.0281558	0.0239278	NA	NA	0.0015713	NA
1162	A	34635984	0.000435272	0.0214331	0.0315727	0.0203998	0.0894992	NA	0.00177063	NA
1163	C	34635983	NA	NA	NA	NA	NA	0.0986572	NA	NA
1164	A	34635982	0.000252235	0.0481548	0.0581329	0.0318896	0.0444894	NA	0.0018196	NA
1165	A	34635981	0.000595123	0.0331853	0.0405268	0.0306515	NA	0.063892	0.00297684	NA
1166	A	34635980	NA	NA	NA	NA	NA	0.0477011	NA	NA
1170	C	34635976	0.000666925	0.0414832	0.047696	0.035654	NA	NA	0.00438418	NA
1171	A	34635975	NA	NA	NA	NA	0.0840898	NA	NA	NA
1172	A	34635974	NA	NA	NA	NA	0.0888785	NA	NA	NA
1173	A	34635973	0.00067199	0.0491454	0.079332	0.0821769	0.0319599	NA	0.00959497	NA
1174	A	34635972	NA	NA	NA	NA	0.0273271	NA	NA	NA
1177	A	34635969	0.00145206	0.0132718	0.0246911	0.0497746	0.0646326	NA	0.00211771	NA
1178	C	34635968	NA	NA	NA	NA	NA	0.00833552	NA	NA
1179	A	34635967	0.000191105	0.0314291	0.0349496	0.016195	0.0481038	0.00711067	0.0020814	NA
1180	A	34635966	0.000941548	0.0200451	0.0232446	0.0317864	NA	NA	0.00355155	NA
1182	A	34635964	0.000448131	0.025535	0.0271209	0.0281374	NA	NA	0.0035863	NA
1183	C	34635963	0.000292825	0.021336	0.0224111	0.0343962	0.0457511	0.0454106	0.00158858	NA
1184	A	34635962	0.000335877	0.0237442	0.0333798	0.0296804	0.0482628	NA	0.00330487	NA
1185	C	34635961	0.000548089	0.057913	0.0725204	0.0557794	0.0523189	NA	0.00858031	NA
1186	C	34635960	NA	NA	NA	NA	NA	0.0240354	NA	NA
1187	A	34635959	0.000757324	0.0369169	0.0530389	0.058743	NA	0.02646	0.00596248	NA
1188	A	34635958	NA	NA	NA	NA	0.0834516	NA	NA	NA
1189	C	34635957	0.000439342	0.0371607	0.0541228	0.0380103	NA	NA	0.00453225	NA
1190	A	34635956	0.000625818	0.0253652	0.0440332	0.0590224	NA	0.0444951	0.00549935	NA
1191	A	34635955	NA	NA	NA	NA	NA	0.0286876	NA	NA
1192	A	34635954	0.000330926	0.0494788	0.0753861	0.0781796	NA	NA	0.00494457	NA
1193	A	34635953	NA	NA	NA	NA	0.107558	NA	NA	NA
1194	A	34635952	0.000495679	0.0384461	0.0561489	0.0463008	NA	NA	0.00448264	NA
1196	A	34635950	0.000447873	0.0409943	0.0580674	0.0453551	NA	NA	0.00582153	NA
1197	A	34635949	0.00040462	0.0426974	0.0608094	0.0539918	NA	NA	0.0104951	NA
1198	C	34635948	0.000664282	0.0759009	0.0987936	0.06259	0.0650698	0.0652995	0.0140835	NA
1199	C	34635947	0.000386974	0.0571682	0.0853497	0.0708858	NA	NA	0.0121598	NA
1200	A	34635946	0.000512222	0.0355648	0.0521452	0.0369899	NA	0.0655614	0.00684932	NA
1202	C	34635944	NA	NA	NA	NA	0.0666399	0.0249685	NA	NA
1203	A	34635943	NA	NA	NA	NA	NA	0.0277382	NA	NA
1206	A	34635940	0.00061983	0.0237532	0.0293963	0.0290735	0.0343641	NA	0.00125734	NA
1207	C	34635939	0.00041903	0.0395954	0.0454921	0.031157	NA	0.0248356	0.00430179	NA
1208	A	34635938	0.000282808	0.0216001	0.0248934	0.0195782	NA	0.0790422	0.000981212	NA
1211	A	34635935	NA	NA	NA	NA	0.0448208	0.0543316	NA	NA
1215	A	34635931	NA	NA	NA	NA	0.0605574	NA	NA	NA
1216	A	34635930	0.000569089	0.0150823	0.0308854	0.0236113	NA	NA	0.00449607	NA
1219	C	34635927	NA	NA	NA	NA	0.0698383	NA	NA	NA
1220	A	34635926	NA	NA	NA	NA	0.0278677	0.104754	NA	NA
1221	A	34635925	0.0012648	0.0213294	0.0283513	0.0499933	NA	0.0618792	7.9e-05	NA
1223	C	34635923	NA	NA	NA	NA	0.0521507	NA	NA	NA
1224	C	34635922	0.000611354	0.063155	0.0877955	0.0716163	0.0390787	NA	0.0162259	NA
1225	A	34635921	0.000360336	0.0346028	0.0419749	0.0274855	NA	0.0611424	0.00171713	NA
1226	A	34635920	0.000589866	0.0282714	0.0293422	0.0257326	NA	NA	0.00434248	NA
1227	C	34635919	0.000599326	0.0312881	0.026596	0.0198276	NA	0.0608808	0.000357137	NA
1228	C	34635918	0.000554476	0.02709	0.0254321	0.0112647	0.0947083	NA	0.00210859	NA
1229	C	34635917	0.000538681	0.0246919	0.0212134	0.00815885	0.0753567	NA	0.00384209	NA
1231	A	34635915	0.000662706	0.0214277	0.0223056	0.023958	NA	0.0315002	0.000967126	NA
1232	C	34635914	0.000506471	0.0351355	0.032408	0.016512	NA	0.0481612	0.00246761	NA
1233	C	34635913	NA	NA	NA	NA	0.101311	NA	NA	NA
1238	A	34635908	0.000396465	0.0300658	0.0463065	0.0408254	0.069251	0.0677068	0.00426868	NA
1240	A	34635906	0.000349727	0.0403861	0.0602573	0.0358303	0.0830953	0.117993	0.00512779	NA
1242	A	34635904	0.000631801	0.0178343	0.0323942	0.0319106	0.0505109	0.0213421	0.00454423	NA
1244	C	34635902	0.000916934	0.0670297	0.0860954	0.0852142	0.0890383	0.0200501	0.0138392	NA
1247	A	34635899	0.00031252	0.00859187	0.0105987	0.0101765	0.0129561	0.000970533	0.00203421	0.000827027
1248	C	34635898	0.00122432	0.0153095	0.0159411	0.0111118	0.0164279	0.022431	0.00569876	0.0190176
1249	A	34635897	0.000364534	0.0427584	0.0531289	0.0529671	0.026936	0.0471856	0.00807723	0.0486754
1250	A	34635896	0.000807904	0.0547328	0.0737989	0.0829951	0.0429711	0.0720858	0.0128541	0.065476
1251	A	34635895	0.00111639	0.054372	0.0759781	0.0555617	0.075324	0.0735696	0.0132539	0.0677844
1252	C	34635894	0.001779	0.074401	0.098153	0.101264	0.102744	0.0935752	0.018203	0.113209
1255	A	34635891	0.00179959	0.0459199	0.0681309	0.0662285	0.0794775	0.0845386	0.0117984	0.0651329
1256	A	34635890	0.00106683	0.043645	0.0635554	0.0699451	0.071189	0.0722441	0.0128357	0.0647115
1259	C	34635887	0.00266123	0.0109026	0.0125858	0.014115	0.0214211	0.0268174	0.00356726	0.0208124
1260	C	34635886	0.00337585	0.0158493	0.0182413	0.0217356	0.0273159	0.0296508	0.00655626	0.0294047
1263	A	34635883	0.000995374	0.027674	0.0420399	0.0511033	0.0561735	0.0601536	0.00601698	0.0390485
1268	A	34635878	0.000441238	0.035541	0.047549	0.0527596	0.0567577	0.0478409	0.00774747	0.0418569
1269	A	34635877	0.000568386	0.0155823	0.0216181	0.0356079	0.0381665	0.0293531	0.0029824	0.0203572
1270	A	34635876	0.000696519	0.00654051	0.00973219	0.00454609	0.0150543	0.0161158	0.00144894	0.00947243
1271	C	34635875	0.000745314	0.00180023	0.00214627	0.00192831	0.00415746	0.00347801	0.00193887	0.00339957
1272	A	34635874	0.000414244	0.00200277	0.00287601	0.00431376	0.00582459	0.0054869	0.000173657	0.00303966
1274	C	34635872	0.00198128	0.00292893	0.00321773	0.00578989	0.00761743	0.00765565	0.00223267	0.00719999
1276	A	34635870	0.000559721	0.00263472	0.00391842	0.013158	0.00836984	0.0101457	0.000418943	0.00427824
1279	C	34635867	0.000723717	0.0350184	0.0615951	0.0680225	0.144702	0.120881	0.0125321	0.110887
1283	C	34635863	0.00179398	0.00330063	0.00427435	0.00733994	0.00749713	0.0063857	0.00166765	0.00453381
1285	A	34635861	0.000971411	0.00338028	0.00585386	0.0152435	0.0123742	0.0171503	0.000968101	0.00716026
1287	A	34635859	0.000700886	0.00396133	0.00637058	0.0110837	0.0105167	0.00945578	0.00181015	0.00477815
1293	A	34635853	0.000907711	0.0211268	0.0341544	0.0356892	0.0426767	0.0445763	0.00605519	0.0342428
1295	A	34635851	0.00105201	0.0569769	0.0806942	0.0523259	0.0973776	0.0835992	0.0190291	0.0626471
1296	A	34635850	0.000922612	0.037845	0.0547861	0.0571307	0.0705409	0.0659288	0.00978685	0.0478055

## Sheet: Table S4 NT
		DESeq2 non-chimeric reads						DESeq2 chimeric reads
gene_name	ENST	baseMean.single	log2FoldChange.single	lfcSE.single	stat.single	pvalue.single (two-sided DeSeq2)	padj.single	baseMean.hybrid	log2FoldChange.hybrid	lfcSE.hybrid	stat.hybrid	pvalue.hybrid (two-sided DeSeq2)	padj.hybrid	TGTA.ATA in 3'UTR	NORAD CRISPRi log2FoldChange	gcUTR3	lenUTR3	gcUTR5	lenUTR5	gcCDS	lenCDS
5-8S	ENST00000474885	76070.2	-0.621583	0.850549	-0.730803	0.4649	1	17.8298	0.329202	1.65689	0.198687	0.842508	1	NA	NA	NA	NA	NA	NA	NA	NA
5S	ENST00000365055	7687.87	-0.979437	0.865866	-1.13117	0.257985	1	2.5564	4.35723	4.87614	0.893583	0.371545	NA	NA	NA	NA	NA	NA	NA	NA	NA
7SK	ENST00000365328	12222	-0.141536	0.445959	-0.317375	0.750959	1	11.6824	1.95963	1.00693	1.94614	0.0516378	0.972226	NA	NA	NA	NA	NA	NA	NA	NA
A1BG	ENST00000263100	4.11136	2.07298	2.20136	0.941678	0.346358	1	NA	NA	NA	NA	NA	NA	0	0.120261	0.587963	216	0.645161	62	0.657258	1488
A1CF	ENST00000373995	1.28266	-1.32624	4.9133	-0.269929	0.787215	NA	NA	NA	NA	NA	NA	NA	NA	0.0519099	NA	NA	NA	NA	NA	NA
A26C1B	ENST00000409914	25.593	-0.0075858	2.15982	-0.0035122	0.997198	1	NA	NA	NA	NA	NA	NA	NA	NA	NA	NA	NA	NA	NA	NA
A2LD1	ENST00000376250	10.0047	1.09865	1.62752	0.675047	0.499646	1	NA	NA	NA	NA	NA	NA	NA	NA	NA	NA	NA	NA	NA	NA
A2M	ENST00000318602	6.37503	-0.932395	1.27925	-0.728863	0.466086	1	NA	NA	NA	NA	NA	NA	0	1.03095	0.408696	115	0.495575	113	0.492881	4425
A2ML1	ENST00000299698	11.7559	-0.742988	0.933972	-0.795514	0.426314	1	NA	NA	NA	NA	NA	NA	NA	0.0616367	NA	NA	NA	NA	NA	NA
A4GALT	ENST00000401850	18.1536	-0.707909	1.15184	-0.614588	0.538827	1	NA	NA	NA	NA	NA	NA	0	0.232736	0.630968	775	0.67065	312.5	0.636535	1062
A4GNT	ENST00000236709	6.18616	0.562036	1.67924	0.334697	0.737854	1	NA	NA	NA	NA	NA	NA	NA	-0.166883	NA	NA	NA	NA	NA	NA
AAAS	ENST00000209873	28.2278	2.11442	1.55206	1.36233	0.173094	1	NA	NA	NA	NA	NA	NA	0	-0.224171	0.272727	33	0.613497	163	0.574634	1591.5
AACS	ENST00000316519	32.3906	-0.0304258	0.507349	-0.0599701	0.952179	1	0.328079	3.15341	4.90114	0.643402	0.519963	NA	0	0.209343	0.508709	1109.33	0.807339	218	0.554411	1905
AACSL	ENST00000503486	51.9456	0.386721	0.492114	0.785837	0.431963	1	NA	NA	NA	NA	NA	NA	NA	NA	NA	NA	NA	NA	NA	NA
AADAC	ENST00000232892	7.76693	-1.39916	1.39642	-1.00196	0.316361	1	NA	NA	NA	NA	NA	NA	NA	0.185467	NA	NA	NA	NA	NA	NA
AADACL1	ENST00000475381	42.9209	0.570591	0.559819	1.01924	0.308089	1	NA	NA	NA	NA	NA	NA	NA	NA	NA	NA	NA	NA	NA	NA
AADACL2	ENST00000356517	2.378	2.16441	1.68913	1.28137	0.200064	NA	NA	NA	NA	NA	NA	NA	NA	-0.133511	NA	NA	NA	NA	NA	NA
AADACL3	ENST00000332530	12.0653	-1.53298	1.52157	-1.0075	0.313696	1	NA	NA	NA	NA	NA	NA	NA	0.0282546	NA	NA	NA	NA	NA	NA
AADACL4	ENST00000376221	0.989965	-1.60811	2.31233	-0.695449	0.486774	NA	NA	NA	NA	NA	NA	NA	NA	0	NA	NA	NA	NA	NA	NA
AADAT	ENST00000337664	15.6472	-1.85382	2.11026	-0.878482	0.379682	1	NA	NA	NA	NA	NA	NA	0	-0.0898074	0.335694	706	0.658684	199.75	0.414322	1281
AAGAB	ENST00000261880	64.5596	-0.154106	0.576302	-0.267405	0.789158	1	NA	NA	NA	NA	NA	NA	0	0.0648823	0.415191	2146	0.576813	332.667	0.452508	730
AAK1	ENST00000409085	74.4719	0.219063	0.545343	0.401697	0.687907	1	NA	NA	NA	NA	NA	NA	NA	NA	NA	NA	NA	NA	NA	NA
AAMP	ENST00000248450	103.896	0.144117	0.344471	0.418371	0.675676	1	NA	NA	NA	NA	NA	NA	1	0.0689557	0.537129	404	0.691057	123	0.585534	1306.5
AANAT	ENST00000250615	3.81773	0.0221418	1.47518	0.0150095	0.988025	1	NA	NA	NA	NA	NA	NA	NA	-0.596931	NA	NA	NA	NA	NA	NA
AARS	ENST00000261772	342.78	0.24191	0.469159	0.515626	0.606116	1	1.60851	4.71727	4.87185	0.96827	0.332909	NA	0	-0.220614	0.522936	327	0.645455	110	0.532164	2907
AARS2	ENST00000244571	81.8351	0.795704	0.55521	1.43316	0.151813	1	NA	NA	NA	NA	NA	NA	0	-0.0821585	0.512356	1821	0.666667	3	0.616971	2958
AARSD1	ENST00000409446	20.537	-0.13121	1.39696	-0.0939253	0.925168	1	NA	NA	NA	NA	NA	NA	NA	NA	NA	NA	NA	NA	NA	NA
AASDH	ENST00000205214	16.9638	0.688682	0.814043	0.846002	0.397551	1	NA	NA	NA	NA	NA	NA	0	-0.0044554	0.284483	223	0.47065	447.6	0.397709	2685.3
AASDHPPT	ENST00000278618	44.1907	0.177443	0.606726	0.29246	0.769935	1	NA	NA	NA	NA	NA	NA	0	-0.243613	0.321008	1785	0.726027	146	0.433333	930
AASS	ENST00000393376	11.513	-1.47974	0.8645	-1.71167	0.086957	1	NA	NA	NA	NA	NA	NA	1	0.135733	0.340917	2945	0.606897	145	0.441568	2781
AATF	ENST00000225402	61.3171	0.383231	0.617075	0.621044	0.53457	1	NA	NA	NA	NA	NA	NA	0	0.0915046	0.589372	207	0.697211	251	0.50208	1683
AATK	ENST00000326724	25.4066	2.00741	0.968906	2.07183	0.0382813	0.884137	NA	NA	NA	NA	NA	NA	NA	0.244696	NA	NA	NA	NA	NA	NA
AB015752-3	ENST00000521975	1.40058	2.12704	1.94761	1.09213	0.274777	NA	NA	NA	NA	NA	NA	NA	NA	NA	NA	NA	NA	NA	NA	NA
AB015752-4	ENST00000517505	3.53862	1.43734	1.66704	0.862208	0.388573	NA	NA	NA	NA	NA	NA	NA	NA	NA	NA	NA	NA	NA	NA	NA
AB019438-55	ENST00000334298	16.427	-1.30032	1.00817	-1.28978	0.197128	1	NA	NA	NA	NA	NA	NA	NA	NA	NA	NA	NA	NA	NA	NA
AB019439-2	ENST00000443661	8.89716	-0.217226	0.889556	-0.244196	0.807079	1	NA	NA	NA	NA	NA	NA	NA	NA	NA	NA	NA	NA	NA	NA
AB019439-3	ENST00000390546	0.599384	-2.20961	4.95038	-0.446351	0.655344	NA	NA	NA	NA	NA	NA	NA	NA	NA	NA	NA	NA	NA	NA	NA
ABAT	ENST00000396600	14.0365	0.183366	1.57931	0.116105	0.907569	1	NA	NA	NA	NA	NA	NA	0	0.375297	0.464547	3145	0.59608	454.667	0.547572	1503
ABCA1	ENST00000374736	41.9777	0.962462	0.581825	1.65421	0.0980845	1	NA	NA	NA	NA	NA	NA	1	-0.623612	0.340882	3312	0.611386	404	0.501179	6786
ABCA10	ENST00000269081	12.9146	-0.389902	0.750127	-0.519781	0.603216	1	NA	NA	NA	NA	NA	NA	NA	NA	NA	NA	NA	NA	NA	NA
ABCA12	ENST00000272895	43.6752	-0.156527	0.791334	-0.197802	0.8432	1	NA	NA	NA	NA	NA	NA	NA	-0.987297	NA	NA	NA	NA	NA	NA
ABCA13	ENST00000435803	42.0206	-0.242559	0.633075	-0.383144	0.701613	1	NA	NA	NA	NA	NA	NA	0	0.0507452	0.359052	1983	0.666667	24	0.417474	15177
ABCA17P	ENST00000469908	3.02801	1.49769	1.06821	1.40206	0.160898	NA	NA	NA	NA	NA	NA	NA	NA	NA	NA	NA	NA	NA	NA	NA
ABCA2	ENST00000341511	501.965	1.58269	1.77997	0.889164	NA	NA	1.05091	-1.12272	4.7813	-0.234815	0.814352	NA	1	0.229656	0.641727	695	0.739189	99	0.6322	7356
ABCA3	ENST00000301732	98.0203	0.578175	0.426208	1.35656	0.174922	1	NA	NA	NA	NA	NA	NA	0	0.419181	0.581658	796	0.65309	712	0.60176	5115
ABCA4	ENST00000370225	14.1447	0.108245	0.994568	0.108836	0.913333	1	NA	NA	NA	NA	NA	NA	NA	-0.356581	NA	NA	NA	NA	NA	NA
ABCA5	ENST00000392676	35.004	0.172076	0.939984	0.183063	0.854749	1	NA	NA	NA	NA	NA	NA	NA	NA	NA	NA	NA	NA	NA	NA
ABCA6	ENST00000284425	10.3728	0.876317	1.05282	0.832355	0.405209	1	NA	NA	NA	NA	NA	NA	NA	0.374021	NA	NA	NA	NA	NA	NA
ABCA7	ENST00000263094	245.174	0.653	0.425854	1.53339	0.125179	1	NA	NA	NA	NA	NA	NA	0	0.0502467	0.650685	146	0.662338	231	0.646018	6441
ABCA8	ENST00000269080	6.87571	1.31391	1.32411	0.992301	0.321051	1	NA	NA	NA	NA	NA	NA	NA	0	NA	NA	NA	NA	NA	NA
ABCA9	ENST00000340001	25.0854	0.0296377	0.917165	0.0323145	0.974221	1	NA	NA	NA	NA	NA	NA	NA	0.0632569	NA	NA	NA	NA	NA	NA
ABCB1	ENST00000265724	9.9611	0.0500211	0.924091	0.0541301	0.956831	1	NA	NA	NA	NA	NA	NA	0	0.224098	0.278947	380	0.48073	493	0.413219	3843
ABCB10	ENST00000344517	37.9245	-0.110729	0.898484	-0.12324	0.901917	1	NA	NA	NA	NA	NA	NA	0	-0.416295	0.289919	1597	0.813953	43	0.562021	2217
ABCB11	ENST00000263817	6.46672	0.489516	1.39611	0.350627	0.725868	1	NA	NA	NA	NA	NA	NA	NA	NA	NA	NA	NA	NA	NA	NA
ABCB4	ENST00000358400	2.72688	-2.06404	2.5443	-0.81124	0.417228	NA	NA	NA	NA	NA	NA	NA	0	0.0102322	0.176471	51	0.710526	76	0.453013	3800
ABCB5	ENST00000444370	22.8892	-0.733356	1.18183	-0.620524	0.534913	1	NA	NA	NA	NA	NA	NA	0.5	-0.407562	0.367281	1220.5	0.380013	468.75	0.428328	1747.5
ABCB6	ENST00000265316	62.7491	0.311663	0.60812	0.512503	0.608299	1	0.390724	3.33121	4.89606	0.680386	0.49626	NA	NA	NA	NA	NA	NA	NA	NA	NA
ABCB7	ENST00000253577	16.8146	1.37875	0.687069	2.00671	0.0447808	0.930744	NA	NA	NA	NA	NA	NA	0	-0.147689	0.262626	198	0.529412	68	0.444427	2196.6
ABCB8	ENST00000358849	49.925	-0.164065	0.505439	-0.3246	0.745484	1	0.34064	2.90069	4.90949	0.590833	0.554632	NA	0	-0.0503729	0.579942	2433	0.629433	81.75	0.627245	2085
ABCB9	ENST00000392439	18.7389	-1.04425	1.95799	-0.533327	0.593807	1	NA	NA	NA	NA	NA	NA	0	-0.106364	0.535243	623.6	0.690323	310	0.617613	2136.6
ABCC1	ENST00000399410	227.971	0.0793934	1.29736	0.0611959	0.951203	1	0.508227	3.57424	4.89003	0.730924	0.464826	NA	0	0.0186156	0.477121	1792	0.874286	175	0.565057	4596
ABCC10	ENST00000244533	65.1014	0.0106657	0.45999	0.0231867	0.981501	1	NA	NA	NA	NA	NA	NA	0	0.268519	0.497006	334	0.506588	287	0.610637	4437
ABCC11	ENST00000394747	9.28891	0.495577	1.2213	0.405777	0.684907	1	NA	NA	NA	NA	NA	NA	NA	-0.0645757	NA	NA	NA	NA	NA	NA
ABCC12	ENST00000311303	7.11193	-1.63012	1.04492	-1.56004	0.11875	1	NA	NA	NA	NA	NA	NA	NA	0.059654	NA	NA	NA	NA	NA	NA
ABCC2	ENST00000370449	190.828	0.380968	0.404424	0.942001	0.346192	1	0.740932	2.35164	4.87154	0.482731	0.629287	NA	0	-0.595891	0.336898	561	0.404858	247	0.474342	4638
ABCC3	ENST00000285238	145.298	0.0192541	0.709385	0.027142	0.978347	1	NA	NA	NA	NA	NA	NA	0	0.0049609	0.511651	294	0.825	80	0.58057	3151.5
ABCC4	ENST00000376887	55.1056	-0.41228	0.642783	-0.641399	0.521264	1	NA	NA	NA	NA	NA	NA	0.5	0.182265	0.333856	1055	0.787879	132	0.447094	3187.5
ABCC5	ENST00000334444	46.2192	-0.351911	0.410738	-0.856777	0.391568	1	NA	NA	NA	NA	NA	NA	0.5	-0.180487	0.460841	1303.33	0.571498	696.333	0.520617	2613
ABCC6	ENST00000205557	17.1057	-0.568364	1.04647	-0.543124	0.587044	1	NA	NA	NA	NA	NA	NA	0	0.376159	0.445122	474.5	0.675676	37	0.617859	2406
ABCC8	ENST00000389817	15.4486	-0.31093	0.92177	-0.337319	0.735877	1	NA	NA	NA	NA	NA	NA	NA	-0.315856	NA	NA	NA	NA	NA	NA
ABCC9	ENST00000261200	372.358	-0.671577	0.403789	-1.66319	0.0962747	1	0.0831831	1.10161	4.97361	0.221492	0.82471	NA	1	-0.14585	0.327586	3654	0.25	20	0.429462	4650
ABCD1	ENST00000218104	59.6057	0.1522	0.450551	0.337809	0.735507	1	NA	NA	NA	NA	NA	NA	0	0.32006	0.667965	1027	0.691729	399	0.6479	2238
ABCD2	ENST00000308666	9.68341	-1.41124	0.967776	-1.45823	0.144778	1	NA	NA	NA	NA	NA	NA	NA	-0.0851096	NA	NA	NA	NA	NA	NA
ABCD3	ENST00000370214	55.4339	-0.230901	0.681384	-0.338871	0.734707	1	NA	NA	NA	NA	NA	NA	0	-0.20589	0.393153	844	0.764706	102	0.419755	1345.5
ABCD4	ENST00000356924	38.8859	-0.0989202	0.695609	-0.142207	0.886917	1	0.199524	0	4.99736	0	1	NA	0	0.0767691	0.415541	1184	0.657895	152	0.560681	1821
ABCE1	ENST00000296577	41.5946	0.136633	1.30645	0.104584	0.916706	1	NA	NA	NA	NA	NA	NA	0	-0.347777	0.309072	1951	0.574182	441.5	0.388889	1800
ABCF1	ENST00000426219	111.512	-1.21935	2.31739	-0.526175	0.598767	1	NA	NA	NA	NA	NA	NA	0	-0.116955	0.481348	831	0.705263	95	0.537326	2481
ABCF2	ENST00000287844	94.7304	0.40347	0.498247	0.80978	0.418067	1	0.535368	-0.558633	4.96435	-0.112529	0.910404	NA	0	-0.182303	0.547203	1402	0.633858	254	0.512836	1888.5
ABCF3	ENST00000429586	53.7596	-0.368238	0.760369	-0.484289	0.628181	1	NA	NA	NA	NA	NA	NA	0	-0.0501319	0.595469	309	0.684211	133	0.564789	2130
ABCG1	ENST00000347800	7.71155	-0.0713199	2.19677	-0.0324658	0.974101	1	NA	NA	NA	NA	NA	NA	0	0.630625	0.451878	852	0.664713	145.833	0.570887	2001
ABCG2	ENST00000237612	10.6864	-0.817198	1.17618	-0.694791	0.487186	1	NA	NA	NA	NA	NA	NA	0	-0.493753	0.340417	2031	0.543949	420.5	0.430916	1902
ABCG4	ENST00000307417	46.1889	-0.352164	0.948082	-0.371449	0.710303	1	NA	NA	NA	NA	NA	NA	0	0.20684	0.577664	1558	0.751488	224	0.581144	1941
ABCG5	ENST00000260645	3.55085	-1.13675	1.537	-0.739592	0.459548	NA	NA	NA	NA	NA	NA	NA	NA	-0.0984288	NA	NA	NA	NA	NA	NA
ABCG8	ENST00000272286	6.09441	-1.70555	1.73783	-0.981422	0.326385	1	NA	NA	NA	NA	NA	NA	NA	-0.0164727	NA	NA	NA	NA	NA	NA
ABHD1	ENST00000316470	4.97248	-1.82745	1.63227	-1.11957	0.262896	1	NA	NA	NA	NA	NA	NA	NA	-0.0657646	NA	NA	NA	NA	NA	NA
ABHD10	ENST00000273359	136.091	0.259816	0.306657	0.847252	0.396855	1	1.30054	5.01169	4.86905	1.0293	0.30334	NA	1	-0.259041	0.328981	1824.5	0.580645	186	0.478045	769.5
ABHD11	ENST00000222800	60.6426	0.131608	1.10443	0.119164	0.905146	1	NA	NA	NA	NA	NA	NA	0.2	0.788062	0.532584	642.333	0.659418	125.667	0.629875	708.5
ABHD12	ENST00000339157	33.7395	-0.53847	0.659091	-0.816989	0.413934	1	0.537519	0	4.99736	0	1	NA	0	0.147281	0.530569	438.5	0.795699	279	0.547257	1206
ABHD12B	ENST00000395752	6.07076	1.68616	2.63913	0.638907	0.522884	1	NA	NA	NA	NA	NA	NA	NA	-0.0758265	NA	NA	NA	NA	NA	NA
ABHD13	ENST00000375898	20.2973	-0.735127	0.723133	-1.01659	0.309351	1	NA	NA	NA	NA	NA	NA	2	-0.176705	0.303505	4023	0.70566	265	0.381657	1014
ABHD14A	ENST00000515879	24.4624	1.01893	2.28242	0.446425	0.65529	1	0.22345	2.58153	4.92225	0.524461	0.599958	NA	NA	NA	NA	NA	NA	NA	NA	NA
ABHD14B	ENST00000483233	41.1505	-0.36198	1.67653	-0.21591	0.829058	1	NA	NA	NA	NA	NA	NA	NA	NA	NA	NA	NA	NA	NA	NA
ABHD15	ENST00000307201	79.9812	-0.245953	0.5195	-0.473442	0.635898	1	NA	NA	NA	NA	NA	NA	0	-0.0156364	0.480423	1890	0.793103	58	0.671642	1407
ABHD2	ENST00000352732	103.58	1.04131	1.32457	0.786153	0.431778	1	NA	NA	NA	NA	NA	NA	1	-0.040407	0.458844	6937	0.554129	719	0.529734	1278
ABHD3	ENST00000289119	34.518	0.957359	0.569458	1.68118	0.0927287	1	NA	NA	NA	NA	NA	NA	1	0.147372	0.270893	694	0.670275	244.667	0.441966	982
ABHD4	ENST00000216327	32.9424	0.285183	0.791349	0.360375	0.718566	1	NA	NA	NA	NA	NA	NA	0	0.325483	0.54713	1411	0.681159	69	0.55102	1029
ABHD5	ENST00000458276	24.1824	0.468887	0.837579	0.559813	0.575607	1	NA	NA	NA	NA	NA	NA	1	-0.243815	0.344145	4193	0.763636	110	0.455238	1050
ABHD6	ENST00000295962	19.3731	-0.702668	2.91522	-0.241034	0.809529	1	NA	NA	NA	NA	NA	NA	0	0.0627869	0.449022	971	0.705918	472.5	0.513807	1014
ABHD8	ENST00000247706	35.1832	-0.254221	0.541756	-0.469254	0.638888	1	NA	NA	NA	NA	NA	NA	0	0.601948	0.684906	530	0.75	240	0.640909	1320
ABI1	ENST00000376139	9.95015	-2.86476	3.69203	-0.77593	0.437791	1	NA	NA	NA	NA	NA	NA	1	-0.0553819	0.306991	1974	0.629464	224	0.463494	1333.5
ABI2	ENST00000261017	174.545	0.00613654	0.371255	0.0165292	0.986812	1	0.25653	0	4.99736	0	1	NA	0	0.116225	0.389546	4821	0.653373	311.2	0.480711	1374.6
ABI3	ENST00000225941	9.92604	-1.87962	1.47313	-1.27594	0.201977	1	NA	NA	NA	NA	NA	NA	0	-0.356324	0.55098	510	0.624498	498	0.647435	1092
ABI3BP	ENST00000284322	8.82417	0.695549	1.19962	0.579808	0.562044	1	NA	NA	NA	NA	NA	NA	NA	0.0537017	NA	NA	NA	NA	NA	NA
ABL1	ENST00000318560	446.35	0.0626144	0.495096	0.126469	0.899361	1	0.819691	0.948354	4.83384	0.196191	0.844461	NA	0	-0.0450454	0.572791	1992	0.618914	315.5	0.589369	3421.5
ABL2	ENST00000502732	263.048	-0.151158	0.307522	-0.491535	0.623048	1	0.506448	1.00163	4.97542	0.201316	0.840452	NA	3.5	-0.0421266	0.420987	7370.12	0.626539	196.25	0.513217	3114
ABLIM1	ENST00000392952	250.303	-0.110604	1.29146	-0.0856424	0.931751	1	1.07997	0	4.99736	0	1	NA	1	-0.320991	0.431456	5150	0.604978	289.739	0.504682	1580.74
ABLIM2	ENST00000361737	17.1385	-1.01643	2.05701	-0.494128	0.621215	1	NA	NA	NA	NA	NA	NA	NA	0.283702	NA	NA	NA	NA	NA	NA
ABLIM3	ENST00000506113	27.7478	2.63984	1.84849	1.42811	0.153261	1	0.142517	0	4.99736	0	1	NA	0	0.143964	0.483148	1799.8	0.602716	448	0.556146	1887
ABO	ENST00000319878	2.49259	2.3129	1.76248	1.3123	0.18942	NA	NA	NA	NA	NA	NA	NA	NA	NA	NA	NA	NA	NA	NA	NA
ABP1	ENST00000493429	6.10293	-3.94279	2.36875	-1.6645	0.0960118	1	NA	NA	NA	NA	NA	NA	NA	1.45454	NA	NA	NA	NA	NA	NA
ABR	ENST00000302538	98.7917	-1.0933	2.03725	-0.536655	0.591506	1	0.820196	4.45567	4.87486	0.914011	0.360711	NA	0	0.239156	0.562232	2523.75	0.73347	208.625	0.597787	2142.38
ABRA	ENST00000311955	5.93117	-1.26346	1.53527	-0.822957	0.410533	1	NA	NA	NA	NA	NA	NA	NA	-0.191825	NA	NA	NA	NA	NA	NA
ABT1	ENST00000274849	17.6385	0.331374	0.818359	0.404925	0.685533	1	NA	NA	NA	NA	NA	NA	0	-0.0706727	0.421652	1404	0.6	40	0.614164	819
ABTB1	ENST00000232744	24.2239	0.718745	0.808297	0.88921	0.37389	1	NA	NA	NA	NA	NA	NA	0	0.547086	0.609756	451	0.69119	306.5	0.626447	1224
ABTB2	ENST00000298992	134.849	0.441917	0.599901	0.73665	0.461335	1	0.114013	0	4.99736	0	1	NA	NA	0.161079	NA	NA	NA	NA	NA	NA
AC000029-2	ENST00000484612	3.15625	0.385253	0.971468	0.396567	0.691686	NA	NA	NA	NA	NA	NA	NA	NA	NA	NA	NA	NA	NA	NA	NA
AC000035-3	ENST00000419368	4.02324	-2.31385	1.64159	-1.40951	0.158684	1	NA	NA	NA	NA	NA	NA	NA	NA	NA	NA	NA	NA	NA	NA
AC000036-4	ENST00000449652	6.53317	0.75468	1.01743	0.741755	0.458236	1	NA	NA	NA	NA	NA	NA	NA	NA	NA	NA	NA	NA	NA	NA
AC000067-1	ENST00000452326	0.592817	2.03249	2.67016	0.761184	0.446547	NA	NA	NA	NA	NA	NA	NA	NA	NA	NA	NA	NA	NA	NA	NA
AC000068-1	ENST00000514976	43.5948	1.3e-05	0.403413	3.21e-05	0.999974	1	NA	NA	NA	NA	NA	NA	NA	NA	NA	NA	NA	NA	NA	NA
AC000068-5	ENST00000431090	9.21483	0.377095	1.09847	0.343293	0.731378	1	NA	NA	NA	NA	NA	NA	NA	NA	NA	NA	NA	NA	NA	NA
AC000079-1	ENST00000512240	77.6099	-0.0246787	0.529851	-0.0465768	0.962851	1	0.203114	0.234964	4.96177	0.047355	0.96223	NA	NA	NA	NA	NA	NA	NA	NA	NA
AC000092-1	ENST00000463821	2.92125	-6.4401	2.89589	-2.22388	0.0261567	NA	NA	NA	NA	NA	NA	NA	NA	NA	NA	NA	NA	NA	NA	NA
AC000093-3	ENST00000427252	1.6476	2.85385	1.63718	1.74315	0.081307	NA	NA	NA	NA	NA	NA	NA	NA	NA	NA	NA	NA	NA	NA	NA
AC000099-1	ENST00000413812	3.57401	-0.835247	1.46667	-0.569485	0.569027	NA	NA	NA	NA	NA	NA	NA	NA	NA	NA	NA	NA	NA	NA	NA
AC000111-6	ENST00000456270	1.1406	-1.29163	1.86739	-0.69168	0.489138	NA	NA	NA	NA	NA	NA	NA	NA	NA	NA	NA	NA	NA	NA	NA
AC000120-7	ENST00000414227	6.88428	0.261168	1.48168	0.176265	0.860086	1	NA	NA	NA	NA	NA	NA	NA	NA	NA	NA	NA	NA	NA	NA
AC000120-8	ENST00000458448	4.06962	1.12459	1.15191	0.976283	0.328924	1	NA	NA	NA	NA	NA	NA	NA	NA	NA	NA	NA	NA	NA	NA
AC000123-4	ENST00000418215	0.870128	1.07735	2.65857	0.405237	0.685303	NA	NA	NA	NA	NA	NA	NA	NA	NA	NA	NA	NA	NA	NA	NA
AC000124-1	ENST00000448311	2.18954	1.37481	2.03195	0.676597	0.498662	NA	NA	NA	NA	NA	NA	NA	NA	NA	NA	NA	NA	NA	NA	NA
AC000370-2	ENST00000488818	1.12902	-0.476735	2.81112	-0.169589	0.865333	NA	NA	NA	NA	NA	NA	NA	NA	NA	NA	NA	NA	NA	NA	NA
AC002055-1	ENST00000518460	13.8348	-1.30867	0.85683	-1.52734	0.126677	1	NA	NA	NA	NA	NA	NA	NA	NA	NA	NA	NA	NA	NA	NA
AC002055-4	ENST00000496652	38.7981	-0.383978	0.662038	-0.579994	0.561919	1	NA	NA	NA	NA	NA	NA	NA	NA	NA	NA	NA	NA	NA	NA
AC002064-3	ENST00000433534	1.56499	-1.30882	4.62874	-0.282758	0.777362	NA	NA	NA	NA	NA	NA	NA	NA	NA	NA	NA	NA	NA	NA	NA
AC002064-4	ENST00000420245	0.518911	1.00162	4.97542	0.201313	0.840454	NA	NA	NA	NA	NA	NA	NA	NA	NA	NA	NA	NA	NA	NA	NA
AC002064-5	ENST00000445784	0.26939	2.39172	4.93121	0.485017	0.627664	NA	NA	NA	NA	NA	NA	NA	NA	NA	NA	NA	NA	NA	NA	NA
AC002066-1	ENST00000413968	2.18135	0.946493	2.31926	0.4081	0.6832	NA	NA	NA	NA	NA	NA	NA	NA	NA	NA	NA	NA	NA	NA	NA
AC002073-3	ENST00000492483	0.249575	-1.09487	4.98558	-0.219607	0.826177	NA	NA	NA	NA	NA	NA	NA	NA	NA	NA	NA	NA	NA	NA	NA
AC002076-10	ENST00000435257	3.00232	-0.468223	1.7611	-0.26587	0.790339	NA	NA	NA	NA	NA	NA	NA	NA	NA	NA	NA	NA	NA	NA	NA
AC002115-5	ENST00000453968	0.287311	0	4.99736	0	1	NA	NA	NA	NA	NA	NA	NA	NA	NA	NA	NA	NA	NA	NA	NA
AC002115-6	ENST00000203166	26.5914	-0.454862	0.637147	-0.713905	0.475286	1	NA	NA	NA	NA	NA	NA	NA	NA	NA	NA	NA	NA	NA	NA
AC002115-7	ENST00000443196	8.36607	-0.0798672	1.0213	-0.0782015	0.937668	1	NA	NA	NA	NA	NA	NA	NA	NA	NA	NA	NA	NA	NA	NA
AC002117-1	ENST00000452741	0.682452	2.90073	4.90949	0.59084	0.554627	NA	NA	NA	NA	NA	NA	NA	NA	NA	NA	NA	NA	NA	NA	NA
AC002126-5	ENST00000462790	9.49766	-0.357958	1.16355	-0.307644	0.758353	1	0.114013	0	4.99736	0	1	NA	NA	NA	NA	NA	NA	NA	NA	NA
AC002127-4	ENST00000444032	16.3846	-0.522316	0.854545	-0.611221	0.541053	1	NA	NA	NA	NA	NA	NA	NA	NA	NA	NA	NA	NA	NA	NA
AC002303-1	ENST00000510561	39.3212	0.63094	0.695769	0.906824	0.3645	1	NA	NA	NA	NA	NA	NA	NA	NA	NA	NA	NA	NA	NA	NA
AC002310-1	ENST00000457283	15.7871	-0.0074087	0.829754	-0.0089288	0.992876	1	NA	NA	NA	NA	NA	NA	NA	NA	NA	NA	NA	NA	NA	NA
AC002310-2	ENST00000501009	14.1567	1.73868	1.24184	1.40008	0.161488	1	NA	NA	NA	NA	NA	NA	NA	NA	NA	NA	NA	NA	NA	NA
AC002310-7	ENST00000492040	3.70349	-2.85255	1.63359	-1.74618	0.0807791	1	NA	NA	NA	NA	NA	NA	NA	NA	NA	NA	NA	NA	NA	NA
AC002314-2	ENST00000450758	0.54181	1.80289	4.75009	0.379549	0.704281	NA	NA	NA	NA	NA	NA	NA	NA	NA	NA	NA	NA	NA	NA	NA
AC002314-3	ENST00000442282	1.65102	1.53733	1.89228	0.812423	0.416549	NA	NA	NA	NA	NA	NA	NA	NA	NA	NA	NA	NA	NA	NA	NA
AC002331-1	ENST00000443373	0.247358	-0.356768	4.95292	-0.0720319	0.942576	NA	NA	NA	NA	NA	NA	NA	NA	NA	NA	NA	NA	NA	NA	NA
AC002347-1	ENST00000510453	4.43682	0.135115	1.91338	0.0706162	0.943703	1	NA	NA	NA	NA	NA	NA	NA	NA	NA	NA	NA	NA	NA	NA
AC002347-2	ENST00000379770	2.94208	2.18836	1.90971	1.14591	0.251831	NA	NA	NA	NA	NA	NA	NA	NA	NA	NA	NA	NA	NA	NA	NA
AC002359-1	ENST00000506373	23.2272	-1.07981	0.609763	-1.77087	0.0765819	1	NA	NA	NA	NA	NA	NA	NA	NA	NA	NA	NA	NA	NA	NA
AC002365-2	ENST00000445307	1.34222	-2.66077	4.51515	-0.5893	0.55566	NA	NA	NA	NA	NA	NA	NA	NA	NA	NA	NA	NA	NA	NA	NA
AC002365-4	ENST00000430057	1.13789	1.2629	3.07025	0.411335	0.680827	NA	NA	NA	NA	NA	NA	NA	NA	NA	NA	NA	NA	NA	NA	NA
AC002368-3	ENST00000435346	1.70277	-3.43974	2.69094	-1.27827	0.201155	NA	NA	NA	NA	NA	NA	NA	NA	NA	NA	NA	NA	NA	NA	NA
AC002368-4	ENST00000456981	0.795869	2.01737	3.50399	0.575734	0.564795	NA	NA	NA	NA	NA	NA	NA	NA	NA	NA	NA	NA	NA	NA	NA
AC002383-2	ENST00000448260	1.02831	-2.3484	4.24829	-0.552788	0.580409	NA	NA	NA	NA	NA	NA	NA	NA	NA	NA	NA	NA	NA	NA	NA
AC002386-1	ENST00000436714	0.693653	-3.66451	4.75442	-0.770759	0.44085	NA	NA	NA	NA	NA	NA	NA	NA	NA	NA	NA	NA	NA	NA	NA
AC002398-5	ENST00000433059	20.7197	1.23188	1.25804	0.979206	0.327478	1	NA	NA	NA	NA	NA	NA	NA	NA	NA	NA	NA	NA	NA	NA
AC002400-1	ENST00000498959	4.55523	-1.39675	1.46498	-0.95343	0.340372	1	NA	NA	NA	NA	NA	NA	NA	NA	NA	NA	NA	NA	NA	NA
AC002401-1	ENST00000451776	5.17972	0.761972	1.26231	0.603631	0.546089	1	NA	NA	NA	NA	NA	NA	NA	NA	NA	NA	NA	NA	NA	NA
AC002429-5	ENST00000417881	22.4089	0.676883	0.910464	0.743448	0.45721	1	NA	NA	NA	NA	NA	NA	NA	NA	NA	NA	NA	NA	NA	NA
AC002450-1	ENST00000503390	33.0592	-0.18805	0.501822	-0.374735	0.707858	1	NA	NA	NA	NA	NA	NA	NA	NA	NA	NA	NA	NA	NA	NA
AC002451-3	ENST00000432265	6.92684	2.26522	1.34872	1.67953	0.0930492	1	NA	NA	NA	NA	NA	NA	NA	NA	NA	NA	NA	NA	NA	NA
AC002454-1	ENST00000419668	1.0468	-3.20529	4.32994	-0.740261	0.459141	NA	NA	NA	NA	NA	NA	NA	NA	NA	NA	NA	NA	NA	NA	NA
AC002456-2	ENST00000441971	0.598976	-1.09484	4.98558	-0.219602	0.826181	NA	NA	NA	NA	NA	NA	NA	NA	NA	NA	NA	NA	NA	NA	NA
AC002457-1	ENST00000505724	97.1371	-0.108601	0.565486	-0.192048	0.847704	1	NA	NA	NA	NA	NA	NA	NA	NA	NA	NA	NA	NA	NA	NA
AC002463-2	ENST00000432581	2.63061	-2.21765	2.98943	-0.741829	0.458191	NA	NA	NA	NA	NA	NA	NA	NA	NA	NA	NA	NA	NA	NA	NA
AC002463-3	ENST00000453459	5.1583	-0.285572	1.29006	-0.221363	0.82481	1	NA	NA	NA	NA	NA	NA	NA	NA	NA	NA	NA	NA	NA	NA
AC002464-1	ENST00000485298	3.08766	-0.747257	1.01036	-0.739592	0.459547	NA	NA	NA	NA	NA	NA	NA	NA	NA	NA	NA	NA	NA	NA	NA
AC002465-2	ENST00000436097	0.614094	-2.05484	4.50374	-0.456252	0.648209	NA	NA	NA	NA	NA	NA	NA	NA	NA	NA	NA	NA	NA	NA	NA
AC002467-7	ENST00000440971	0.669093	3.57492	4.72096	0.757244	0.448904	NA	NA	NA	NA	NA	NA	NA	NA	NA	NA	NA	NA	NA	NA	NA
AC002472-11	ENST00000450652	5.92725	-1.92657	1.38992	-1.38611	0.165715	1	NA	NA	NA	NA	NA	NA	NA	NA	NA	NA	NA	NA	NA	NA
AC002472-8	ENST00000422086	19.6605	-0.550307	0.578276	-0.951634	0.341282	1	NA	NA	NA	NA	NA	NA	NA	NA	NA	NA	NA	NA	NA	NA
AC002472-9	ENST00000452284	4.01234	0.651245	1.03817	0.627303	0.53046	1	NA	NA	NA	NA	NA	NA	NA	NA	NA	NA	NA	NA	NA	NA
AC002480-2	ENST00000414116	3.79051	-0.482013	1.08434	-0.444521	0.656666	1	NA	NA	NA	NA	NA	NA	NA	NA	NA	NA	NA	NA	NA	NA
AC002480-3	ENST00000435127	11.2232	-1.14134	1.32075	-0.864163	0.387498	1	NA	NA	NA	NA	NA	NA	NA	NA	NA	NA	NA	NA	NA	NA
AC002480-4	ENST00000439823	2.42601	3.4873	3.83695	0.908873	0.363417	NA	NA	NA	NA	NA	NA	NA	NA	NA	NA	NA	NA	NA	NA	NA
AC002480-5	ENST00000442252	1.66035	0.195121	1.92022	0.101614	0.919063	NA	NA	NA	NA	NA	NA	NA	NA	NA	NA	NA	NA	NA	NA	NA
AC002504-1	ENST00000469313	3.99548	-1.13064	1.4493	-0.780128	0.435316	1	NA	NA	NA	NA	NA	NA	NA	NA	NA	NA	NA	NA	NA	NA
AC002511-1	ENST00000327809	11.5861	-0.500057	1.57285	-0.317931	0.750537	1	NA	NA	NA	NA	NA	NA	NA	NA	NA	NA	NA	NA	NA	NA
AC002511-2	ENST00000413796	3.68049	1.28748	1.42587	0.902947	0.366554	NA	NA	NA	NA	NA	NA	NA	NA	NA	NA	NA	NA	NA	NA	NA
AC002511-3	ENST00000428426	0.515882	1.77177	4.94816	0.358066	0.720294	NA	NA	NA	NA	NA	NA	NA	NA	NA	NA	NA	NA	NA	NA	NA
AC002539-1	ENST00000435112	1.02715	0.721091	3.37923	0.213389	0.831023	NA	NA	NA	NA	NA	NA	NA	NA	NA	NA	NA	NA	NA	NA	NA
AC002558-2	ENST00000503262	43.3371	-0.371368	0.565434	-0.656784	0.51132	1	NA	NA	NA	NA	NA	NA	NA	NA	NA	NA	NA	NA	NA	NA
AC002565-1	ENST00000505247	212.762	0.12271	0.463505	0.264744	0.791207	1	0.603944	1.22794	3.24332	0.378605	0.704981	NA	NA	NA	NA	NA	NA	NA	NA	NA
AC002992-4	ENST00000430152	0.468853	-0.1617	3.71216	-0.0435595	0.965256	NA	NA	NA	NA	NA	NA	NA	NA	NA	NA	NA	NA	NA	NA	NA
AC003002-1	ENST00000501492	35.9429	-0.238205	0.547499	-0.435078	0.663506	1	NA	NA	NA	NA	NA	NA	NA	NA	NA	NA	NA	NA	NA	NA
AC003030-1	ENST00000501391	4.58993	2.42391	1.21288	1.99848	0.0456646	0.936106	NA	NA	NA	NA	NA	NA	NA	NA	NA	NA	NA	NA	NA	NA
AC003051-1	ENST00000433856	37.0403	0.167192	0.510479	0.32752	0.743275	1	NA	NA	NA	NA	NA	NA	NA	NA	NA	NA	NA	NA	NA	NA
AC003070-2	ENST00000418885	2.94505	1.82537	3.91257	0.46654	0.640829	NA	NA	NA	NA	NA	NA	NA	NA	NA	NA	NA	NA	NA	NA	NA
AC003075-4	ENST00000415246	1.88752	0.791765	1.67241	0.473427	0.635908	NA	NA	NA	NA	NA	NA	NA	NA	NA	NA	NA	NA	NA	NA	NA
AC003077-1	ENST00000452714	4.43245	-1.35459	1.59165	-0.851061	0.394735	1	NA	NA	NA	NA	NA	NA	NA	NA	NA	NA	NA	NA	NA	NA
AC003084-2	ENST00000427030	5.49781	-0.635745	1.42591	-0.445851	0.655705	1	NA	NA	NA	NA	NA	NA	NA	NA	NA	NA	NA	NA	NA	NA
AC003088-1	ENST00000435466	0.848382	1.47464	4.95871	0.297383	0.766174	NA	NA	NA	NA	NA	NA	NA	NA	NA	NA	NA	NA	NA	NA	NA
AC003090-1	ENST00000423689	7.36388	0.23976	0.780192	0.307309	0.758608	1	NA	NA	NA	NA	NA	NA	NA	NA	NA	NA	NA	NA	NA	NA
AC003092-1	ENST00000415536	2.35037	3.74939	2.18622	1.71502	0.0863424	NA	NA	NA	NA	NA	NA	NA	NA	NA	NA	NA	NA	NA	NA	NA
AC003092-2	ENST00000411946	0.153876	0.60794	4.94684	0.122895	0.902191	NA	NA	NA	NA	NA	NA	NA	NA	NA	NA	NA	NA	NA	NA	NA
AC003099-1	ENST00000466383	42.6198	-0.210915	1.2766	-0.165216	0.868774	1	0.203114	0.234964	4.96177	0.047355	0.96223	NA	NA	NA	NA	NA	NA	NA	NA	NA
AC003099-2	ENST00000480442	5.4837	-0.147277	1.49901	-0.0982496	0.921734	1	NA	NA	NA	NA	NA	NA	NA	NA	NA	NA	NA	NA	NA	NA
AC003101-2	ENST00000484117	0.698854	2.48246	2.79289	0.88885	0.374084	NA	NA	NA	NA	NA	NA	NA	NA	NA	NA	NA	NA	NA	NA	NA
AC003102-3	ENST00000453562	1.26246	-0.294449	2.10234	-0.140058	0.888615	NA	NA	NA	NA	NA	NA	NA	NA	NA	NA	NA	NA	NA	NA	NA
AC003104-1	ENST00000436061	1.21395	-3.93523	3.67543	-1.07069	0.28431	NA	NA	NA	NA	NA	NA	NA	NA	NA	NA	NA	NA	NA	NA	NA
AC003111-1	ENST00000462979	14.5112	0.328069	0.503327	0.651801	0.514529	1	NA	NA	NA	NA	NA	NA	NA	NA	NA	NA	NA	NA	NA	NA
AC003111-2	ENST00000488483	0.856152	0.367722	3.57157	0.102958	0.917996	NA	NA	NA	NA	NA	NA	NA	NA	NA	NA	NA	NA	NA	NA	NA
AC003664-1	ENST00000440522	4.55627	0.179457	1.3781	0.13022	0.896392	1	NA	NA	NA	NA	NA	NA	NA	NA	NA	NA	NA	NA	NA	NA
AC003665-1	ENST00000451140	4.57467	1.69415	1.55135	1.09205	0.274811	1	NA	NA	NA	NA	NA	NA	NA	NA	NA	NA	NA	NA	NA	NA
AC003681-1	ENST00000504478	54.8233	0.152128	0.694953	0.218903	0.826725	1	NA	NA	NA	NA	NA	NA	NA	NA	NA	NA	NA	NA	NA	NA
AC003682-1	ENST00000499896	26.2092	-0.0469867	0.627543	-0.074874	0.940315	1	NA	NA	NA	NA	NA	NA	NA	NA	NA	NA	NA	NA	NA	NA
AC003684-1	ENST00000490237	0.972227	-2.89066	3.5931	-0.804503	0.421106	NA	NA	NA	NA	NA	NA	NA	NA	NA	NA	NA	NA	NA	NA	NA
AC003684-2	ENST00000465406	11.7396	-0.526628	0.7682	-0.685535	0.493007	1	NA	NA	NA	NA	NA	NA	NA	NA	NA	NA	NA	NA	NA	NA
AC003958-2	ENST00000432258	4.23137	0.322813	1.29708	0.248877	0.803456	1	NA	NA	NA	NA	NA	NA	NA	NA	NA	NA	NA	NA	NA	NA
AC003963-1	ENST00000438044	7.7294	2.65487	1.49125	1.7803	0.0750264	1	NA	NA	NA	NA	NA	NA	NA	NA	NA	NA	NA	NA	NA	NA
AC003963-2	ENST00000502258	105.007	-0.038123	0.551747	-0.069095	0.944914	1	NA	NA	NA	NA	NA	NA	NA	NA	NA	NA	NA	NA	NA	NA
AC003967-1	ENST00000513173	41.7724	0.0713497	0.508216	0.140392	0.88835	1	NA	NA	NA	NA	NA	NA	NA	NA	NA	NA	NA	NA	NA	NA
AC003984-1	ENST00000450977	5.92914	-1.4316	1.19072	-1.2023	0.229248	1	NA	NA	NA	NA	NA	NA	NA	NA	NA	NA	NA	NA	NA	NA
AC003985-1	ENST00000414127	1.09219	0.991744	4.44428	0.223151	0.823418	NA	NA	NA	NA	NA	NA	NA	NA	NA	NA	NA	NA	NA	NA	NA
AC003986-5	ENST00000452700	1.44358	3.69438	2.85653	1.29331	0.195904	NA	NA	NA	NA	NA	NA	NA	NA	NA	NA	NA	NA	NA	NA	NA
AC003986-6	ENST00000419944	3.90049	0.00061701	1.06198	0.000581	0.999536	1	NA	NA	NA	NA	NA	NA	NA	NA	NA	NA	NA	NA	NA	NA
AC003986-7	ENST00000417460	0.854376	-1.97002	3.62505	-0.543447	0.586822	NA	NA	NA	NA	NA	NA	NA	NA	NA	NA	NA	NA	NA	NA	NA
AC003988-1	ENST00000447198	1.19918	0.16988	2.39307	0.0709883	0.943407	NA	NA	NA	NA	NA	NA	NA	NA	NA	NA	NA	NA	NA	NA	NA
AC003991-3	ENST00000447758	4.04952	-1.30734	1.53079	-0.854031	0.393088	1	NA	NA	NA	NA	NA	NA	NA	NA	NA	NA	NA	NA	NA	NA
AC004009-3	ENST00000412413	3.07255	-0.029174	1.13483	-0.0257079	0.97949	NA	NA	NA	NA	NA	NA	NA	NA	NA	NA	NA	NA	NA	NA	NA
AC004012-1	ENST00000416593	5.52248	-1.62586	1.14521	-1.41971	0.155693	1	NA	NA	NA	NA	NA	NA	NA	NA	NA	NA	NA	NA	NA	NA
AC004014-3	ENST00000413406	8.08113	-0.772704	1.59136	-0.485561	0.627278	1	NA	NA	NA	NA	NA	NA	NA	NA	NA	NA	NA	NA	NA	NA
AC004019-13	ENST00000443935	40.2735	0.168883	0.716496	0.235707	0.81366	1	NA	NA	NA	NA	NA	NA	NA	NA	NA	NA	NA	NA	NA	NA
AC004034-2	ENST00000462563	0.596304	-2.7046	4.93615	-0.547917	0.583749	NA	NA	NA	NA	NA	NA	NA	NA	NA	NA	NA	NA	NA	NA	NA
AC004041-2	ENST00000457489	3.19252	-0.963252	1.94522	-0.495189	0.620467	NA	NA	NA	NA	NA	NA	NA	NA	NA	NA	NA	NA	NA	NA	NA
AC004051-2	ENST00000500526	3.04124	0.573456	1.37291	0.417695	0.67617	NA	NA	NA	NA	NA	NA	NA	NA	NA	NA	NA	NA	NA	NA	NA
AC004053-1	ENST00000500179	20.9034	-0.230282	0.495938	-0.464335	0.642407	1	NA	NA	NA	NA	NA	NA	NA	NA	NA	NA	NA	NA	NA	NA
AC004054-1	ENST00000515111	0.651206	4.08435	4.88017	0.836929	0.402632	NA	NA	NA	NA	NA	NA	NA	NA	NA	NA	NA	NA	NA	NA	NA
AC004063-1	ENST00000508358	5.71774	-2.12227	0.910017	-2.33212	0.0196944	0.677548	NA	NA	NA	NA	NA	NA	NA	NA	NA	NA	NA	NA	NA	NA
AC004066-1	ENST00000501580	6.47927	0.827265	1.66173	0.497834	0.618601	1	NA	NA	NA	NA	NA	NA	NA	NA	NA	NA	NA	NA	NA	NA
AC004066-3	ENST00000514879	0.84613	-2.57839	4.20943	-0.612526	0.54019	NA	NA	NA	NA	NA	NA	NA	NA	NA	NA	NA	NA	NA	NA	NA
AC004066-5	ENST00000512262	1.10282	2.45714	3.553	0.691567	0.489209	NA	NA	NA	NA	NA	NA	NA	NA	NA	NA	NA	NA	NA	NA	NA
AC004069-3	ENST00000515414	5.23763	3.03948	1.34707	2.25637	0.0240477	0.725619	NA	NA	NA	NA	NA	NA	NA	NA	NA	NA	NA	NA	NA	NA
AC004070-1	ENST00000458577	4.872	0.762509	3.30989	0.230373	NA	NA	NA	NA	NA	NA	NA	NA	NA	NA	NA	NA	NA	NA	NA	NA
AC004073-1	ENST00000471605	0.227661	0	4.99736	0	1	NA	NA	NA	NA	NA	NA	NA	NA	NA	NA	NA	NA	NA	NA	NA
AC004080-12	ENST00000523528	0.682358	-1.81835	2.28379	-0.796198	0.425917	NA	NA	NA	NA	NA	NA	NA	NA	NA	NA	NA	NA	NA	NA	NA
AC004080-14	ENST00000518086	17.9284	-0.0989763	1.48703	-0.0665598	0.946932	1	NA	NA	NA	NA	NA	NA	NA	NA	NA	NA	NA	NA	NA	NA
AC004080-15	ENST00000519935	4.13275	0.410945	0.901666	0.455762	0.648561	1	NA	NA	NA	NA	NA	NA	NA	NA	NA	NA	NA	NA	NA	NA
AC004080-17	ENST00000521028	1.89806	0.384371	1.81114	0.212226	0.831931	NA	NA	NA	NA	NA	NA	NA	NA	NA	NA	NA	NA	NA	NA	NA
AC004080-22	ENST00000519988	1.8969	4.19194	3.02402	1.38622	0.165681	NA	NA	NA	NA	NA	NA	NA	NA	NA	NA	NA	NA	NA	NA	NA
AC004086-1	ENST00000202773	750.123	-0.174285	0.36436	-0.478331	0.632415	1	1.15619	2.74483	3.08117	0.890839	0.373016	NA	NA	NA	NA	NA	NA	NA	NA	NA
AC004112-1	ENST00000485160	0.182594	0	4.99736	0	1	NA	NA	NA	NA	NA	NA	NA	NA	NA	NA	NA	NA	NA	NA	NA
AC004112-4	ENST00000431064	0.391002	1.0016	4.97542	0.201309	0.840457	NA	NA	NA	NA	NA	NA	NA	NA	NA	NA	NA	NA	NA	NA	NA
AC004128-1	ENST00000500212	64.0609	-0.292116	0.420634	-0.694465	0.487391	1	NA	NA	NA	NA	NA	NA	NA	NA	NA	NA	NA	NA	NA	NA
AC004134-1	ENST00000499128	68.3927	-0.0512952	0.658099	-0.0779444	0.937872	1	1.23844	2.15524	2.03821	1.05742	0.290322	NA	NA	NA	NA	NA	NA	NA	NA	NA
AC004142-1	ENST00000462679	0.305278	0	4.99736	0	1	NA	NA	NA	NA	NA	NA	NA	NA	NA	NA	NA	NA	NA	NA	NA
AC004160-4	ENST00000425837	4.20882	-0.518397	1.43497	-0.36126	0.717905	1	NA	NA	NA	NA	NA	NA	NA	NA	NA	NA	NA	NA	NA	NA
AC004221-1	ENST00000499925	2.71226	1.4426	2.39207	0.603077	0.546458	NA	NA	NA	NA	NA	NA	NA	NA	NA	NA	NA	NA	NA	NA	NA
AC004231-2	ENST00000418393	4.27623	-2.19697	1.4	-1.56926	0.116587	1	NA	NA	NA	NA	NA	NA	NA	NA	NA	NA	NA	NA	NA	NA
AC004237-1	ENST00000431165	0.932995	-0.74655	3.73736	-0.199753	0.841674	NA	NA	NA	NA	NA	NA	NA	NA	NA	NA	NA	NA	NA	NA	NA
AC004240-2	ENST00000429014	0.441997	-0.181596	4.95635	-0.0366392	0.970773	NA	NA	NA	NA	NA	NA	NA	NA	NA	NA	NA	NA	NA	NA	NA
AC004241-1	ENST00000506659	6.47456	1.10681	1.30174	0.850256	0.395183	1	NA	NA	NA	NA	NA	NA	NA	NA	NA	NA	NA	NA	NA	NA
AC004381-6	ENST00000261377	13.9133	1.19279	1.46934	0.811784	0.416916	1	NA	NA	NA	NA	NA	NA	NA	NA	NA	NA	NA	NA	NA	NA
AC004383-1	ENST00000494768	0.898894	1.04762	3.13086	0.334611	0.737918	NA	NA	NA	NA	NA	NA	NA	NA	NA	NA	NA	NA	NA	NA	NA
AC004383-4	ENST00000441492	2.02754	1.82583	2.44515	0.746716	0.455235	NA	NA	NA	NA	NA	NA	NA	NA	NA	NA	NA	NA	NA	NA	NA
AC004383-5	ENST00000434384	1.85569	1.3629	2.37166	0.574661	0.565521	NA	NA	NA	NA	NA	NA	NA	NA	NA	NA	NA	NA	NA	NA	NA
AC004386-1	ENST00000478418	7.7331	0.0324148	0.705513	0.045945	0.963354	1	NA	NA	NA	NA	NA	NA	NA	NA	NA	NA	NA	NA	NA	NA
AC004410-1	ENST00000452401	41.1411	-1.24864	0.880133	-1.41869	0.155989	1	0.341767	0	4.99736	0	1	NA	NA	NA	NA	NA	NA	NA	NA	NA
AC004447-1	ENST00000500699	34.0601	-0.273109	0.580963	-0.470098	0.638285	1	NA	NA	NA	NA	NA	NA	NA	NA	NA	NA	NA	NA	NA	NA
AC004448-1	ENST00000474898	40.0627	-0.864279	1.8936	-0.456422	NA	NA	NA	NA	NA	NA	NA	NA	NA	NA	NA	NA	NA	NA	NA	NA
AC004448-2	ENST00000437646	0.422517	0	4.99736	0	1	NA	NA	NA	NA	NA	NA	NA	NA	NA	NA	NA	NA	NA	NA	NA
AC004448-5	ENST00000421796	2.38943	-0.627325	1.26059	-0.497644	0.618735	NA	NA	NA	NA	NA	NA	NA	NA	NA	NA	NA	NA	NA	NA	NA
AC004448-6	ENST00000426080	0.203841	2.21512	4.93578	0.448788	0.653585	NA	NA	NA	NA	NA	NA	NA	NA	NA	NA	NA	NA	NA	NA	NA
AC004448-7	ENST00000435953	3.08734	-0.119957	1.18188	-0.101497	0.919156	NA	NA	NA	NA	NA	NA	NA	NA	NA	NA	NA	NA	NA	NA	NA
AC004455-1	ENST00000322220	3.41114	0.427141	1.59449	0.267887	0.788787	NA	NA	NA	NA	NA	NA	NA	NA	NA	NA	NA	NA	NA	NA	NA
AC004471-9	ENST00000456035	39.8719	-0.0612582	0.932993	-0.0656577	0.94765	1	NA	NA	NA	NA	NA	NA	NA	NA	NA	NA	NA	NA	NA	NA
AC004485-3	ENST00000439839	1.4874	0	4.27401	0	1	NA	NA	NA	NA	NA	NA	NA	NA	NA	NA	NA	NA	NA	NA	NA
AC004490-1	ENST00000500296	24.5104	0.444462	0.552053	0.805106	0.420758	1	NA	NA	NA	NA	NA	NA	NA	NA	NA	NA	NA	NA	NA	NA
AC004507-1	ENST00000508527	8.83432	1.07354	1.06399	1.00898	0.312986	1	0.427551	0	4.99736	0	1	NA	NA	NA	NA	NA	NA	NA	NA	NA
AC004510-1	ENST00000509303	78.7009	0.463054	0.645	0.717913	0.472811	1	NA	NA	NA	NA	NA	NA	NA	NA	NA	NA	NA	NA	NA	NA
AC004522-1	ENST00000397935	8.30625	-0.648419	0.999545	-0.648714	0.516524	1	NA	NA	NA	NA	NA	NA	NA	NA	NA	NA	NA	NA	NA	NA
AC004535-2	ENST00000422697	0.325327	-1.09487	4.98558	-0.219607	0.826177	NA	NA	NA	NA	NA	NA	NA	NA	NA	NA	NA	NA	NA	NA	NA
AC004538-3	ENST00000421121	3.11117	-1.60671	1.129	-1.42312	0.154701	NA	NA	NA	NA	NA	NA	NA	NA	NA	NA	NA	NA	NA	NA	NA
AC004540-4	ENST00000451264	2.2967	0.235034	4.96176	0.0473691	0.962219	NA	NA	NA	NA	NA	NA	NA	NA	NA	NA	NA	NA	NA	NA	NA
AC004540-5	ENST00000421862	1.35468	0.577712	2.01636	0.286512	0.774486	NA	NA	NA	NA	NA	NA	NA	NA	NA	NA	NA	NA	NA	NA	NA
AC004543-2	ENST00000418764	1.34596	2.20186	1.82581	1.20596	0.227832	NA	NA	NA	NA	NA	NA	NA	NA	NA	NA	NA	NA	NA	NA	NA
AC004549-6	ENST00000441955	0.583663	1.5361	3.70165	0.414977	0.678159	NA	NA	NA	NA	NA	NA	NA	NA	NA	NA	NA	NA	NA	NA	NA
AC004562-1	ENST00000420427	3.68668	-0.132832	1.64471	-0.080763	0.93563	NA	NA	NA	NA	NA	NA	NA	NA	NA	NA	NA	NA	NA	NA	NA
AC004593-3	ENST00000446246	1.43837	-1.34753	2.00708	-0.671389	0.501973	NA	NA	NA	NA	NA	NA	NA	NA	NA	NA	NA	NA	NA	NA	NA
AC004596-2	ENST00000509949	35.3698	-0.435336	0.556874	-0.78175	0.434362	1	NA	NA	NA	NA	NA	NA	NA	NA	NA	NA	NA	NA	NA	NA
AC004603-4	ENST00000425668	2.2777	0.545572	1.61854	0.337076	0.73606	NA	NA	NA	NA	NA	NA	NA	NA	NA	NA	NA	NA	NA	NA	NA
AC004611-1	ENST00000505358	10.2779	0.92017	1.26301	0.728555	0.466274	1	NA	NA	NA	NA	NA	NA	NA	NA	NA	NA	NA	NA	NA	NA
AC004671-1	ENST00000515614	20.0797	-0.3314	0.786346	-0.421443	0.673432	1	NA	NA	NA	NA	NA	NA	NA	NA	NA	NA	NA	NA	NA	NA
AC004672-1	ENST00000513082	3.70917	1.12504	1.30157	0.864373	0.387383	1	NA	NA	NA	NA	NA	NA	NA	NA	NA	NA	NA	NA	NA	NA
AC004675-1	ENST00000514091	32.0583	-1.14932	0.645484	-1.78055	0.0749861	1	NA	NA	NA	NA	NA	NA	NA	NA	NA	NA	NA	NA	NA	NA
AC004687-1	ENST00000501248	25.5329	-3.62994	2.29427	-1.58218	NA	NA	NA	NA	NA	NA	NA	NA	NA	NA	NA	NA	NA	NA	NA	NA
AC004691-5	ENST00000440376	0.861879	-0.57212	2.28013	-0.250916	0.801879	NA	NA	NA	NA	NA	NA	NA	NA	NA	NA	NA	NA	NA	NA	NA
AC004692-4	ENST00000458680	2.81012	1.21861	2.46543	0.494278	0.62111	NA	NA	NA	NA	NA	NA	NA	NA	NA	NA	NA	NA	NA	NA	NA
AC004741-3	ENST00000438573	3.022	-0.112672	1.35523	-0.0831386	0.933741	NA	NA	NA	NA	NA	NA	NA	NA	NA	NA	NA	NA	NA	NA	NA
AC004743-1	ENST00000449628	20.8062	0.10682	0.622942	0.171477	0.863849	1	NA	NA	NA	NA	NA	NA	NA	NA	NA	NA	NA	NA	NA	NA
AC004744-3	ENST00000447057	0.744611	0	4.499	0	1	NA	NA	NA	NA	NA	NA	NA	NA	NA	NA	NA	NA	NA	NA	NA
AC004771-2	ENST00000430920	0.716255	-3.24693	4.91169	-0.661062	0.508573	NA	NA	NA	NA	NA	NA	NA	NA	NA	NA	NA	NA	NA	NA	NA
AC004772-1	ENST00000488394	0.714258	1.15151	3.70866	0.310493	0.756186	NA	NA	NA	NA	NA	NA	NA	NA	NA	NA	NA	NA	NA	NA	NA
AC004782-1	ENST00000433186	3.41397	3.03222	2.08376	1.45517	0.145624	NA	NA	NA	NA	NA	NA	NA	NA	NA	NA	NA	NA	NA	NA	NA
AC004803-1	ENST00000503602	30.9352	-0.515394	0.682128	-0.755568	0.449908	1	NA	NA	NA	NA	NA	NA	NA	NA	NA	NA	NA	NA	NA	NA
AC004815-1	ENST00000470605	5.5951	-0.467624	1.12895	-0.414213	0.678718	1	NA	NA	NA	NA	NA	NA	NA	NA	NA	NA	NA	NA	NA	NA
AC004834-1	ENST00000330888	3.79882	-1.40131	1.24992	-1.12112	0.262236	1	NA	NA	NA	NA	NA	NA	NA	NA	NA	NA	NA	NA	NA	NA
AC004837-4	ENST00000420748	0.457965	0.607196	4.92839	0.123204	0.901946	NA	NA	NA	NA	NA	NA	NA	NA	NA	NA	NA	NA	NA	NA	NA
AC004837-5	ENST00000435766	1.70366	-0.334816	1.89131	-0.177028	0.859486	NA	NA	NA	NA	NA	NA	NA	NA	NA	NA	NA	NA	NA	NA	NA
AC004840-8	ENST00000443103	2.70317	-0.0538964	1.35933	-0.0396492	0.968373	NA	NA	NA	NA	NA	NA	NA	NA	NA	NA	NA	NA	NA	NA	NA
AC004840-9	ENST00000313156	32.576	-0.340128	0.435359	-0.78126	0.43465	1	1.10731	0.624554	4.98339	0.125327	0.900265	NA	NA	NA	NA	NA	NA	NA	NA	NA
AC004841-1	ENST00000439540	41.2505	0.615653	0.528758	1.16434	0.244287	1	NA	NA	NA	NA	NA	NA	NA	NA	NA	NA	NA	NA	NA	NA
AC004846-1	ENST00000501793	5.65304	-0.188654	1.52217	-0.123937	0.901365	1	NA	NA	NA	NA	NA	NA	NA	NA	NA	NA	NA	NA	NA	NA
AC004846-2	ENST00000504856	20.3101	-0.234119	0.997762	-0.234644	0.814485	1	NA	NA	NA	NA	NA	NA	NA	NA	NA	NA	NA	NA	NA	NA
AC004854-4	ENST00000450016	5.39067	1.12878	0.946073	1.19312	0.232822	1	NA	NA	NA	NA	NA	NA	NA	NA	NA	NA	NA	NA	NA	NA
AC004862-1	ENST00000466169	0.556217	0.630254	3.59176	0.175472	0.860709	NA	NA	NA	NA	NA	NA	NA	NA	NA	NA	NA	NA	NA	NA	NA
AC004862-6	ENST00000437763	1.60184	0.0913575	2.24977	0.0406075	0.967609	NA	NA	NA	NA	NA	NA	NA	NA	NA	NA	NA	NA	NA	NA	NA
AC004863-6	ENST00000447563	14.5388	-0.204228	0.76575	-0.266703	0.789698	1	0.109556	0	4.99736	0	1	NA	NA	NA	NA	NA	NA	NA	NA	NA
AC004866-1	ENST00000482884	8.87666	-0.602921	1.81155	-0.332821	0.739269	1	NA	NA	NA	NA	NA	NA	NA	NA	NA	NA	NA	NA	NA	NA
AC004869-2	ENST00000440935	0.523555	-1.09184	3.22602	-0.338448	0.735025	NA	NA	NA	NA	NA	NA	NA	NA	NA	NA	NA	NA	NA	NA	NA
AC004869-4	ENST00000437435	0.306011	-1.09485	4.98558	-0.219604	0.82618	NA	NA	NA	NA	NA	NA	NA	NA	NA	NA	NA	NA	NA	NA	NA
AC004870-3	ENST00000412996	1.29538	3.57788	3.84731	0.929967	0.352388	NA	NA	NA	NA	NA	NA	NA	NA	NA	NA	NA	NA	NA	NA	NA
AC004870-4	ENST00000423781	2.13879	-1.39518	4.08471	-0.341562	0.73268	NA	NA	NA	NA	NA	NA	NA	NA	NA	NA	NA	NA	NA	NA	NA
AC004878-2	ENST00000448088	3.30941	3.15818	1.88329	1.67695	0.093552	NA	NA	NA	NA	NA	NA	NA	NA	NA	NA	NA	NA	NA	NA	NA
AC004878-7	ENST00000458474	4.22151	-0.509855	1.2852	-0.396712	0.69158	1	NA	NA	NA	NA	NA	NA	NA	NA	NA	NA	NA	NA	NA	NA
AC004884-1	ENST00000469253	11.0836	-0.493425	1.29978	-0.379621	0.704227	1	0.192543	2.22361	4.93558	0.450527	0.65233	NA	NA	NA	NA	NA	NA	NA	NA	NA
AC004893-11	ENST00000360902	41.4629	-0.269684	0.507572	-0.531321	0.595196	1	NA	NA	NA	NA	NA	NA	NA	NA	NA	NA	NA	NA	NA	NA
AC004895-2	ENST00000480512	0.503879	0.900059	2.96695	0.303362	0.761614	NA	NA	NA	NA	NA	NA	NA	NA	NA	NA	NA	NA	NA	NA	NA
AC004895-4	ENST00000436915	0.982143	-0.198072	1.71227	-0.115678	0.907908	NA	NA	NA	NA	NA	NA	NA	NA	NA	NA	NA	NA	NA	NA	NA
AC004901-1	ENST00000433337	0.649281	0.0576227	3.00893	0.0191505	0.984721	NA	NA	NA	NA	NA	NA	NA	NA	NA	NA	NA	NA	NA	NA	NA
AC004906-3	ENST00000423194	1.44964	-1.04397	2.38557	-0.437618	0.661663	NA	NA	NA	NA	NA	NA	NA	NA	NA	NA	NA	NA	NA	NA	NA
AC004920-3	ENST00000422831	20.945	-5.17125	2.39144	-2.1624	0.0305873	0.809524	NA	NA	NA	NA	NA	NA	NA	NA	NA	NA	NA	NA	NA	NA
AC004923-1	ENST00000499964	42.0593	0.490007	0.64028	0.765301	0.444092	1	NA	NA	NA	NA	NA	NA	NA	NA	NA	NA	NA	NA	NA	NA
AC004932-1	ENST00000335215	2.72246	-2.21335	1.81663	-1.21838	0.223078	NA	NA	NA	NA	NA	NA	NA	NA	NA	NA	NA	NA	NA	NA	NA
AC004941-3	ENST00000417506	27.3467	0.0523764	0.601108	0.0871332	0.930566	1	NA	NA	NA	NA	NA	NA	NA	NA	NA	NA	NA	NA	NA	NA
AC004945-1	ENST00000513299	60.075	-0.908227	0.670139	-1.35528	0.175328	1	NA	NA	NA	NA	NA	NA	NA	NA	NA	NA	NA	NA	NA	NA
AC004945-2	ENST00000452320	11.5828	-1.9944	1.26269	-1.57948	0.114227	1	NA	NA	NA	NA	NA	NA	NA	NA	NA	NA	NA	NA	NA	NA
AC004947-2	ENST00000420912	3.50695	3.15615	1.64024	1.9242	0.0543293	NA	NA	NA	NA	NA	NA	NA	NA	NA	NA	NA	NA	NA	NA	NA
AC004951-6	ENST00000447643	53.681	-0.0187664	0.467286	-0.0401604	0.967965	1	NA	NA	NA	NA	NA	NA	NA	NA	NA	NA	NA	NA	NA	NA
AC004967-1	ENST00000486009	41.3022	0.125388	0.366203	0.342401	0.732049	1	NA	NA	NA	NA	NA	NA	NA	NA	NA	NA	NA	NA	NA	NA
AC004968-1	ENST00000502504	131.102	0.125491	0.5203	0.241189	0.809409	1	0.273399	2.89656	4.90964	0.589974	0.555208	NA	NA	NA	NA	NA	NA	NA	NA	NA
AC004968-2	ENST00000460552	2.0595	-3.24712	2.5807	-1.25823	0.208307	NA	NA	NA	NA	NA	NA	NA	NA	NA	NA	NA	NA	NA	NA	NA
AC004975-1	ENST00000468515	0.189717	0	4.99736	0	1	NA	NA	NA	NA	NA	NA	NA	NA	NA	NA	NA	NA	NA	NA	NA
AC004979-1	ENST00000476575	2.84636	-0.528838	2.76828	-0.191035	0.848498	NA	NA	NA	NA	NA	NA	NA	NA	NA	NA	NA	NA	NA	NA	NA
AC004979-2	ENST00000463394	1.45143	0.943694	2.14984	0.43896	0.660691	NA	NA	NA	NA	NA	NA	NA	NA	NA	NA	NA	NA	NA	NA	NA
AC004980-7	ENST00000418663	26.4345	-0.26883	0.604077	-0.445026	0.656301	1	NA	NA	NA	NA	NA	NA	NA	NA	NA	NA	NA	NA	NA	NA
AC004985-1	ENST00000419923	14.0763	1.10337	0.762572	1.44691	0.147923	1	NA	NA	NA	NA	NA	NA	NA	NA	NA	NA	NA	NA	NA	NA
AC004985-13	ENST00000446874	8.25384	-0.491165	0.752727	-0.652513	0.51407	1	NA	NA	NA	NA	NA	NA	NA	NA	NA	NA	NA	NA	NA	NA
AC004988-1	ENST00000415237	23.2889	0.421476	0.666771	0.632115	0.527312	1	NA	NA	NA	NA	NA	NA	NA	NA	NA	NA	NA	NA	NA	NA
AC004998-2	ENST00000463035	0.146075	0	4.99736	0	1	NA	NA	NA	NA	NA	NA	NA	NA	NA	NA	NA	NA	NA	NA	NA
AC005004-1	ENST00000488827	1.83786	-0.342431	1.2897	-0.265512	0.790615	NA	NA	NA	NA	NA	NA	NA	NA	NA	NA	NA	NA	NA	NA	NA
AC005005-1	ENST00000488974	0.431126	1.52668	4.87014	0.313478	0.753917	NA	NA	NA	NA	NA	NA	NA	NA	NA	NA	NA	NA	NA	NA	NA
AC005009-1	ENST00000423979	0.616407	0	4.99736	0	1	NA	NA	NA	NA	NA	NA	NA	NA	NA	NA	NA	NA	NA	NA	NA
AC005009-2	ENST00000452471	0.157399	1.47461	4.95871	0.297378	0.766178	NA	NA	NA	NA	NA	NA	NA	NA	NA	NA	NA	NA	NA	NA	NA
AC005013-5	ENST00000436594	0.234028	0	4.99736	0	1	NA	NA	NA	NA	NA	NA	NA	NA	NA	NA	NA	NA	NA	NA	NA
AC005013-6	ENST00000322982	9.5141	-0.0377397	0.869628	-0.0433975	0.965385	1	NA	NA	NA	NA	NA	NA	NA	NA	NA	NA	NA	NA	NA	NA
AC005014-4	ENST00000401542	0.520348	0.594238	2.98061	0.199368	0.841975	NA	NA	NA	NA	NA	NA	NA	NA	NA	NA	NA	NA	NA	NA	NA
AC005017-1	ENST00000444500	3.38797	0.498374	1.37306	0.362966	0.71663	NA	NA	NA	NA	NA	NA	NA	NA	NA	NA	NA	NA	NA	NA	NA
AC005019-3	ENST00000434321	0.496505	0	4.99736	0	1	NA	NA	NA	NA	NA	NA	NA	NA	NA	NA	NA	NA	NA	NA	NA
AC005020-1	ENST00000500980	12.7039	-0.436667	0.81941	-0.532905	0.5941	1	NA	NA	NA	NA	NA	NA	NA	NA	NA	NA	NA	NA	NA	NA
AC005022-1	ENST00000440213	4.30233	-0.269469	1.07203	-0.251363	0.801533	1	NA	NA	NA	NA	NA	NA	NA	NA	NA	NA	NA	NA	NA	NA
AC005027-3	ENST00000416150	0.796336	-3.03813	3.66671	-0.828571	0.407347	NA	NA	NA	NA	NA	NA	NA	NA	NA	NA	NA	NA	NA	NA	NA
AC005027-4	ENST00000422822	20.574	-0.685939	0.857048	-0.800351	0.423507	1	NA	NA	NA	NA	NA	NA	NA	NA	NA	NA	NA	NA	NA	NA
AC005029-1	ENST00000443406	6.646	0.23636	1.29086	0.183103	0.854718	1	NA	NA	NA	NA	NA	NA	NA	NA	NA	NA	NA	NA	NA	NA
AC005035-2	ENST00000508786	20.2674	-0.683253	0.634916	-1.07613	0.281868	1	NA	NA	NA	NA	NA	NA	NA	NA	NA	NA	NA	NA	NA	NA
AC005037-3	ENST00000332935	13.3589	0.294337	0.751961	0.391427	0.695482	1	NA	NA	NA	NA	NA	NA	NA	NA	NA	NA	NA	NA	NA	NA
AC005041-9	ENST00000437991	10.4564	-0.13637	0.894967	-0.152374	0.878892	1	NA	NA	NA	NA	NA	NA	NA	NA	NA	NA	NA	NA	NA	NA
AC005042-4	ENST00000342892	12.475	-0.140766	0.751784	-0.187243	0.851471	1	NA	NA	NA	NA	NA	NA	NA	NA	NA	NA	NA	NA	NA	NA
AC005042-5	ENST00000449526	0.833536	2.91025	3.65863	0.795447	0.426353	NA	NA	NA	NA	NA	NA	NA	NA	NA	NA	NA	NA	NA	NA	NA
AC005060-1	ENST00000460548	0.140209	1.47461	4.95871	0.297377	0.766179	NA	NA	NA	NA	NA	NA	NA	NA	NA	NA	NA	NA	NA	NA	NA
AC005062-2	ENST00000415499	11.6222	-0.951726	0.981901	-0.969269	0.332411	1	NA	NA	NA	NA	NA	NA	NA	NA	NA	NA	NA	NA	NA	NA
AC005075-5	ENST00000447058	6.55682	0.288424	0.817737	0.35271	0.724306	1	NA	NA	NA	NA	NA	NA	NA	NA	NA	NA	NA	NA	NA	NA
AC005076-5	ENST00000433446	1.94918	-4.11289	2.24509	-1.83195	0.0669591	NA	NA	NA	NA	NA	NA	NA	NA	NA	NA	NA	NA	NA	NA	NA
AC005077-12	ENST00000434037	60.1267	0.135574	0.670992	0.202049	0.839878	1	1.11101	-0.509824	2.32627	-0.21916	0.826526	NA	NA	NA	NA	NA	NA	NA	NA	NA
AC005077-5	ENST00000437494	0.186086	-1.41139	4.97838	-0.283505	0.77679	NA	NA	NA	NA	NA	NA	NA	NA	NA	NA	NA	NA	NA	NA	NA
AC005082-12	ENST00000413042	133.424	-0.0715979	0.5878	-0.121807	0.903052	1	46.0792	3.74141	1.05553	3.54458	0.00039323	0.0695204	NA	NA	NA	NA	NA	NA	NA	NA
AC005083-1	ENST00000430859	0.950766	-0.265791	2.62011	-0.101443	0.919199	NA	NA	NA	NA	NA	NA	NA	NA	NA	NA	NA	NA	NA	NA	NA
AC005088-1	ENST00000490116	0.445629	-1.1728	3.63054	-0.323036	0.746668	NA	NA	NA	NA	NA	NA	NA	NA	NA	NA	NA	NA	NA	NA	NA
AC005104-3	ENST00000414896	0.941309	3.56644	4.42105	0.806695	0.419842	NA	NA	NA	NA	NA	NA	NA	NA	NA	NA	NA	NA	NA	NA	NA
AC005105-2	ENST00000507658	4.42851	-1.90346	1.3079	-1.45535	0.145572	1	NA	NA	NA	NA	NA	NA	NA	NA	NA	NA	NA	NA	NA	NA
AC005150-1	ENST00000512831	2.27415	0.017748	1.808	0.00981635	0.992168	NA	NA	NA	NA	NA	NA	NA	NA	NA	NA	NA	NA	NA	NA	NA
AC005152-1	ENST00000443037	1.17307	-4.54935	3.40086	-1.33771	0.180992	NA	NA	NA	NA	NA	NA	NA	NA	NA	NA	NA	NA	NA	NA	NA
AC005152-2	ENST00000440093	12.302	-1.10341	0.95847	-1.15122	0.249641	1	NA	NA	NA	NA	NA	NA	NA	NA	NA	NA	NA	NA	NA	NA
AC005152-3	ENST00000430908	0.179603	1.10163	4.97361	0.221495	0.824707	NA	NA	NA	NA	NA	NA	NA	NA	NA	NA	NA	NA	NA	NA	NA
AC005154-5	ENST00000454922	10.501	-0.142039	0.872268	-0.162839	0.870645	1	NA	NA	NA	NA	NA	NA	NA	NA	NA	NA	NA	NA	NA	NA
AC005154-6	ENST00000426529	20.9614	-0.686944	0.675723	-1.01661	0.309341	1	NA	NA	NA	NA	NA	NA	NA	NA	NA	NA	NA	NA	NA	NA
AC005154-9	ENST00000440438	6.79495	-0.0218533	1.0738	-0.0203513	0.983763	1	NA	NA	NA	NA	NA	NA	NA	NA	NA	NA	NA	NA	NA	NA
AC005160-3	ENST00000432405	0.709712	-1.96312	4.49424	-0.436808	0.662251	NA	NA	NA	NA	NA	NA	NA	NA	NA	NA	NA	NA	NA	NA	NA
AC005162-3	ENST00000457891	1.24706	0	4.99736	0	1	NA	NA	NA	NA	NA	NA	NA	NA	NA	NA	NA	NA	NA	NA	NA
AC005162-4	ENST00000416513	0.913255	0.216929	2.27508	0.09535	0.924037	NA	NA	NA	NA	NA	NA	NA	NA	NA	NA	NA	NA	NA	NA	NA
AC005162-5	ENST00000411479	0.848091	2.23487	3.59449	0.62175	0.534106	NA	NA	NA	NA	NA	NA	NA	NA	NA	NA	NA	NA	NA	NA	NA
AC005174-1	ENST00000478131	3.27229	1.54678	1.82817	0.846081	0.397507	NA	NA	NA	NA	NA	NA	NA	NA	NA	NA	NA	NA	NA	NA	NA
AC005176-1	ENST00000455832	14.7077	0.659093	0.90646	0.727106	0.467161	1	NA	NA	NA	NA	NA	NA	NA	NA	NA	NA	NA	NA	NA	NA
AC005186-1	ENST00000507313	68.514	-0.253324	0.665477	-0.380666	0.703451	1	NA	NA	NA	NA	NA	NA	NA	NA	NA	NA	NA	NA	NA	NA
AC005189-1	ENST00000509705	17.2108	1.48107	0.573307	2.58338	0.00978372	0.506964	NA	NA	NA	NA	NA	NA	NA	NA	NA	NA	NA	NA	NA	NA
AC005197-1	ENST00000513244	37.2058	0.72892	0.50815	1.43446	0.151441	1	NA	NA	NA	NA	NA	NA	NA	NA	NA	NA	NA	NA	NA	NA
AC005208-1	ENST00000514386	1.61103	-0.141762	1.88186	-0.0753308	0.939952	NA	NA	NA	NA	NA	NA	NA	NA	NA	NA	NA	NA	NA	NA	NA
AC005220-3	ENST00000450473	3.85075	-1.2147	1.48732	-0.816699	0.4141	1	NA	NA	NA	NA	NA	NA	NA	NA	NA	NA	NA	NA	NA	NA
AC005224-1	ENST00000500420	2.26385	-0.683583	1.76084	-0.388213	0.697858	NA	NA	NA	NA	NA	NA	NA	NA	NA	NA	NA	NA	NA	NA	NA
AC005224-2	ENST00000458492	4.28615	-0.946633	1.32253	-0.715776	0.47413	1	NA	NA	NA	NA	NA	NA	NA	NA	NA	NA	NA	NA	NA	NA
AC005232-1	ENST00000423511	1.64543	-0.234269	2.49484	-0.0939014	0.925187	NA	NA	NA	NA	NA	NA	NA	NA	NA	NA	NA	NA	NA	NA	NA
AC005235-1	ENST00000456248	35.6347	-0.155856	0.68488	-0.227567	0.819983	1	NA	NA	NA	NA	NA	NA	NA	NA	NA	NA	NA	NA	NA	NA
AC005236-1	ENST00000488637	4.96939	0.414064	0.986633	0.419674	0.674724	1	NA	NA	NA	NA	NA	NA	NA	NA	NA	NA	NA	NA	NA	NA
AC005237-4	ENST00000458377	1.07598	-2.26141	3.82655	-0.590978	0.554535	NA	NA	NA	NA	NA	NA	NA	NA	NA	NA	NA	NA	NA	NA	NA
AC005239-1	ENST00000467650	45.6981	-0.460622	0.456239	-1.00961	0.312684	1	NA	NA	NA	NA	NA	NA	NA	NA	NA	NA	NA	NA	NA	NA
AC005258-1	ENST00000507172	48.7305	-0.507644	0.484838	-1.04704	0.295082	1	NA	NA	NA	NA	NA	NA	NA	NA	NA	NA	NA	NA	NA	NA
AC005265-1	ENST00000513947	2.7251	0.546674	1.38547	0.394575	0.693156	NA	NA	NA	NA	NA	NA	NA	NA	NA	NA	NA	NA	NA	NA	NA
AC005271-1	ENST00000508348	1.62746	3.60414	2.60407	1.38404	0.166345	NA	NA	NA	NA	NA	NA	NA	NA	NA	NA	NA	NA	NA	NA	NA
AC005276-1	ENST00000411856	15.918	-2.20298	1.13492	-1.94108	0.0522483	0.97484	NA	NA	NA	NA	NA	NA	NA	NA	NA	NA	NA	NA	NA	NA
AC005280-2	ENST00000515412	46.8246	-0.257259	0.436215	-0.589753	0.555356	1	NA	NA	NA	NA	NA	NA	NA	NA	NA	NA	NA	NA	NA	NA
AC005281-1	ENST00000506049	8.50592	0.620145	0.92231	0.672383	0.50134	1	NA	NA	NA	NA	NA	NA	NA	NA	NA	NA	NA	NA	NA	NA
AC005281-2	ENST00000433040	1.14916	-1.47576	2.45404	-0.601362	0.547599	NA	NA	NA	NA	NA	NA	NA	NA	NA	NA	NA	NA	NA	NA	NA
AC005301-5	ENST00000445599	91.5036	-0.392604	0.366351	-1.07166	0.283873	1	0.272649	0.624531	4.98339	0.125323	0.900268	NA	NA	NA	NA	NA	NA	NA	NA	NA
AC005301-8	ENST00000422917	4.25293	2.80256	1.94509	1.44084	0.149629	1	NA	NA	NA	NA	NA	NA	NA	NA	NA	NA	NA	NA	NA	NA
AC005304-1	ENST00000457609	0.748145	-0.844343	4.38701	-0.192465	0.847378	NA	NA	NA	NA	NA	NA	NA	NA	NA	NA	NA	NA	NA	NA	NA
AC005304-2	ENST00000389360	0.738338	1.00163	4.97542	0.201315	0.840452	NA	NA	NA	NA	NA	NA	NA	NA	NA	NA	NA	NA	NA	NA	NA
AC005307-1	ENST00000511462	8.8469	-0.0920239	0.971796	-0.0946947	0.924557	1	NA	NA	NA	NA	NA	NA	NA	NA	NA	NA	NA	NA	NA	NA
AC005324-1	ENST00000437813	6.00336	0.017366	1.39557	0.0124436	0.990072	1	NA	NA	NA	NA	NA	NA	NA	NA	NA	NA	NA	NA	NA	NA
AC005324-6	ENST00000434017	1.87419	0.937839	2.28299	0.410794	0.681223	NA	NA	NA	NA	NA	NA	NA	NA	NA	NA	NA	NA	NA	NA	NA
AC005324-7	ENST00000433051	0.701667	-1.06737	2.91545	-0.366108	0.714285	NA	NA	NA	NA	NA	NA	NA	NA	NA	NA	NA	NA	NA	NA	NA
AC005329-2	ENST00000501448	52.5149	-0.343216	0.531702	-0.645505	0.5186	1	NA	NA	NA	NA	NA	NA	NA	NA	NA	NA	NA	NA	NA	NA
AC005332-1	ENST00000435469	16.2101	0.297266	0.980024	0.303325	0.761642	1	NA	NA	NA	NA	NA	NA	NA	NA	NA	NA	NA	NA	NA	NA
AC005336-2	ENST00000402119	55.5103	-0.412776	0.900638	-0.458315	0.646726	1	NA	NA	NA	NA	NA	NA	NA	NA	NA	NA	NA	NA	NA	NA
AC005355-1	ENST00000513329	2.78333	0.609252	3.55732	0.171267	0.864014	NA	NA	NA	NA	NA	NA	NA	NA	NA	NA	NA	NA	NA	NA	NA
AC005355-2	ENST00000515627	6.43154	-0.382668	0.722524	-0.529626	0.596371	1	NA	NA	NA	NA	NA	NA	NA	NA	NA	NA	NA	NA	NA	NA
AC005358-1	ENST00000313495	61.3486	-0.147084	0.617761	-0.238092	0.81181	1	0.336493	1.0016	4.97542	0.201309	0.840457	NA	NA	NA	NA	NA	NA	NA	NA	NA
AC005358-3	ENST00000445508	3.62235	-2.80964	1.76783	-1.58931	0.11199	NA	NA	NA	NA	NA	NA	NA	NA	NA	NA	NA	NA	NA	NA	NA
AC005392-13	ENST00000419624	3.72234	2.17631	1.67157	1.30196	0.192932	1	NA	NA	NA	NA	NA	NA	NA	NA	NA	NA	NA	NA	NA	NA
AC005399-1	ENST00000485262	0.914818	-0.242037	2.15267	-0.112436	0.910478	NA	NA	NA	NA	NA	NA	NA	NA	NA	NA	NA	NA	NA	NA	NA
AC005410-2	ENST00000470489	0.73555	0	4.99736	0	1	NA	NA	NA	NA	NA	NA	NA	NA	NA	NA	NA	NA	NA	NA	NA
AC005483-3	ENST00000433519	1.33201	-4.75088	4.87625	-0.974291	0.329912	NA	NA	NA	NA	NA	NA	NA	NA	NA	NA	NA	NA	NA	NA	NA
AC005487-2	ENST00000440208	1.33391	-0.190315	3.01381	-0.0631476	0.949649	NA	NA	NA	NA	NA	NA	NA	NA	NA	NA	NA	NA	NA	NA	NA
AC005498-1	ENST00000499186	22.3534	-0.602058	0.8093	-0.743924	0.456922	1	NA	NA	NA	NA	NA	NA	NA	NA	NA	NA	NA	NA	NA	NA
AC005498-2	ENST00000499394	0.219112	0	4.99736	0	1	NA	NA	NA	NA	NA	NA	NA	NA	NA	NA	NA	NA	NA	NA	NA
AC005517-1	ENST00000512580	57.9736	-0.110487	0.503675	-0.219361	0.826369	1	NA	NA	NA	NA	NA	NA	NA	NA	NA	NA	NA	NA	NA	NA
AC005518-2	ENST00000448131	1.21235	-1.98207	2.13893	-0.926666	0.3541	NA	NA	NA	NA	NA	NA	NA	NA	NA	NA	NA	NA	NA	NA	NA
AC005522-7	ENST00000434531	0.426731	1.00163	4.97542	0.201315	0.840452	NA	NA	NA	NA	NA	NA	NA	NA	NA	NA	NA	NA	NA	NA	NA
AC005532-5	ENST00000436578	3.77887	-1.92231	1.41744	-1.35619	0.17504	1	NA	NA	NA	NA	NA	NA	NA	NA	NA	NA	NA	NA	NA	NA
AC005534-8	ENST00000455709	5.2851	-1.15089	1.53912	-0.747762	0.454604	1	NA	NA	NA	NA	NA	NA	NA	NA	NA	NA	NA	NA	NA	NA
AC005534-9	ENST00000430825	1.33244	-0.555419	2.23143	-0.248908	0.803432	NA	NA	NA	NA	NA	NA	NA	NA	NA	NA	NA	NA	NA	NA	NA
AC005537-2	ENST00000456114	2.41702	1.72026	2.86284	0.600892	0.547912	NA	NA	NA	NA	NA	NA	NA	NA	NA	NA	NA	NA	NA	NA	NA
AC005538-5	ENST00000455991	0.603071	1.77175	4.94816	0.358062	0.720297	NA	NA	NA	NA	NA	NA	NA	NA	NA	NA	NA	NA	NA	NA	NA
AC005539-4	ENST00000439185	0.307317	-1.41137	4.97838	-0.2835	0.776794	NA	NA	NA	NA	NA	NA	NA	NA	NA	NA	NA	NA	NA	NA	NA
AC005540-3	ENST00000413911	21.6271	1.53913	1.09165	1.40991	0.158568	1	NA	NA	NA	NA	NA	NA	NA	NA	NA	NA	NA	NA	NA	NA
AC005547-1	ENST00000504888	8.50704	1.29855	1.17751	1.10279	0.270117	1	NA	NA	NA	NA	NA	NA	NA	NA	NA	NA	NA	NA	NA	NA
AC005548-2	ENST00000471221	0.314291	2.21514	4.93578	0.448792	0.653581	NA	NA	NA	NA	NA	NA	NA	NA	NA	NA	NA	NA	NA	NA	NA
AC005550-3	ENST00000451240	8.81369	1.84409	1.25611	1.4681	0.142078	1	NA	NA	NA	NA	NA	NA	NA	NA	NA	NA	NA	NA	NA	NA
AC005550-5	ENST00000438923	0.346018	1.77175	4.94816	0.358062	0.720297	NA	NA	NA	NA	NA	NA	NA	NA	NA	NA	NA	NA	NA	NA	NA
AC005562-1	ENST00000483452	0.692431	-3.11922	2.61211	-1.19414	0.232423	NA	NA	NA	NA	NA	NA	NA	NA	NA	NA	NA	NA	NA	NA	NA
AC005582-1	ENST00000419766	26.6619	-1.34506	0.690941	-1.94671	0.0515694	0.972226	NA	NA	NA	NA	NA	NA	NA	NA	NA	NA	NA	NA	NA	NA
AC005586-2	ENST00000515382	237.405	-0.243345	0.44935	-0.541549	0.588129	1	NA	NA	NA	NA	NA	NA	NA	NA	NA	NA	NA	NA	NA	NA
AC005592-1	ENST00000432677	9.94566	0.74834	1.04847	0.713746	0.475384	1	NA	NA	NA	NA	NA	NA	NA	NA	NA	NA	NA	NA	NA	NA
AC005592-2	ENST00000443800	4.75614	0.85083	1.37059	0.620779	0.534745	1	NA	NA	NA	NA	NA	NA	NA	NA	NA	NA	NA	NA	NA	NA
AC005594-1	ENST00000506968	8.24189	2.02576	0.970436	2.08747	0.0368453	0.872927	NA	NA	NA	NA	NA	NA	NA	NA	NA	NA	NA	NA	NA	NA
AC005609-1	ENST00000508944	1.90802	0.186822	2.05806	0.0907759	0.927671	NA	NA	NA	NA	NA	NA	NA	NA	NA	NA	NA	NA	NA	NA	NA
AC005609-2	ENST00000521890	1.26234	0.0853003	1.98049	0.0430704	0.965645	NA	NA	NA	NA	NA	NA	NA	NA	NA	NA	NA	NA	NA	NA	NA
AC005609-3	ENST00000512753	1.12466	3.51639	2.87621	1.22258	0.221489	NA	NA	NA	NA	NA	NA	NA	NA	NA	NA	NA	NA	NA	NA	NA
AC005616-1	ENST00000512358	5.01321	-0.467265	1.95498	-0.239012	0.811096	1	NA	NA	NA	NA	NA	NA	NA	NA	NA	NA	NA	NA	NA	NA
AC005618-1	ENST00000513512	68.0624	0.477934	0.724789	0.659411	0.509632	1	NA	NA	NA	NA	NA	NA	NA	NA	NA	NA	NA	NA	NA	NA
AC005618-2	ENST00000504978	1.3776	0	4.99736	0	1	NA	NA	NA	NA	NA	NA	NA	NA	NA	NA	NA	NA	NA	NA	NA
AC005632-2	ENST00000499112	7.12623	0.541277	1.01154	0.5351	0.592581	1	NA	NA	NA	NA	NA	NA	NA	NA	NA	NA	NA	NA	NA	NA
AC005670-1	ENST00000504741	20.1352	-0.688739	0.754937	-0.912314	0.361603	1	NA	NA	NA	NA	NA	NA	NA	NA	NA	NA	NA	NA	NA	NA
AC005674-1	ENST00000513305	25.9792	-0.0861732	0.995813	-0.0865355	0.931041	1	NA	NA	NA	NA	NA	NA	NA	NA	NA	NA	NA	NA	NA	NA
AC005682-5	ENST00000415611	7.45851	0.386693	1.14511	0.337691	0.735596	1	NA	NA	NA	NA	NA	NA	NA	NA	NA	NA	NA	NA	NA	NA
AC005682-8	ENST00000421730	0.149668	1.77172	4.94816	0.358056	0.720302	NA	NA	NA	NA	NA	NA	NA	NA	NA	NA	NA	NA	NA	NA	NA
AC005696-1	ENST00000500520	49.0876	0.0900074	0.636942	0.141312	0.887624	1	NA	NA	NA	NA	NA	NA	NA	NA	NA	NA	NA	NA	NA	NA
AC005696-2	ENST00000492377	774.666	0.12657	0.523349	0.241846	0.808899	1	NA	NA	NA	NA	NA	NA	NA	NA	NA	NA	NA	NA	NA	NA
AC005697-1	ENST00000502259	19.4698	0.286206	0.559079	0.511924	0.608704	1	NA	NA	NA	NA	NA	NA	NA	NA	NA	NA	NA	NA	NA	NA
AC005697-2	ENST00000510249	4.11962	-1.93142	0.919201	-2.1012	0.0356238	0.866435	NA	NA	NA	NA	NA	NA	NA	NA	NA	NA	NA	NA	NA	NA
AC005702-1	ENST00000501190	16.5944	-0.0948319	0.591278	-0.160385	0.872578	1	NA	NA	NA	NA	NA	NA	NA	NA	NA	NA	NA	NA	NA	NA
AC005703-2	ENST00000496286	2.4796	0.417499	1.27892	0.326445	0.744088	NA	NA	NA	NA	NA	NA	NA	NA	NA	NA	NA	NA	NA	NA	NA
AC005703-3	ENST00000431343	4.55583	-0.547673	1.24525	-0.439809	0.660075	1	NA	NA	NA	NA	NA	NA	NA	NA	NA	NA	NA	NA	NA	NA
AC005726-11	ENST00000414744	7.60178	0.518757	1.56023	0.332486	0.739522	1	NA	NA	NA	NA	NA	NA	NA	NA	NA	NA	NA	NA	NA	NA
AC005726-6	ENST00000301037	5.54372	-0.327352	1.42786	-0.229261	0.818666	1	NA	NA	NA	NA	NA	NA	NA	NA	NA	NA	NA	NA	NA	NA
AC005740-5	ENST00000520882	0.779479	1.83701	2.1101	0.870578	0.383985	NA	NA	NA	NA	NA	NA	NA	NA	NA	NA	NA	NA	NA	NA	NA
AC005746-1	ENST00000502172	17.7518	-0.184495	0.941985	-0.195858	0.844721	1	NA	NA	NA	NA	NA	NA	NA	NA	NA	NA	NA	NA	NA	NA
AC005752-1	ENST00000507840	3.61404	1.42382	1.9584	0.727031	0.467207	NA	NA	NA	NA	NA	NA	NA	NA	NA	NA	NA	NA	NA	NA	NA
AC005752-2	ENST00000515856	1.31774	1.91268	2.26338	0.845051	0.398082	NA	NA	NA	NA	NA	NA	NA	NA	NA	NA	NA	NA	NA	NA	NA
AC005752-3	ENST00000503443	18.3658	1.6492	0.586735	2.81081	0.00494171	0.354699	NA	NA	NA	NA	NA	NA	NA	NA	NA	NA	NA	NA	NA	NA
AC005754-1	ENST00000510498	0.891205	3.97789	4.88195	0.814816	0.415178	NA	NA	NA	NA	NA	NA	NA	NA	NA	NA	NA	NA	NA	NA	NA
AC005772-2	ENST00000446671	2.52897	0.539958	2.96224	0.182281	0.855363	NA	NA	NA	NA	NA	NA	NA	NA	NA	NA	NA	NA	NA	NA	NA
AC005803-1	ENST00000501158	44.1544	-0.205868	0.588017	-0.350106	0.726259	1	NA	NA	NA	NA	NA	NA	NA	NA	NA	NA	NA	NA	NA	NA
AC005820-2	ENST00000452645	2.10114	2.56265	1.7315	1.48002	0.138868	NA	NA	NA	NA	NA	NA	NA	NA	NA	NA	NA	NA	NA	NA	NA
AC005837-3	ENST00000508921	35.9947	-0.317055	1.13397	-0.279597	0.779787	1	NA	NA	NA	NA	NA	NA	NA	NA	NA	NA	NA	NA	NA	NA
AC005846-1	ENST00000468423	2.54947	1.42248	1.25907	1.12978	0.258567	NA	NA	NA	NA	NA	NA	NA	NA	NA	NA	NA	NA	NA	NA	NA
AC005863-2	ENST00000445035	1.07611	-4.46931	3.47828	-1.28492	0.198821	NA	NA	NA	NA	NA	NA	NA	NA	NA	NA	NA	NA	NA	NA	NA
AC005895-3	ENST00000517660	3.20424	-4.94694	2.0536	-2.40891	0.0160002	NA	NA	NA	NA	NA	NA	NA	NA	NA	NA	NA	NA	NA	NA	NA
AC005899-1	ENST00000429292	62.4945	0.149604	0.803669	0.186152	0.852326	1	NA	NA	NA	NA	NA	NA	NA	NA	NA	NA	NA	NA	NA	NA
AC005908-1	ENST00000503679	10.8568	-0.301807	0.775325	-0.389265	0.69708	1	NA	NA	NA	NA	NA	NA	NA	NA	NA	NA	NA	NA	NA	NA
AC005915-1	ENST00000296662	0.904913	4.14667	4.27168	0.970735	0.33168	NA	NA	NA	NA	NA	NA	NA	NA	NA	NA	NA	NA	NA	NA	NA
AC005922-3	ENST00000458677	0.241307	-1.09487	4.98558	-0.219608	0.826177	NA	NA	NA	NA	NA	NA	NA	NA	NA	NA	NA	NA	NA	NA	NA
AC005932-1	ENST00000478322	3.71735	1.0943	1.15766	0.945272	0.34452	1	NA	NA	NA	NA	NA	NA	NA	NA	NA	NA	NA	NA	NA	NA
AC005943-1	ENST00000488440	6.35492	-0.296846	0.992552	-0.299074	0.764884	1	NA	NA	NA	NA	NA	NA	NA	NA	NA	NA	NA	NA	NA	NA
AC005946-1	ENST00000513760	12.8638	0.358047	1.12284	0.318876	0.749821	1	NA	NA	NA	NA	NA	NA	NA	NA	NA	NA	NA	NA	NA	NA
AC005962-2	ENST00000268912	1.37273	-2.59506	2.18786	-1.18612	0.235575	NA	NA	NA	NA	NA	NA	NA	NA	NA	NA	NA	NA	NA	NA	NA
AC005971-1	ENST00000504164	16.0977	0.19087	0.588142	0.32453	0.745537	1	NA	NA	NA	NA	NA	NA	NA	NA	NA	NA	NA	NA	NA	NA
AC005971-2	ENST00000473804	2.27224	4.3075	1.98603	2.1689	0.0300904	NA	NA	NA	NA	NA	NA	NA	NA	NA	NA	NA	NA	NA	NA	NA
AC005971-3	ENST00000431149	6.46359	-4.45078	1.98883	-2.23788	0.0252286	0.748392	NA	NA	NA	NA	NA	NA	NA	NA	NA	NA	NA	NA	NA	NA
AC005996-1	ENST00000482435	1.03613	-0.411213	3.11602	-0.131967	0.89501	NA	NA	NA	NA	NA	NA	NA	NA	NA	NA	NA	NA	NA	NA	NA
AC006000-5	ENST00000456809	6.71564	-1.44244	1.4407	-1.00121	0.316727	1	NA	NA	NA	NA	NA	NA	NA	NA	NA	NA	NA	NA	NA	NA
AC006003-3	ENST00000448541	0.17374	-0.356793	4.95292	-0.0720369	0.942573	NA	NA	NA	NA	NA	NA	NA	NA	NA	NA	NA	NA	NA	NA	NA
AC006004-1	ENST00000434887	24.8231	-0.912294	0.933515	-0.977267	0.328437	1	NA	NA	NA	NA	NA	NA	NA	NA	NA	NA	NA	NA	NA	NA
AC006007-1	ENST00000422084	0.951092	-2.29144	2.52595	-0.907162	0.364321	NA	NA	NA	NA	NA	NA	NA	NA	NA	NA	NA	NA	NA	NA	NA
AC006014-8	ENST00000275590	9.88776	-0.144707	1.23099	-0.117553	0.906422	1	NA	NA	NA	NA	NA	NA	NA	NA	NA	NA	NA	NA	NA	NA
AC006017-2	ENST00000465986	324.415	0.18076	0.556251	0.324962	0.74521	1	0.599768	2.65382	4.91912	0.53949	0.589549	NA	NA	NA	NA	NA	NA	NA	NA	NA
AC006019-3	ENST00000425591	58.365	-0.0697211	0.916348	-0.0760859	0.939351	1	NA	NA	NA	NA	NA	NA	NA	NA	NA	NA	NA	NA	NA	NA
AC006019-4	ENST00000451116	0.459731	2.89904	4.90955	0.59049	0.554863	NA	NA	NA	NA	NA	NA	NA	NA	NA	NA	NA	NA	NA	NA	NA
AC006026-13	ENST00000454029	1.05034	0.589608	4.78314	0.123268	0.901895	NA	NA	NA	NA	NA	NA	NA	NA	NA	NA	NA	NA	NA	NA	NA
AC006027-2	ENST00000442800	0.653474	3.18767	3.31127	0.962674	0.335711	NA	NA	NA	NA	NA	NA	NA	NA	NA	NA	NA	NA	NA	NA	NA
AC006028-10	ENST00000433945	0.50433	1.84756	4.88568	0.378159	0.705313	NA	NA	NA	NA	NA	NA	NA	NA	NA	NA	NA	NA	NA	NA	NA
AC006028-9	ENST00000412266	51.5911	0.326005	0.514053	0.634186	0.525959	1	NA	NA	NA	NA	NA	NA	NA	NA	NA	NA	NA	NA	NA	NA
AC006032-1	ENST00000469579	391.321	-0.204938	0.9771	-0.209741	0.83387	1	0.706805	2.3936	4.93112	0.485407	0.627388	NA	NA	NA	NA	NA	NA	NA	NA	NA
AC006033-1	ENST00000499120	3.67347	1.37048	1.3823	0.991449	0.321466	NA	NA	NA	NA	NA	NA	NA	NA	NA	NA	NA	NA	NA	NA	NA
AC006035-1	ENST00000442906	2.30028	-1.34357	1.9642	-0.684026	0.493959	NA	NA	NA	NA	NA	NA	NA	NA	NA	NA	NA	NA	NA	NA	NA
AC006037-2	ENST00000437967	0.556479	2.11067	4.86963	0.433436	0.664698	NA	NA	NA	NA	NA	NA	NA	NA	NA	NA	NA	NA	NA	NA	NA
AC006038-4	ENST00000423797	0.566086	-3.12166	4.59467	-0.679408	0.496879	NA	NA	NA	NA	NA	NA	NA	NA	NA	NA	NA	NA	NA	NA	NA
AC006039-1	ENST00000504702	2.42704	2.5964	1.82412	1.42337	0.154628	NA	NA	NA	NA	NA	NA	NA	NA	NA	NA	NA	NA	NA	NA	NA
AC006039-4	ENST00000419813	56.9785	0.348182	0.617986	0.563415	0.573153	1	NA	NA	NA	NA	NA	NA	NA	NA	NA	NA	NA	NA	NA	NA
AC006041-1	ENST00000425322	0.866803	2.07072	2.841	0.728871	0.466081	NA	NA	NA	NA	NA	NA	NA	NA	NA	NA	NA	NA	NA	NA	NA
AC006042-6	ENST00000449931	1.21849	-2.84609	2.29699	-1.23905	0.215326	NA	NA	NA	NA	NA	NA	NA	NA	NA	NA	NA	NA	NA	NA	NA
AC006042-7	ENST00000428660	4.15228	-2.04802	1.36159	-1.50414	0.132545	1	NA	NA	NA	NA	NA	NA	NA	NA	NA	NA	NA	NA	NA	NA
AC006057-2	ENST00000504269	81.7194	-0.425975	0.430466	-0.989568	0.322385	1	NA	NA	NA	NA	NA	NA	NA	NA	NA	NA	NA	NA	NA	NA
AC006057-3	ENST00000504738	9.1698	-0.285613	1.44633	-0.197475	0.843456	1	NA	NA	NA	NA	NA	NA	NA	NA	NA	NA	NA	NA	NA	NA
AC006059-1	ENST00000462015	1.85902	1.83315	1.67777	1.09261	0.274564	NA	NA	NA	NA	NA	NA	NA	NA	NA	NA	NA	NA	NA	NA	NA
AC006064-1	ENST00000501075	15.6006	-1.46695	0.951829	-1.54119	0.12327	1	NA	NA	NA	NA	NA	NA	NA	NA	NA	NA	NA	NA	NA	NA
AC006076-1	ENST00000423233	0.882369	-4.78563	4.87578	-0.981509	0.326342	NA	NA	NA	NA	NA	NA	NA	NA	NA	NA	NA	NA	NA	NA	NA
AC006111-2	ENST00000470887	0.305654	0.134951	4.96359	0.0271881	0.97831	NA	NA	NA	NA	NA	NA	NA	NA	NA	NA	NA	NA	NA	NA	NA
AC006115-1	ENST00000513382	6.64323	0.0502821	0.986957	0.0509466	0.959368	1	NA	NA	NA	NA	NA	NA	NA	NA	NA	NA	NA	NA	NA	NA
AC006116-1	ENST00000500950	14.7509	-0.347926	1.53039	-0.227345	0.820156	1	NA	NA	NA	NA	NA	NA	NA	NA	NA	NA	NA	NA	NA	NA
AC006125-1	ENST00000508018	34.7787	-0.447995	0.653286	-0.685756	0.492867	1	NA	NA	NA	NA	NA	NA	NA	NA	NA	NA	NA	NA	NA	NA
AC006128-1	ENST00000421670	34.4837	-0.157104	0.753288	-0.208557	0.834794	1	NA	NA	NA	NA	NA	NA	NA	NA	NA	NA	NA	NA	NA	NA
AC006132-1	ENST00000476140	7.52427	0.493148	0.943656	0.522592	0.601258	1	NA	NA	NA	NA	NA	NA	NA	NA	NA	NA	NA	NA	NA	NA
AC006147-1	ENST00000504192	18.106	0.770423	0.627827	1.22713	0.219775	1	NA	NA	NA	NA	NA	NA	NA	NA	NA	NA	NA	NA	NA	NA
AC006157-2	ENST00000515575	1.1356	0.234478	2.39657	0.0978389	0.92206	NA	NA	NA	NA	NA	NA	NA	NA	NA	NA	NA	NA	NA	NA	NA
AC006159-3	ENST00000450063	0.358179	1.0016	4.97542	0.20131	0.840456	NA	NA	NA	NA	NA	NA	NA	NA	NA	NA	NA	NA	NA	NA	NA
AC006159-4	ENST00000421965	1.34741	-4.50612	4.87986	-0.923412	0.355792	NA	NA	NA	NA	NA	NA	NA	NA	NA	NA	NA	NA	NA	NA	NA
AC006159-5	ENST00000452009	4.67022	1.07269	2.07196	0.517717	0.604656	1	NA	NA	NA	NA	NA	NA	NA	NA	NA	NA	NA	NA	NA	NA
AC006160-1	ENST00000515087	35.3889	-0.129406	0.715734	-0.180802	0.856523	1	0.515849	2.8855	4.91004	0.587674	0.556751	NA	NA	NA	NA	NA	NA	NA	NA	NA
AC006160-5	ENST00000511010	1.97535	-1.08625	1.88259	-0.577001	0.563939	NA	NA	NA	NA	NA	NA	NA	NA	NA	NA	NA	NA	NA	NA	NA
AC006160-8	ENST00000499786	0.713544	-2.59089	2.90539	-0.891751	0.372526	NA	NA	NA	NA	NA	NA	NA	NA	NA	NA	NA	NA	NA	NA	NA
AC006196-1	ENST00000447194	2.08257	-2.03365	1.94308	-1.04661	0.295281	NA	NA	NA	NA	NA	NA	NA	NA	NA	NA	NA	NA	NA	NA	NA
AC006199-1	ENST00000500381	17.4406	-0.305707	0.900898	-0.339335	0.734357	1	NA	NA	NA	NA	NA	NA	NA	NA	NA	NA	NA	NA	NA	NA
AC006213-1	ENST00000500139	6.79223	0.916955	2.19892	0.417002	0.676677	1	NA	NA	NA	NA	NA	NA	NA	NA	NA	NA	NA	NA	NA	NA
AC006213-2	ENST00000498944	9.16494	-0.295489	0.858287	-0.344278	0.730637	1	NA	NA	NA	NA	NA	NA	NA	NA	NA	NA	NA	NA	NA	NA
AC006227-1	ENST00000443123	2.27466	1.1504	1.84808	0.622482	0.533625	NA	NA	NA	NA	NA	NA	NA	NA	NA	NA	NA	NA	NA	NA	NA
AC006238-1	ENST00000491550	3.16593	1.27395	1.53233	0.83138	0.405759	NA	NA	NA	NA	NA	NA	NA	NA	NA	NA	NA	NA	NA	NA	NA
AC006273-1	ENST00000442073	22.5785	-0.306208	0.626946	-0.488412	0.625258	1	NA	NA	NA	NA	NA	NA	NA	NA	NA	NA	NA	NA	NA	NA
AC006276-1	ENST00000244321	1.03078	-1.58651	4.97496	-0.3189	0.749802	NA	NA	NA	NA	NA	NA	NA	NA	NA	NA	NA	NA	NA	NA	NA
AC006277-2	ENST00000520090	0.576759	-0.610575	4.66693	-0.13083	0.89591	NA	NA	NA	NA	NA	NA	NA	NA	NA	NA	NA	NA	NA	NA	NA
AC006288-1	ENST00000511548	3.02367	0.196291	1.16992	0.167781	0.866755	NA	NA	NA	NA	NA	NA	NA	NA	NA	NA	NA	NA	NA	NA	NA
AC006293-3	ENST00000413439	3.73701	1.58281	1.72448	0.917847	0.358699	1	NA	NA	NA	NA	NA	NA	NA	NA	NA	NA	NA	NA	NA	NA
AC006296-1	ENST00000507932	6.20168	-0.970884	1.62522	-0.597385	0.550251	1	NA	NA	NA	NA	NA	NA	NA	NA	NA	NA	NA	NA	NA	NA
AC006296-2	ENST00000514401	0.317421	1.00162	4.97542	0.201313	0.840454	NA	NA	NA	NA	NA	NA	NA	NA	NA	NA	NA	NA	NA	NA	NA
AC006296-3	ENST00000500394	5.42795	-0.560626	1.13506	-0.493917	0.621365	1	NA	NA	NA	NA	NA	NA	NA	NA	NA	NA	NA	NA	NA	NA
AC006315-1	ENST00000464370	0.264405	-0.979858	4.92823	-0.198825	0.842399	NA	NA	NA	NA	NA	NA	NA	NA	NA	NA	NA	NA	NA	NA	NA
AC006324-1	ENST00000411616	0.2204	0.624534	4.98339	0.125323	0.900268	NA	NA	NA	NA	NA	NA	NA	NA	NA	NA	NA	NA	NA	NA	NA
AC006330-1	ENST00000514862	77.4771	0.105737	0.503692	0.209924	0.833727	1	NA	NA	NA	NA	NA	NA	NA	NA	NA	NA	NA	NA	NA	NA
AC006335-12	ENST00000417585	0.330069	-3.05406	4.91941	-0.620819	0.534719	NA	NA	NA	NA	NA	NA	NA	NA	NA	NA	NA	NA	NA	NA	NA
AC006349-1	ENST00000485097	0.233515	1.47398	4.07765	0.361477	0.717743	NA	NA	NA	NA	NA	NA	NA	NA	NA	NA	NA	NA	NA	NA	NA
AC006368-1	ENST00000490522	5.06297	-0.820316	1.52366	-0.538386	0.590311	1	NA	NA	NA	NA	NA	NA	NA	NA	NA	NA	NA	NA	NA	NA
AC006369-2	ENST00000419425	7.58249	-0.401186	1.15614	-0.347005	0.728588	1	NA	NA	NA	NA	NA	NA	NA	NA	NA	NA	NA	NA	NA	NA
AC006369-3	ENST00000431712	8.1707	0.919056	0.887148	1.03597	0.300217	1	NA	NA	NA	NA	NA	NA	NA	NA	NA	NA	NA	NA	NA	NA
AC006370-2	ENST00000430079	0.367528	-0.242113	4.97157	-0.0486994	0.961159	NA	NA	NA	NA	NA	NA	NA	NA	NA	NA	NA	NA	NA	NA	NA
AC006372-4	ENST00000444158	7.19314	0.692484	1.06144	0.652399	0.514144	1	NA	NA	NA	NA	NA	NA	NA	NA	NA	NA	NA	NA	NA	NA
AC006372-5	ENST00000449903	0.878079	-0.451435	3.56263	-0.126714	0.899167	NA	NA	NA	NA	NA	NA	NA	NA	NA	NA	NA	NA	NA	NA	NA
AC006372-6	ENST00000433660	0.343177	1.79038	4.94757	0.361871	0.717448	NA	NA	NA	NA	NA	NA	NA	NA	NA	NA	NA	NA	NA	NA	NA
AC006373-1	ENST00000451755	0.381215	-0.733795	4.96092	-0.147915	0.88241	NA	NA	NA	NA	NA	NA	NA	NA	NA	NA	NA	NA	NA	NA	NA
AC006378-2	ENST00000426634	0.72488	-2.29432	4.62516	-0.496051	0.619859	NA	NA	NA	NA	NA	NA	NA	NA	NA	NA	NA	NA	NA	NA	NA
AC006380-3	ENST00000433356	1.76389	-5.15062	4.87151	-1.05729	0.290377	NA	NA	NA	NA	NA	NA	NA	NA	NA	NA	NA	NA	NA	NA	NA
AC006427-1	ENST00000440429	11.107	0.942694	0.946222	0.996272	0.319118	1	NA	NA	NA	NA	NA	NA	NA	NA	NA	NA	NA	NA	NA	NA
AC006443-2	ENST00000512935	23.44	-0.0739718	0.726649	-0.101798	0.918917	1	NA	NA	NA	NA	NA	NA	NA	NA	NA	NA	NA	NA	NA	NA
AC006445-1	ENST00000505835	13.0591	-0.37948	0.867981	-0.437198	0.661967	1	NA	NA	NA	NA	NA	NA	NA	NA	NA	NA	NA	NA	NA	NA
AC006445-8	ENST00000501050	3.64541	-0.264727	1.68307	-0.157288	0.875018	NA	NA	NA	NA	NA	NA	NA	NA	NA	NA	NA	NA	NA	NA	NA
AC006452-1	ENST00000482328	0.56625	2.7076	4.87798	0.555065	0.57885	NA	NA	NA	NA	NA	NA	NA	NA	NA	NA	NA	NA	NA	NA	NA
AC006455-1	ENST00000360532	0.195182	0.905058	4.93626	0.183349	0.854524	NA	NA	NA	NA	NA	NA	NA	NA	NA	NA	NA	NA	NA	NA	NA
AC006458-3	ENST00000445093	1.35836	-1.06795	3.66625	-0.291292	0.770828	NA	NA	NA	NA	NA	NA	NA	NA	NA	NA	NA	NA	NA	NA	NA
AC006460-2	ENST00000411949	0.626339	1.34122	2.52304	0.53159	0.59501	NA	NA	NA	NA	NA	NA	NA	NA	NA	NA	NA	NA	NA	NA	NA
AC006480-2	ENST00000275546	9.54205	-0.946305	1.10612	-0.855519	0.392264	1	NA	NA	NA	NA	NA	NA	NA	NA	NA	NA	NA	NA	NA	NA
AC006481-1	ENST00000447262	0.23621	0.234963	4.96177	0.0473547	0.962231	NA	NA	NA	NA	NA	NA	NA	NA	NA	NA	NA	NA	NA	NA	NA
AC006483-7	ENST00000443837	1.14534	0	4.99736	0	1	NA	NA	NA	NA	NA	NA	NA	NA	NA	NA	NA	NA	NA	NA	NA
AC006483-8	ENST00000440855	21.1003	0.270436	0.653809	0.413631	0.679144	1	NA	NA	NA	NA	NA	NA	NA	NA	NA	NA	NA	NA	NA	NA
AC006504-1	ENST00000444167	12.3605	0.395345	1.12768	0.350584	0.725901	1	NA	NA	NA	NA	NA	NA	NA	NA	NA	NA	NA	NA	NA	NA
AC006504-2	ENST00000504303	24.0269	0.476942	0.683396	0.6979	0.48524	1	NA	NA	NA	NA	NA	NA	NA	NA	NA	NA	NA	NA	NA	NA
AC006504-3	ENST00000500569	31.8519	-0.29252	0.707993	-0.413169	0.679483	1	NA	NA	NA	NA	NA	NA	NA	NA	NA	NA	NA	NA	NA	NA
AC006509-6	ENST00000454137	7.00694	-1.7345	1.39928	-1.23957	0.215134	1	NA	NA	NA	NA	NA	NA	NA	NA	NA	NA	NA	NA	NA	NA
AC006517-1	ENST00000471612	0.430936	1.2953	3.73255	0.347028	0.72857	NA	NA	NA	NA	NA	NA	NA	NA	NA	NA	NA	NA	NA	NA	NA
AC006538-1	ENST00000499536	68.9533	0.906633	0.53032	1.7096	0.0873406	1	NA	NA	NA	NA	NA	NA	NA	NA	NA	NA	NA	NA	NA	NA
AC006547-1	ENST00000464155	0.218719	2.58362	4.92215	0.524897	0.599655	NA	NA	NA	NA	NA	NA	NA	NA	NA	NA	NA	NA	NA	NA	NA
AC006547-13	ENST00000415503	1.97486	3.35408	2.47278	1.3564	0.174973	NA	NA	NA	NA	NA	NA	NA	NA	NA	NA	NA	NA	NA	NA	NA
AC006547-8	ENST00000412713	1.27687	0	4.99736	0	1	NA	NA	NA	NA	NA	NA	NA	NA	NA	NA	NA	NA	NA	NA	NA
AC006552-1	ENST00000508484	21.9701	-0.752533	0.66536	-1.13102	0.258048	1	NA	NA	NA	NA	NA	NA	NA	NA	NA	NA	NA	NA	NA	NA
AC006947-1	ENST00000457168	4.36935	0.885601	0.891697	0.993164	0.32063	1	NA	NA	NA	NA	NA	NA	NA	NA	NA	NA	NA	NA	NA	NA
AC006948-1	ENST00000499674	9.96289	0.201855	0.94563	0.213461	0.830967	1	NA	NA	NA	NA	NA	NA	NA	NA	NA	NA	NA	NA	NA	NA
AC006953-1	ENST00000473384	1.12108	0.44654	2.19908	0.203057	0.83909	NA	NA	NA	NA	NA	NA	NA	NA	NA	NA	NA	NA	NA	NA	NA
AC006960-7	ENST00000435254	0.84333	-1.29042	3.407	-0.378755	0.70487	NA	NA	NA	NA	NA	NA	NA	NA	NA	NA	NA	NA	NA	NA	NA
AC006978-1	ENST00000507825	54.6809	-0.216824	0.45133	-0.480411	0.630935	1	0.145014	0	4.99736	0	1	NA	NA	NA	NA	NA	NA	NA	NA	NA
AC006986-3	ENST00000452889	1.03457	-4.38757	4.42194	-0.992227	0.321087	NA	NA	NA	NA	NA	NA	NA	NA	NA	NA	NA	NA	NA	NA	NA
AC006994-2	ENST00000412065	1.40149	-3.02647	2.20035	-1.37545	0.168993	NA	NA	NA	NA	NA	NA	NA	NA	NA	NA	NA	NA	NA	NA	NA
AC006995-1	ENST00000338578	0.299732	-3.23204	4.91226	-0.657954	0.510567	NA	NA	NA	NA	NA	NA	NA	NA	NA	NA	NA	NA	NA	NA	NA
AC006995-8	ENST00000426970	14.521	0.325374	1.60689	0.202487	0.839536	1	NA	NA	NA	NA	NA	NA	NA	NA	NA	NA	NA	NA	NA	NA
AC007001-1	ENST00000512161	2.61051	-1.59857	4.02436	-0.397224	0.691202	NA	NA	NA	NA	NA	NA	NA	NA	NA	NA	NA	NA	NA	NA	NA
AC007001-3	ENST00000456934	0.204567	1.75742	4.94863	0.355133	0.72249	NA	NA	NA	NA	NA	NA	NA	NA	NA	NA	NA	NA	NA	NA	NA
AC007001-4	ENST00000439285	1.414	0.286193	1.74442	0.164062	0.869682	NA	NA	NA	NA	NA	NA	NA	NA	NA	NA	NA	NA	NA	NA	NA
AC007003-1	ENST00000472463	2.2527	-0.139378	3.05833	-0.0455733	0.96365	NA	NA	NA	NA	NA	NA	NA	NA	NA	NA	NA	NA	NA	NA	NA
AC007006-1	ENST00000495128	2.21647	-0.447321	2.41139	-0.185503	0.852834	NA	NA	NA	NA	NA	NA	NA	NA	NA	NA	NA	NA	NA	NA	NA
AC007009-1	ENST00000458624	1.80545	3.92003	4.12795	0.949631	0.3423	NA	NA	NA	NA	NA	NA	NA	NA	NA	NA	NA	NA	NA	NA	NA
AC007036-4	ENST00000415934	9.32182	-0.116865	1.01674	-0.114942	0.908491	1	NA	NA	NA	NA	NA	NA	NA	NA	NA	NA	NA	NA	NA	NA
AC007036-6	ENST00000430537	4.68563	-0.553112	1.60437	-0.344753	0.73028	1	NA	NA	NA	NA	NA	NA	NA	NA	NA	NA	NA	NA	NA	NA
AC007038-7	ENST00000452057	19.5819	1.37648	0.922166	1.49266	0.135527	1	NA	NA	NA	NA	NA	NA	NA	NA	NA	NA	NA	NA	NA	NA
AC007040-1	ENST00000468558	1.53381	-3.4624	2.66445	-1.29948	0.193779	NA	NA	NA	NA	NA	NA	NA	NA	NA	NA	NA	NA	NA	NA	NA
AC007040-5	ENST00000449073	0.566023	0.625093	4.77734	0.130845	0.895898	NA	NA	NA	NA	NA	NA	NA	NA	NA	NA	NA	NA	NA	NA	NA
AC007040-6	ENST00000416229	1.5717	-0.783736	2.36101	-0.331949	0.739928	NA	NA	NA	NA	NA	NA	NA	NA	NA	NA	NA	NA	NA	NA	NA
AC007040-7	ENST00000422761	6.51112	-0.590765	1.00796	-0.586099	0.557809	1	NA	NA	NA	NA	NA	NA	NA	NA	NA	NA	NA	NA	NA	NA
AC007040-8	ENST00000434990	2.49149	0.340011	3.05506	0.111294	0.911383	NA	NA	NA	NA	NA	NA	NA	NA	NA	NA	NA	NA	NA	NA	NA
AC007050-17	ENST00000420225	2.35935	1.16751	2.05189	0.56899	0.569363	NA	NA	NA	NA	NA	NA	NA	NA	NA	NA	NA	NA	NA	NA	NA
AC007050-9	ENST00000443839	14.5168	0.058507	1.01479	0.0576543	0.954024	1	NA	NA	NA	NA	NA	NA	NA	NA	NA	NA	NA	NA	NA	NA
AC007064-24	ENST00000442403	1.33361	-1.74429	3.73896	-0.466518	0.640845	NA	NA	NA	NA	NA	NA	NA	NA	NA	NA	NA	NA	NA	NA	NA
AC007066-1	ENST00000500456	9.6826	-0.562662	0.915426	-0.614645	0.538789	1	NA	NA	NA	NA	NA	NA	NA	NA	NA	NA	NA	NA	NA	NA
AC007078-4	ENST00000479299	0.864203	1.15197	2.98486	0.385938	0.699543	NA	NA	NA	NA	NA	NA	NA	NA	NA	NA	NA	NA	NA	NA	NA
AC007091-1	ENST00000412563	0.320023	-0.181595	4.95635	-0.0366388	0.970773	NA	NA	NA	NA	NA	NA	NA	NA	NA	NA	NA	NA	NA	NA	NA
AC007092-1	ENST00000452840	22.4592	-0.445389	0.789281	-0.564298	0.572552	1	NA	NA	NA	NA	NA	NA	NA	NA	NA	NA	NA	NA	NA	NA
AC007099-1	ENST00000451622	30.3359	-0.368252	0.566488	-0.65006	0.515653	1	0.285034	0	4.99736	0	1	NA	NA	NA	NA	NA	NA	NA	NA	NA
AC007099-2	ENST00000444852	0.407432	2.58156	4.92225	0.524468	0.599953	NA	NA	NA	NA	NA	NA	NA	NA	NA	NA	NA	NA	NA	NA	NA
AC007106-1	ENST00000509666	1.43593	4.3431	2.612	1.66275	0.0963623	NA	NA	NA	NA	NA	NA	NA	NA	NA	NA	NA	NA	NA	NA	NA
AC007126-1	ENST00000508202	100.544	-0.204646	0.538515	-0.380018	0.703932	1	NA	NA	NA	NA	NA	NA	NA	NA	NA	NA	NA	NA	NA	NA
AC007128-1	ENST00000424460	5.21965	0.458306	1.69048	0.27111	0.786307	1	NA	NA	NA	NA	NA	NA	NA	NA	NA	NA	NA	NA	NA	NA
AC007131-1	ENST00000409590	8.70614	-0.209579	0.79854	-0.262453	0.792972	1	NA	NA	NA	NA	NA	NA	NA	NA	NA	NA	NA	NA	NA	NA
AC007131-2	ENST00000443306	1.41662	-4.25309	4.85764	-0.875546	0.381277	NA	NA	NA	NA	NA	NA	NA	NA	NA	NA	NA	NA	NA	NA	NA
AC007161-4	ENST00000453545	1.34609	-2.10275	2.76912	-0.759357	0.447639	NA	NA	NA	NA	NA	NA	NA	NA	NA	NA	NA	NA	NA	NA	NA
AC007163-3	ENST00000452787	8.47003	0.209232	1.2288	0.170273	0.864795	1	NA	NA	NA	NA	NA	NA	NA	NA	NA	NA	NA	NA	NA	NA
AC007163-4	ENST00000469595	3.28634	0.826127	1.50754	0.547996	0.583694	NA	NA	NA	NA	NA	NA	NA	NA	NA	NA	NA	NA	NA	NA	NA
AC007163-6	ENST00000447972	5.41015	0.261299	1.58477	0.164881	0.869037	1	NA	NA	NA	NA	NA	NA	NA	NA	NA	NA	NA	NA	NA	NA
AC007179-1	ENST00000415159	1.05898	-1.93149	3.14599	-0.613953	0.539247	NA	NA	NA	NA	NA	NA	NA	NA	NA	NA	NA	NA	NA	NA	NA
AC007182-6	ENST00000455232	4.20982	-0.109938	2.06602	-0.0532125	0.957563	1	NA	NA	NA	NA	NA	NA	NA	NA	NA	NA	NA	NA	NA	NA
AC007193-2	ENST00000499483	6.66412	1.53547	1.35317	1.13472	0.256493	1	NA	NA	NA	NA	NA	NA	NA	NA	NA	NA	NA	NA	NA	NA
AC007224-1	ENST00000475032	3.04455	-0.497468	1.29492	-0.38417	0.700852	NA	NA	NA	NA	NA	NA	NA	NA	NA	NA	NA	NA	NA	NA	NA
AC007228-1	ENST00000512081	5.40824	-0.392128	1.32777	-0.295328	0.767743	1	NA	NA	NA	NA	NA	NA	NA	NA	NA	NA	NA	NA	NA	NA
AC007241-4	ENST00000419557	4.30371	0.185991	1.03773	0.179229	0.857758	1	NA	NA	NA	NA	NA	NA	NA	NA	NA	NA	NA	NA	NA	NA
AC007245-1	ENST00000515771	45.1802	0.391005	0.487948	0.801326	0.422943	1	NA	NA	NA	NA	NA	NA	NA	NA	NA	NA	NA	NA	NA	NA
AC007246-3	ENST00000449569	14.5532	-0.445472	0.640296	-0.695727	0.4866	1	NA	NA	NA	NA	NA	NA	NA	NA	NA	NA	NA	NA	NA	NA
AC007250-4	ENST00000454367	41.427	-0.299671	0.742756	-0.403458	0.686611	1	NA	NA	NA	NA	NA	NA	NA	NA	NA	NA	NA	NA	NA	NA
AC007251-2	ENST00000447987	0.10991	-1.09489	4.98558	-0.219612	0.826173	NA	NA	NA	NA	NA	NA	NA	NA	NA	NA	NA	NA	NA	NA	NA
AC007254-3	ENST00000439606	2.57393	-1.89799	1.4874	-1.27605	0.201939	NA	NA	NA	NA	NA	NA	NA	NA	NA	NA	NA	NA	NA	NA	NA
AC007255-7	ENST00000442865	9.60701	-0.43137	1.48265	-0.290945	0.771093	1	NA	NA	NA	NA	NA	NA	NA	NA	NA	NA	NA	NA	NA	NA
AC007255-8	ENST00000447171	2.05488	-2.60174	2.09992	-1.23897	0.215357	NA	NA	NA	NA	NA	NA	NA	NA	NA	NA	NA	NA	NA	NA	NA
AC007271-3	ENST00000428188	0.161442	0	4.99736	0	1	NA	NA	NA	NA	NA	NA	NA	NA	NA	NA	NA	NA	NA	NA	NA
AC007272-3	ENST00000473161	3.17425	-0.91405	1.13228	-0.807264	0.419515	NA	NA	NA	NA	NA	NA	NA	NA	NA	NA	NA	NA	NA	NA	NA
AC007275-2	ENST00000442584	3.83283	-0.420343	0.912954	-0.46042	0.645214	1	NA	NA	NA	NA	NA	NA	NA	NA	NA	NA	NA	NA	NA	NA
AC007276-2	ENST00000477113	0.0820196	1.49224	4.95803	0.300975	0.763434	NA	NA	NA	NA	NA	NA	NA	NA	NA	NA	NA	NA	NA	NA	NA
AC007276-7	ENST00000452311	4.35401	0.383775	1.41054	0.272077	0.785563	1	NA	NA	NA	NA	NA	NA	NA	NA	NA	NA	NA	NA	NA	NA
AC007277-3	ENST00000428156	8.29716	-0.177193	1.06634	-0.166169	0.868024	1	NA	NA	NA	NA	NA	NA	NA	NA	NA	NA	NA	NA	NA	NA
AC007278-2	ENST00000436582	1.89764	1.05358	1.75595	0.600003	0.548505	NA	NA	NA	NA	NA	NA	NA	NA	NA	NA	NA	NA	NA	NA	NA
AC007278-3	ENST00000450893	5.59244	2.59941	1.39778	1.85967	0.0629325	1	NA	NA	NA	NA	NA	NA	NA	NA	NA	NA	NA	NA	NA	NA
AC007283-5	ENST00000433692	3.35744	1.99021	2.16999	0.917154	0.359062	NA	NA	NA	NA	NA	NA	NA	NA	NA	NA	NA	NA	NA	NA	NA
AC007285-6	ENST00000422239	1.91328	2.65507	1.5901	1.66975	0.0949694	NA	NA	NA	NA	NA	NA	NA	NA	NA	NA	NA	NA	NA	NA	NA
AC007285-7	ENST00000433088	0.222411	-1.09486	4.98558	-0.219605	0.826179	NA	NA	NA	NA	NA	NA	NA	NA	NA	NA	NA	NA	NA	NA	NA
AC007308-6	ENST00000430719	67.8823	-0.24611	0.479378	-0.513394	0.607676	1	NA	NA	NA	NA	NA	NA	NA	NA	NA	NA	NA	NA	NA	NA
AC007314-1	ENST00000502075	47.8875	0.293026	0.581568	0.503856	0.614363	1	0.236151	-0.242133	4.97157	-0.0487036	0.961156	NA	NA	NA	NA	NA	NA	NA	NA	NA
AC007317-1	ENST00000420187	5.3451	-2.55476	1.38253	-1.84788	0.0646194	1	NA	NA	NA	NA	NA	NA	NA	NA	NA	NA	NA	NA	NA	NA
AC007319-1	ENST00000453517	1.80453	0.515219	2.5635	0.200983	0.840712	NA	NA	NA	NA	NA	NA	NA	NA	NA	NA	NA	NA	NA	NA	NA
AC007320-7	ENST00000253838	0.657182	1.62413	4.85497	0.33453	0.73798	NA	NA	NA	NA	NA	NA	NA	NA	NA	NA	NA	NA	NA	NA	NA
AC007327-5	ENST00000440788	0.759266	-1.09998	3.68755	-0.298295	0.765478	NA	NA	NA	NA	NA	NA	NA	NA	NA	NA	NA	NA	NA	NA	NA
AC007333-2	ENST00000515084	11.1902	-0.889145	1.09915	-0.80894	0.418549	1	NA	NA	NA	NA	NA	NA	NA	NA	NA	NA	NA	NA	NA	NA
AC007349-4	ENST00000419326	1.10823	1.48618	2.60146	0.571284	0.567807	NA	NA	NA	NA	NA	NA	NA	NA	NA	NA	NA	NA	NA	NA	NA
AC007349-5	ENST00000415356	1.01293	0.51065	2.55286	0.200031	0.841456	NA	NA	NA	NA	NA	NA	NA	NA	NA	NA	NA	NA	NA	NA	NA
AC007349-7	ENST00000439998	1.07948	0.8149	2.61773	0.3113	0.755572	NA	NA	NA	NA	NA	NA	NA	NA	NA	NA	NA	NA	NA	NA	NA
AC007362-3	ENST00000423425	0.508581	-1.09505	4.89993	-0.223483	0.82316	NA	NA	NA	NA	NA	NA	NA	NA	NA	NA	NA	NA	NA	NA	NA
AC007364-1	ENST00000295052	3.485	1.00664	1.69112	0.595249	0.551677	NA	NA	NA	NA	NA	NA	NA	NA	NA	NA	NA	NA	NA	NA	NA
AC007365-1	ENST00000417695	3.15333	-0.550079	1.24503	-0.441821	0.658619	NA	NA	NA	NA	NA	NA	NA	NA	NA	NA	NA	NA	NA	NA	NA
AC007365-3	ENST00000439964	1.5455	-3.78434	2.60871	-1.45066	0.146876	NA	NA	NA	NA	NA	NA	NA	NA	NA	NA	NA	NA	NA	NA	NA
AC007379-2	ENST00000432335	4.5429	2.1291	1.69982	1.25255	0.21037	1	NA	NA	NA	NA	NA	NA	NA	NA	NA	NA	NA	NA	NA	NA
AC007379-5	ENST00000505047	0.418766	-1.27061	3.82707	-0.332006	0.739885	NA	NA	NA	NA	NA	NA	NA	NA	NA	NA	NA	NA	NA	NA	NA
AC007381-2	ENST00000441598	1.8184	-3.81701	2.44538	-1.56091	0.118545	NA	NA	NA	NA	NA	NA	NA	NA	NA	NA	NA	NA	NA	NA	NA
AC007381-3	ENST00000457668	2.84509	0.163728	1.33032	0.123074	0.902049	NA	NA	NA	NA	NA	NA	NA	NA	NA	NA	NA	NA	NA	NA	NA
AC007383-3	ENST00000435627	6.69356	-2.02968	1.7232	-1.17786	0.238854	1	NA	NA	NA	NA	NA	NA	NA	NA	NA	NA	NA	NA	NA	NA
AC007383-4	ENST00000453039	10.5153	0.815785	1.02868	0.793043	0.427753	1	NA	NA	NA	NA	NA	NA	NA	NA	NA	NA	NA	NA	NA	NA
AC007384-1	ENST00000487032	0.973746	-1.27073	3.48904	-0.364208	0.715703	NA	NA	NA	NA	NA	NA	NA	NA	NA	NA	NA	NA	NA	NA	NA
AC007384-3	ENST00000461771	100.37	0.196183	0.483021	0.406158	0.684627	1	0.4604	-1.41138	4.97838	-0.283501	0.776792	NA	NA	NA	NA	NA	NA	NA	NA	NA
AC007386-1	ENST00000485246	2.76785	2.43696	1.59772	1.52527	0.127191	NA	NA	NA	NA	NA	NA	NA	NA	NA	NA	NA	NA	NA	NA	NA
AC007386-2	ENST00000449259	44.969	-0.326562	0.40985	-0.796783	0.425577	1	NA	NA	NA	NA	NA	NA	NA	NA	NA	NA	NA	NA	NA	NA
AC007386-4	ENST00000430134	5.8272	-0.882011	1.18967	-0.741389	0.458458	1	NA	NA	NA	NA	NA	NA	NA	NA	NA	NA	NA	NA	NA	NA
AC007388-1	ENST00000470277	3.06525	-0.473149	1.62979	-0.290312	0.771577	NA	NA	NA	NA	NA	NA	NA	NA	NA	NA	NA	NA	NA	NA	NA
AC007389-2	ENST00000492123	1.72065	-0.959179	1.34613	-0.712546	0.476127	NA	NA	NA	NA	NA	NA	NA	NA	NA	NA	NA	NA	NA	NA	NA
AC007389-3	ENST00000420724	56.5785	-0.604426	0.560853	-1.07769	0.281172	1	0.243739	1.79035	4.94757	0.361865	0.717453	NA	NA	NA	NA	NA	NA	NA	NA	NA
AC007390-6	ENST00000438935	0.227487	-2.65614	4.93735	-0.537968	0.590599	NA	NA	NA	NA	NA	NA	NA	NA	NA	NA	NA	NA	NA	NA	NA
AC007391-2	ENST00000433893	0.488125	0.243967	3.98603	0.0612055	0.951196	NA	NA	NA	NA	NA	NA	NA	NA	NA	NA	NA	NA	NA	NA	NA
AC007392-3	ENST00000428590	3.17157	-3.01807	2.19258	-1.37649	0.16867	NA	NA	NA	NA	NA	NA	NA	NA	NA	NA	NA	NA	NA	NA	NA
AC007392-4	ENST00000433432	2.12949	-0.546501	2.00264	-0.272889	0.784938	NA	NA	NA	NA	NA	NA	NA	NA	NA	NA	NA	NA	NA	NA	NA
AC007395-3	ENST00000457851	0.75217	-1.58651	4.97496	-0.318898	0.749804	NA	NA	NA	NA	NA	NA	NA	NA	NA	NA	NA	NA	NA	NA	NA
AC007403-1	ENST00000444266	0.710628	-0.0494231	2.77491	-0.0178107	0.98579	NA	NA	NA	NA	NA	NA	NA	NA	NA	NA	NA	NA	NA	NA	NA
AC007403-2	ENST00000411701	0.26541	-1.02084	4.92687	-0.207199	0.835854	NA	NA	NA	NA	NA	NA	NA	NA	NA	NA	NA	NA	NA	NA	NA
AC007403-3	ENST00000427579	2.45008	-2.18716	2.87862	-0.759792	0.447379	NA	NA	NA	NA	NA	NA	NA	NA	NA	NA	NA	NA	NA	NA	NA
AC007405-4	ENST00000442456	34.0875	-0.928173	0.5922	-1.56733	0.117038	1	NA	NA	NA	NA	NA	NA	NA	NA	NA	NA	NA	NA	NA	NA
AC007405-6	ENST00000426475	2.38314	-2.13886	2.10986	-1.01375	0.310704	NA	NA	NA	NA	NA	NA	NA	NA	NA	NA	NA	NA	NA	NA	NA
AC007405-8	ENST00000418106	1.90434	0.402691	3.37883	0.119181	0.905132	NA	NA	NA	NA	NA	NA	NA	NA	NA	NA	NA	NA	NA	NA	NA
AC007422-1	ENST00000433065	1.11874	0.360096	2.43433	0.147924	0.882403	NA	NA	NA	NA	NA	NA	NA	NA	NA	NA	NA	NA	NA	NA	NA
AC007431-1	ENST00000464937	0.807645	-2.9283	4.34993	-0.673183	0.500831	NA	NA	NA	NA	NA	NA	NA	NA	NA	NA	NA	NA	NA	NA	NA
AC007431-2	ENST00000504708	6.29821	2.62502	1.63255	1.60793	0.107852	1	NA	NA	NA	NA	NA	NA	NA	NA	NA	NA	NA	NA	NA	NA
AC007436-2	ENST00000499762	8.43656	-0.495776	1.42654	-0.347537	0.728188	1	NA	NA	NA	NA	NA	NA	NA	NA	NA	NA	NA	NA	NA	NA
AC007437-1	ENST00000461279	0.610813	-1.89527	3.61329	-0.524527	0.599912	NA	NA	NA	NA	NA	NA	NA	NA	NA	NA	NA	NA	NA	NA	NA
AC007450-3	ENST00000499291	26.5183	-0.0743782	0.537708	-0.138325	0.889984	1	NA	NA	NA	NA	NA	NA	NA	NA	NA	NA	NA	NA	NA	NA
AC007455-8	ENST00000391419	1.0486	-3.85661	4.89293	-0.788201	0.430579	NA	NA	NA	NA	NA	NA	NA	NA	NA	NA	NA	NA	NA	NA	NA
AC007461-2	ENST00000419257	3.91514	-1.38581	1.47945	-0.936708	0.348909	1	NA	NA	NA	NA	NA	NA	NA	NA	NA	NA	NA	NA	NA	NA
AC007463-2	ENST00000416534	0.684281	0	4.99736	0	1	NA	NA	NA	NA	NA	NA	NA	NA	NA	NA	NA	NA	NA	NA	NA
AC007464-1	ENST00000426969	10.3744	-0.868389	0.858528	-1.01149	0.311784	1	NA	NA	NA	NA	NA	NA	NA	NA	NA	NA	NA	NA	NA	NA
AC007497-1	ENST00000512530	10.7883	1.10822	0.939929	1.17904	0.238381	1	NA	NA	NA	NA	NA	NA	NA	NA	NA	NA	NA	NA	NA	NA
AC007537-2	ENST00000479968	0.796812	0	4.99736	0	1	NA	NA	NA	NA	NA	NA	NA	NA	NA	NA	NA	NA	NA	NA	NA
AC007547-2	ENST00000498061	0.809878	3.64631	2.83076	1.2881	0.197711	NA	NA	NA	NA	NA	NA	NA	NA	NA	NA	NA	NA	NA	NA	NA
AC007551-3	ENST00000424194	1.50628	-0.770289	2.32213	-0.331717	0.740103	NA	NA	NA	NA	NA	NA	NA	NA	NA	NA	NA	NA	NA	NA	NA
AC007556-3	ENST00000432133	0.311557	-2.20963	4.95038	-0.446356	0.65534	NA	NA	NA	NA	NA	NA	NA	NA	NA	NA	NA	NA	NA	NA	NA
AC007557-2	ENST00000421907	0.605463	1.27961	3.56966	0.358468	0.719993	NA	NA	NA	NA	NA	NA	NA	NA	NA	NA	NA	NA	NA	NA	NA
AC007557-3	ENST00000451711	0.649807	2.17651	4.86805	0.447101	0.654802	NA	NA	NA	NA	NA	NA	NA	NA	NA	NA	NA	NA	NA	NA	NA
AC007557-4	ENST00000440900	0.727476	2.57319	4.86669	0.528736	0.596989	NA	NA	NA	NA	NA	NA	NA	NA	NA	NA	NA	NA	NA	NA	NA
AC007563-1	ENST00000418591	4.10709	0.0956006	1.31932	0.0724619	0.942234	1	NA	NA	NA	NA	NA	NA	NA	NA	NA	NA	NA	NA	NA	NA
AC007563-3	ENST00000434973	0.647706	1.47301	3.47323	0.424105	0.671489	NA	NA	NA	NA	NA	NA	NA	NA	NA	NA	NA	NA	NA	NA	NA
AC007563-5	ENST00000447289	1.42984	3.21244	3.63796	0.883032	0.377219	NA	NA	NA	NA	NA	NA	NA	NA	NA	NA	NA	NA	NA	NA	NA
AC007566-10	ENST00000427458	0.189101	0	4.99736	0	1	NA	NA	NA	NA	NA	NA	NA	NA	NA	NA	NA	NA	NA	NA	NA
AC007567-1	ENST00000454597	17.3866	-0.0020364	0.924018	-0.0022038	0.998242	1	NA	NA	NA	NA	NA	NA	NA	NA	NA	NA	NA	NA	NA	NA
AC007595-2	ENST00000462789	0.151774	0	4.99736	0	1	NA	NA	NA	NA	NA	NA	NA	NA	NA	NA	NA	NA	NA	NA	NA
AC007599-1	ENST00000494159	4.99684	-0.383224	1.90922	-0.200723	0.840915	1	NA	NA	NA	NA	NA	NA	NA	NA	NA	NA	NA	NA	NA	NA
AC007603-1	ENST00000506071	15.1507	-0.50831	0.690818	-0.735809	0.461847	1	NA	NA	NA	NA	NA	NA	NA	NA	NA	NA	NA	NA	NA	NA
AC007608-2	ENST00000499937	24.9023	0.0850243	0.672585	0.126414	0.899404	1	NA	NA	NA	NA	NA	NA	NA	NA	NA	NA	NA	NA	NA	NA
AC007610-3	ENST00000502353	37.5391	-0.398877	0.636048	-0.627117	0.530582	1	NA	NA	NA	NA	NA	NA	NA	NA	NA	NA	NA	NA	NA	NA
AC007618-1	ENST00000501371	6.02108	-1.36393	1.39415	-0.978329	0.327912	1	NA	NA	NA	NA	NA	NA	NA	NA	NA	NA	NA	NA	NA	NA
AC007620-3	ENST00000495081	1.316	-2.20768	1.64042	-1.3458	0.178367	NA	NA	NA	NA	NA	NA	NA	NA	NA	NA	NA	NA	NA	NA	NA
AC007622-1	ENST00000500685	22.3006	-0.679015	1.17224	-0.579247	0.562422	1	NA	NA	NA	NA	NA	NA	NA	NA	NA	NA	NA	NA	NA	NA
AC007638-1	ENST00000514286	14.614	0.429464	0.916595	0.468543	0.639396	1	NA	NA	NA	NA	NA	NA	NA	NA	NA	NA	NA	NA	NA	NA
AC007638-2	ENST00000455347	1.015	-1.064	2.68173	-0.396757	0.691547	NA	NA	NA	NA	NA	NA	NA	NA	NA	NA	NA	NA	NA	NA	NA
AC007639-1	ENST00000457958	30.5653	0.0986655	0.608809	0.162063	0.871256	1	0.249337	-1.98684	4.95846	-0.400697	0.688643	NA	NA	NA	NA	NA	NA	NA	NA	NA
AC007649-1	ENST00000479910	0.230927	0.134929	4.96359	0.0271838	0.978313	NA	NA	NA	NA	NA	NA	NA	NA	NA	NA	NA	NA	NA	NA	NA
AC007652-1	ENST00000441150	1.40472	0.834772	3.21081	0.259988	0.794873	NA	NA	NA	NA	NA	NA	NA	NA	NA	NA	NA	NA	NA	NA	NA
AC007663-1	ENST00000506039	23.6026	-0.289266	0.769296	-0.376014	0.706906	1	NA	NA	NA	NA	NA	NA	NA	NA	NA	NA	NA	NA	NA	NA
AC007673-1	ENST00000514692	1.52118	4.46556	1.86023	2.40055	0.0163706	NA	NA	NA	NA	NA	NA	NA	NA	NA	NA	NA	NA	NA	NA	NA
AC007677-3	ENST00000458687	2.50634	-0.10149	1.88043	-0.0539718	0.956958	NA	NA	NA	NA	NA	NA	NA	NA	NA	NA	NA	NA	NA	NA	NA
AC007679-3	ENST00000422116	0.296676	-1.64626	4.90521	-0.335615	0.737161	NA	NA	NA	NA	NA	NA	NA	NA	NA	NA	NA	NA	NA	NA	NA
AC007680-2	ENST00000447773	1.97351	-0.0210354	1.75077	-0.012015	0.990414	NA	NA	NA	NA	NA	NA	NA	NA	NA	NA	NA	NA	NA	NA	NA
AC007682-1	ENST00000440698	16.3125	0.076039	0.906689	0.0838645	0.933164	1	NA	NA	NA	NA	NA	NA	NA	NA	NA	NA	NA	NA	NA	NA
AC007683-1	ENST00000413230	0.379307	0	4.94002	0	1	NA	NA	NA	NA	NA	NA	NA	NA	NA	NA	NA	NA	NA	NA	NA
AC007686-1	ENST00000499817	12.8037	0.661427	0.779124	0.848938	0.395916	1	0.0920967	0.624518	4.98339	0.12532	0.90027	NA	NA	NA	NA	NA	NA	NA	NA	NA
AC007686-2	ENST00000500215	29.1753	0.129693	0.527736	0.245753	0.805873	1	NA	NA	NA	NA	NA	NA	NA	NA	NA	NA	NA	NA	NA	NA
AC007687-1	ENST00000481298	4.78702	0.606777	1.64359	0.369179	0.711995	1	NA	NA	NA	NA	NA	NA	NA	NA	NA	NA	NA	NA	NA	NA
AC007688-1	ENST00000500905	28.5297	-0.518431	0.707722	-0.732535	0.463842	1	NA	NA	NA	NA	NA	NA	NA	NA	NA	NA	NA	NA	NA	NA
AC007722-1	ENST00000478664	0.126517	-0.24214	4.97157	-0.048705	0.961154	NA	NA	NA	NA	NA	NA	NA	NA	NA	NA	NA	NA	NA	NA	NA
AC007731-3	ENST00000493791	0.677991	0.625035	4.80403	0.130106	0.896482	NA	NA	NA	NA	NA	NA	NA	NA	NA	NA	NA	NA	NA	NA	NA
AC007739-1	ENST00000514012	173.848	-0.240403	0.481499	-0.499281	0.617582	1	NA	NA	NA	NA	NA	NA	NA	NA	NA	NA	NA	NA	NA	NA
AC007740-1	ENST00000446838	4.76028	-0.987816	1.86393	-0.529963	0.596137	1	NA	NA	NA	NA	NA	NA	NA	NA	NA	NA	NA	NA	NA	NA
AC007743-1	ENST00000447423	108.025	-0.25609	0.337834	-0.758035	0.44843	1	NA	NA	NA	NA	NA	NA	NA	NA	NA	NA	NA	NA	NA	NA
AC007750-5	ENST00000418968	7.8401	1.31387	1.03909	1.26445	0.20607	1	NA	NA	NA	NA	NA	NA	NA	NA	NA	NA	NA	NA	NA	NA
AC007773-1	ENST00000509808	6.03949	1.02342	1.61663	0.633059	0.526695	1	NA	NA	NA	NA	NA	NA	NA	NA	NA	NA	NA	NA	NA	NA
AC007786-1	ENST00000470792	1.12405	0.93475	2.52274	0.37053	0.710988	NA	NA	NA	NA	NA	NA	NA	NA	NA	NA	NA	NA	NA	NA	NA
AC007790-1	ENST00000509019	19.9231	-1.22636	0.616044	-1.9907	0.0465143	0.949093	NA	NA	NA	NA	NA	NA	NA	NA	NA	NA	NA	NA	NA	NA
AC007834-1	ENST00000469386	3.77133	0.940064	1.04919	0.895993	0.370256	1	NA	NA	NA	NA	NA	NA	NA	NA	NA	NA	NA	NA	NA	NA
AC007834-2	ENST00000492388	4.39639	0.0196283	1.01366	0.0193638	0.984551	1	NA	NA	NA	NA	NA	NA	NA	NA	NA	NA	NA	NA	NA	NA
AC007878-1	ENST00000434786	1.65895	-0.38265	1.70306	-0.224684	0.822225	NA	NA	NA	NA	NA	NA	NA	NA	NA	NA	NA	NA	NA	NA	NA
AC007879-1	ENST00000435643	0.193653	1.47462	4.95871	0.297379	0.766177	NA	NA	NA	NA	NA	NA	NA	NA	NA	NA	NA	NA	NA	NA	NA
AC007879-2	ENST00000448786	0.864061	2.42256	2.34206	1.03437	0.300963	NA	NA	NA	NA	NA	NA	NA	NA	NA	NA	NA	NA	NA	NA	NA
AC007879-3	ENST00000440545	0.803554	-1.33688	3.19366	-0.418604	0.675506	NA	NA	NA	NA	NA	NA	NA	NA	NA	NA	NA	NA	NA	NA	NA
AC007879-4	ENST00000454444	0.818306	-2.06076	2.8502	-0.723023	0.469666	NA	NA	NA	NA	NA	NA	NA	NA	NA	NA	NA	NA	NA	NA	NA
AC007879-5	ENST00000432413	1.28946	-0.242081	2.37295	-0.102017	0.918743	NA	NA	NA	NA	NA	NA	NA	NA	NA	NA	NA	NA	NA	NA	NA
AC007879-6	ENST00000438824	2.51801	3.58574	1.72174	2.08263	0.0372853	NA	NA	NA	NA	NA	NA	NA	NA	NA	NA	NA	NA	NA	NA	NA
AC007879-7	ENST00000430494	0.350863	0.628341	3.82699	0.164187	0.869584	NA	NA	NA	NA	NA	NA	NA	NA	NA	NA	NA	NA	NA	NA	NA
AC007880-1	ENST00000445865	2.27486	0.561689	2.22951	0.251934	0.801092	NA	NA	NA	NA	NA	NA	NA	NA	NA	NA	NA	NA	NA	NA	NA
AC007938-1	ENST00000502257	19.6472	-0.0573275	0.717278	-0.0799237	0.936298	1	NA	NA	NA	NA	NA	NA	NA	NA	NA	NA	NA	NA	NA	NA
AC007938-2	ENST00000501661	3.0971	0.863634	1.43951	0.599952	0.548538	NA	NA	NA	NA	NA	NA	NA	NA	NA	NA	NA	NA	NA	NA	NA
AC007966-1	ENST00000421998	1.43333	-1.9847	3.23928	-0.612698	0.540076	NA	NA	NA	NA	NA	NA	NA	NA	NA	NA	NA	NA	NA	NA	NA
AC007967-3	ENST00000455422	0.364323	-1.41136	4.97838	-0.283498	0.776795	NA	NA	NA	NA	NA	NA	NA	NA	NA	NA	NA	NA	NA	NA	NA
AC007970-1	ENST00000433296	1.38266	-0.985446	2.14819	-0.458733	0.646426	NA	NA	NA	NA	NA	NA	NA	NA	NA	NA	NA	NA	NA	NA	NA
AC008013-2	ENST00000500527	8.72537	0.616309	1.43151	0.43053	0.66681	1	NA	NA	NA	NA	NA	NA	NA	NA	NA	NA	NA	NA	NA	NA
AC008021-1	ENST00000382675	11.0013	-1.34129	1.14596	-1.17045	0.24182	1	NA	NA	NA	NA	NA	NA	NA	NA	NA	NA	NA	NA	NA	NA
AC008026-1	ENST00000511340	29.5411	0.101097	0.547119	0.184781	0.853401	1	NA	NA	NA	NA	NA	NA	NA	NA	NA	NA	NA	NA	NA	NA
AC008060-5	ENST00000415333	0.277788	1.00158	4.97542	0.201306	0.840459	NA	NA	NA	NA	NA	NA	NA	NA	NA	NA	NA	NA	NA	NA	NA
AC008060-8	ENST00000419225	1.95607	1.41038	2.54693	0.553756	0.579746	NA	NA	NA	NA	NA	NA	NA	NA	NA	NA	NA	NA	NA	NA	NA
AC008062-1	ENST00000428777	1.13591	0.149921	2.79182	0.0537003	0.957174	NA	NA	NA	NA	NA	NA	NA	NA	NA	NA	NA	NA	NA	NA	NA
AC008063-2	ENST00000418335	1.66716	1.0971	2.19697	0.499372	0.617518	NA	NA	NA	NA	NA	NA	NA	NA	NA	NA	NA	NA	NA	NA	NA
AC008063-3	ENST00000432251	1.41354	-1.48544	1.59543	-0.931056	0.351825	NA	NA	NA	NA	NA	NA	NA	NA	NA	NA	NA	NA	NA	NA	NA
AC008067-2	ENST00000430876	0.62456	-2.04578	4.8883	-0.418506	0.675577	NA	NA	NA	NA	NA	NA	NA	NA	NA	NA	NA	NA	NA	NA	NA
AC008068-1	ENST00000394721	4.59292	1.85331	3.31276	0.559444	0.575858	1	NA	NA	NA	NA	NA	NA	NA	NA	NA	NA	NA	NA	NA	NA
AC008069-1	ENST00000448650	0.944076	-2.51012	3.16982	-0.791881	0.42843	NA	NA	NA	NA	NA	NA	NA	NA	NA	NA	NA	NA	NA	NA	NA
AC008070-1	ENST00000463588	0.201983	2.22361	4.93558	0.450527	0.65233	NA	NA	NA	NA	NA	NA	NA	NA	NA	NA	NA	NA	NA	NA	NA
AC008071-1	ENST00000440555	0.773155	-2.20959	4.95038	-0.446348	0.655346	NA	NA	NA	NA	NA	NA	NA	NA	NA	NA	NA	NA	NA	NA	NA
AC008071-2	ENST00000428298	1.1017	-2.34056	3.09195	-0.756983	0.44906	NA	NA	NA	NA	NA	NA	NA	NA	NA	NA	NA	NA	NA	NA	NA
AC008073-1	ENST00000513229	40.6234	-0.971036	0.868982	-1.11744	0.263806	1	NA	NA	NA	NA	NA	NA	NA	NA	NA	NA	NA	NA	NA	NA
AC008073-5	ENST00000233468	25.4374	-0.649807	0.785439	-0.827316	0.408058	1	NA	NA	NA	NA	NA	NA	NA	NA	NA	NA	NA	NA	NA	NA
AC008073-7	ENST00000438414	8.81188	-0.922507	1.0476	-0.880589	0.37854	1	NA	NA	NA	NA	NA	NA	NA	NA	NA	NA	NA	NA	NA	NA
AC008073-8	ENST00000295150	1.29164	0.411386	2.23452	0.184105	0.853931	NA	NA	NA	NA	NA	NA	NA	NA	NA	NA	NA	NA	NA	NA	NA
AC008073-9	ENST00000429717	1.09125	-1.8316	4.71873	-0.388155	0.697901	NA	NA	NA	NA	NA	NA	NA	NA	NA	NA	NA	NA	NA	NA	NA
AC008074-1	ENST00000238875	27.1662	0.51884	0.806651	0.643202	0.520093	1	2.49483	0	4.99736	0	1	NA	NA	NA	NA	NA	NA	NA	NA	NA
AC008074-3	ENST00000441630	11.3415	0.955008	0.685705	1.39274	0.163699	1	0.151774	0	4.99736	0	1	NA	NA	NA	NA	NA	NA	NA	NA	NA
AC008074-4	ENST00000436433	1.1386	2.21019	3.4035	0.649388	0.516087	NA	NA	NA	NA	NA	NA	NA	NA	NA	NA	NA	NA	NA	NA	NA
AC008079-9	ENST00000434390	0.704921	-2.62056	3.6785	-0.7124	0.476217	NA	NA	NA	NA	NA	NA	NA	NA	NA	NA	NA	NA	NA	NA	NA
AC008083-1	ENST00000500365	30.7732	-0.261466	0.668919	-0.390879	0.695887	1	NA	NA	NA	NA	NA	NA	NA	NA	NA	NA	NA	NA	NA	NA
AC008103-5	ENST00000412938	28.8667	0.388533	0.536434	0.724289	0.468888	1	NA	NA	NA	NA	NA	NA	NA	NA	NA	NA	NA	NA	NA	NA
AC008105-1	ENST00000498986	8.44662	-0.548146	1.06569	-0.514359	0.607001	1	0.168693	1.10162	4.97361	0.221494	0.824708	NA	NA	NA	NA	NA	NA	NA	NA	NA
AC008122-2	ENST00000500441	23.2805	-0.340536	0.742225	-0.458804	0.646375	1	NA	NA	NA	NA	NA	NA	NA	NA	NA	NA	NA	NA	NA	NA
AC008132-1	ENST00000255845	1.05147	-1.54272	2.47469	-0.623398	0.533023	NA	NA	NA	NA	NA	NA	NA	NA	NA	NA	NA	NA	NA	NA	NA
AC008147-4	ENST00000443172	67.1294	0.214741	0.543943	0.394786	0.693001	1	NA	NA	NA	NA	NA	NA	NA	NA	NA	NA	NA	NA	NA	NA
AC008154-4	ENST00000420268	0.346319	1.78122	4.94786	0.359998	0.718849	NA	NA	NA	NA	NA	NA	NA	NA	NA	NA	NA	NA	NA	NA	NA
AC008154-5	ENST00000453087	0.181724	0.923683	4.93566	0.187145	0.851547	NA	NA	NA	NA	NA	NA	NA	NA	NA	NA	NA	NA	NA	NA	NA
AC008163-4	ENST00000412900	1.32469	-3.52472	4.06019	-0.868118	0.38533	NA	NA	NA	NA	NA	NA	NA	NA	NA	NA	NA	NA	NA	NA	NA
AC008174-3	ENST00000429929	1.35088	-0.101162	4.36167	-0.0231934	0.981496	NA	NA	NA	NA	NA	NA	NA	NA	NA	NA	NA	NA	NA	NA	NA
AC008175-1	ENST00000446299	2.73073	0.119002	1.48175	0.0803118	0.935989	NA	NA	NA	NA	NA	NA	NA	NA	NA	NA	NA	NA	NA	NA	NA
AC008175-10	ENST00000400578	0.173485	1.15018	4.92896	0.233351	0.815489	NA	NA	NA	NA	NA	NA	NA	NA	NA	NA	NA	NA	NA	NA	NA
AC008175-3	ENST00000303728	0.172834	-1.58656	4.97496	-0.318909	0.749796	NA	NA	NA	NA	NA	NA	NA	NA	NA	NA	NA	NA	NA	NA	NA
AC008267-1	ENST00000418858	117.563	0.470232	0.395205	1.18984	0.234108	1	NA	NA	NA	NA	NA	NA	NA	NA	NA	NA	NA	NA	NA	NA
AC008267-2	ENST00000514357	10.6787	-0.0489137	1.02625	-0.0476623	0.961985	1	NA	NA	NA	NA	NA	NA	NA	NA	NA	NA	NA	NA	NA	NA
AC008268-1	ENST00000425887	0.553819	3.33126	4.89606	0.680395	0.496254	NA	NA	NA	NA	NA	NA	NA	NA	NA	NA	NA	NA	NA	NA	NA
AC008268-2	ENST00000458519	7.0542	-0.4118	1.06004	-0.388475	0.697664	1	NA	NA	NA	NA	NA	NA	NA	NA	NA	NA	NA	NA	NA	NA
AC008268-3	ENST00000448494	30.0871	-0.113325	0.794375	-0.14266	0.886559	1	0.109556	0	4.99736	0	1	NA	NA	NA	NA	NA	NA	NA	NA	NA
AC008269-2	ENST00000438070	1.08727	1.35707	2.40435	0.564423	0.572466	NA	NA	NA	NA	NA	NA	NA	NA	NA	NA	NA	NA	NA	NA	NA
AC008277-1	ENST00000420020	0.816669	1.80468	3.64524	0.495077	0.620546	NA	NA	NA	NA	NA	NA	NA	NA	NA	NA	NA	NA	NA	NA	NA
AC008278-2	ENST00000438178	1.58226	-1.3996	4.28074	-0.326953	0.743704	NA	NA	NA	NA	NA	NA	NA	NA	NA	NA	NA	NA	NA	NA	NA
AC008278-3	ENST00000431117	5.77816	-1.7218	1.43201	-1.20237	0.22922	1	NA	NA	NA	NA	NA	NA	NA	NA	NA	NA	NA	NA	NA	NA
AC008280-1	ENST00000512963	46.1476	-0.115621	0.547032	-0.211361	0.832606	1	0.198984	-2.65615	4.93735	-0.537972	0.590597	NA	NA	NA	NA	NA	NA	NA	NA	NA
AC008280-4	ENST00000422346	0.580765	-2.59896	2.34888	-1.10646	0.268526	NA	NA	NA	NA	NA	NA	NA	NA	NA	NA	NA	NA	NA	NA	NA
AC008280-5	ENST00000458030	18.7971	0.00303992	1.20029	0.00253266	0.997979	1	NA	NA	NA	NA	NA	NA	NA	NA	NA	NA	NA	NA	NA	NA
AC008281-1	ENST00000438659	2.37342	-1.25186	3.30812	-0.37842	0.705118	NA	NA	NA	NA	NA	NA	NA	NA	NA	NA	NA	NA	NA	NA	NA
AC008379-1	ENST00000492503	0.187943	0	4.99736	0	1	NA	NA	NA	NA	NA	NA	NA	NA	NA	NA	NA	NA	NA	NA	NA
AC008379-2	ENST00000461207	2.512	0.502537	1.19507	0.420507	0.674115	NA	NA	NA	NA	NA	NA	NA	NA	NA	NA	NA	NA	NA	NA	NA
AC008383-1	ENST00000497657	1.54144	-0.0229947	1.74606	-0.0131695	0.989493	NA	NA	NA	NA	NA	NA	NA	NA	NA	NA	NA	NA	NA	NA	NA
AC008392-1	ENST00000499475	15.5393	-1.21882	0.839671	-1.45155	0.146628	1	NA	NA	NA	NA	NA	NA	NA	NA	NA	NA	NA	NA	NA	NA
AC008397-2	ENST00000465715	2.7995	0.207119	1.56479	0.132362	0.894698	NA	NA	NA	NA	NA	NA	NA	NA	NA	NA	NA	NA	NA	NA	NA
AC008403-1	ENST00000500348	19.2604	1.2683	0.871666	1.45502	0.145663	1	NA	NA	NA	NA	NA	NA	NA	NA	NA	NA	NA	NA	NA	NA
AC008412-1	ENST00000476850	0.189931	-1.09489	4.98558	-0.219611	0.826174	NA	NA	NA	NA	NA	NA	NA	NA	NA	NA	NA	NA	NA	NA	NA
AC008427-1	ENST00000503576	6.25084	0.203705	0.922479	0.220824	0.82523	1	NA	NA	NA	NA	NA	NA	NA	NA	NA	NA	NA	NA	NA	NA
AC008427-3	ENST00000475578	0.703184	-0.842842	3.58811	-0.234899	0.814287	NA	NA	NA	NA	NA	NA	NA	NA	NA	NA	NA	NA	NA	NA	NA
AC008434-1	ENST00000465302	8.62943	-0.434432	0.942676	-0.46085	0.644906	1	NA	NA	NA	NA	NA	NA	NA	NA	NA	NA	NA	NA	NA	NA
AC008440-10	ENST00000422045	3.66939	1.422	1.15044	1.23605	0.21644	NA	NA	NA	NA	NA	NA	NA	NA	NA	NA	NA	NA	NA	NA	NA
AC008440-5	ENST00000413496	1.74261	1.30176	1.54681	0.841577	0.400025	NA	NA	NA	NA	NA	NA	NA	NA	NA	NA	NA	NA	NA	NA	NA
AC008459-1	ENST00000467932	0.145014	0	4.99736	0	1	NA	NA	NA	NA	NA	NA	NA	NA	NA	NA	NA	NA	NA	NA	NA
AC008474-2	ENST00000462509	7.63712	-0.0979124	0.811641	-0.120635	0.90398	1	NA	NA	NA	NA	NA	NA	NA	NA	NA	NA	NA	NA	NA	NA
AC008474-3	ENST00000478944	1.42162	0.201132	2.25404	0.0892316	0.928898	NA	NA	NA	NA	NA	NA	NA	NA	NA	NA	NA	NA	NA	NA	NA
AC008481-1	ENST00000498758	1.39406	1.32198	2.96432	0.445963	0.655624	NA	NA	NA	NA	NA	NA	NA	NA	NA	NA	NA	NA	NA	NA	NA
AC008481-2	ENST00000499903	53.2521	0.499621	0.543286	0.919628	0.357767	1	NA	NA	NA	NA	NA	NA	NA	NA	NA	NA	NA	NA	NA	NA
AC008494-1	ENST00000502182	5.41295	-2.33476	1.30408	-1.79035	0.0733974	1	NA	NA	NA	NA	NA	NA	NA	NA	NA	NA	NA	NA	NA	NA
AC008514-1	ENST00000494330	1.41553	-0.131482	2.37838	-0.0552823	0.955914	NA	NA	NA	NA	NA	NA	NA	NA	NA	NA	NA	NA	NA	NA	NA
AC008533-1	ENST00000432015	0.31044	-1.41138	4.97838	-0.283502	0.776792	NA	NA	NA	NA	NA	NA	NA	NA	NA	NA	NA	NA	NA	NA	NA
AC008537-3	ENST00000511958	16.7678	-0.908844	0.856296	-1.06137	0.288523	1	NA	NA	NA	NA	NA	NA	NA	NA	NA	NA	NA	NA	NA	NA
AC008541-1	ENST00000496481	15.9207	-0.62218	1.35223	-0.460115	0.645434	1	NA	NA	NA	NA	NA	NA	NA	NA	NA	NA	NA	NA	NA	NA
AC008545-1	ENST00000417016	36.2268	-0.469474	0.486848	-0.964314	0.334889	1	NA	NA	NA	NA	NA	NA	NA	NA	NA	NA	NA	NA	NA	NA
AC008555-3	ENST00000502044	8.34166	-0.952268	1.18217	-0.805524	0.420517	1	NA	NA	NA	NA	NA	NA	NA	NA	NA	NA	NA	NA	NA	NA
AC008555-5	ENST00000509942	52.8415	-0.222619	0.769381	-0.289349	0.772315	1	NA	NA	NA	NA	NA	NA	NA	NA	NA	NA	NA	NA	NA	NA
AC008556-1	ENST00000462298	0.321243	-0.568665	4.90804	-0.115864	0.90776	NA	NA	NA	NA	NA	NA	NA	NA	NA	NA	NA	NA	NA	NA	NA
AC008565-1	ENST00000468684	0.492614	-3.06327	4.91902	-0.62274	0.533455	NA	NA	NA	NA	NA	NA	NA	NA	NA	NA	NA	NA	NA	NA	NA
AC008567-1	ENST00000500679	49.68	-0.792449	0.621203	-1.27567	0.202073	1	NA	NA	NA	NA	NA	NA	NA	NA	NA	NA	NA	NA	NA	NA
AC008567-2	ENST00000455223	1.77041	-1.13002	2.15629	-0.524057	0.600239	NA	NA	NA	NA	NA	NA	NA	NA	NA	NA	NA	NA	NA	NA	NA
AC008569-1	ENST00000502238	60.5675	-0.652797	0.671654	-0.971924	0.331088	1	NA	NA	NA	NA	NA	NA	NA	NA	NA	NA	NA	NA	NA	NA
AC008592-4	ENST00000509999	0.582095	1.81284	3.86943	0.468504	0.639424	NA	NA	NA	NA	NA	NA	NA	NA	NA	NA	NA	NA	NA	NA	NA
AC008592-5	ENST00000503091	1.59965	-3.0495	2.59763	-1.17396	0.240413	NA	NA	NA	NA	NA	NA	NA	NA	NA	NA	NA	NA	NA	NA	NA
AC008592-7	ENST00000506070	1.62806	1.08316	3.12078	0.34708	0.728531	NA	NA	NA	NA	NA	NA	NA	NA	NA	NA	NA	NA	NA	NA	NA
AC008659-1	ENST00000492969	4.38694	1.11735	1.34457	0.831005	0.405971	1	NA	NA	NA	NA	NA	NA	NA	NA	NA	NA	NA	NA	NA	NA
AC008670-1	ENST00000491707	0.120619	1.00155	4.97542	0.201299	0.840465	NA	NA	NA	NA	NA	NA	NA	NA	NA	NA	NA	NA	NA	NA	NA
AC008670-2	ENST00000473313	24.7811	-1.56025	0.940829	-1.65838	0.0972403	1	NA	NA	NA	NA	NA	NA	NA	NA	NA	NA	NA	NA	NA	NA
AC008670-3	ENST00000491516	2.31346	-0.201513	1.70027	-0.118518	0.905657	NA	NA	NA	NA	NA	NA	NA	NA	NA	NA	NA	NA	NA	NA	NA
AC008670-4	ENST00000464372	0.275282	-1.41138	4.97838	-0.283502	0.776792	NA	NA	NA	NA	NA	NA	NA	NA	NA	NA	NA	NA	NA	NA	NA
AC008691-1	ENST00000523311	0.395164	-1.23976	4.92015	-0.251977	0.801059	NA	NA	NA	NA	NA	NA	NA	NA	NA	NA	NA	NA	NA	NA	NA
AC008694-1	ENST00000499015	0.735495	-0.181927	4.79054	-0.0379764	0.969707	NA	NA	NA	NA	NA	NA	NA	NA	NA	NA	NA	NA	NA	NA	NA
AC008694-3	ENST00000522076	0.786113	1.10167	4.9736	0.221503	0.824701	NA	NA	NA	NA	NA	NA	NA	NA	NA	NA	NA	NA	NA	NA	NA
AC008697-1	ENST00000515337	4.40972	-1.55604	1.22876	-1.26635	0.205387	1	NA	NA	NA	NA	NA	NA	NA	NA	NA	NA	NA	NA	NA	NA
AC008703-1	ENST00000518418	6.3066	-1.52183	1.28693	-1.18252	0.236999	1	NA	NA	NA	NA	NA	NA	NA	NA	NA	NA	NA	NA	NA	NA
AC008728-2	ENST00000467868	7.85129	1.35598	0.932602	1.45397	0.145954	1	NA	NA	NA	NA	NA	NA	NA	NA	NA	NA	NA	NA	NA	NA
AC008728-3	ENST00000474982	0.375566	1.1845	3.02872	0.391089	0.695731	NA	NA	NA	NA	NA	NA	NA	NA	NA	NA	NA	NA	NA	NA	NA
AC008733-3	ENST00000318177	10.4906	1.39367	0.898132	1.55174	0.120724	1	NA	NA	NA	NA	NA	NA	NA	NA	NA	NA	NA	NA	NA	NA
AC008735-1	ENST00000389623	19.5275	1.49987	0.780723	1.92113	0.054715	0.980506	NA	NA	NA	NA	NA	NA	NA	NA	NA	NA	NA	NA	NA	NA
AC008737-1	ENST00000484639	6.28053	1.18499	1.1289	1.04968	0.293865	1	NA	NA	NA	NA	NA	NA	NA	NA	NA	NA	NA	NA	NA	NA
AC008740-1	ENST00000504184	71.8403	-0.0410111	0.547044	-0.0749685	0.94024	1	NA	NA	NA	NA	NA	NA	NA	NA	NA	NA	NA	NA	NA	NA
AC008740-2	ENST00000512777	11.4232	-0.116277	1.21543	-0.0956678	0.923784	1	NA	NA	NA	NA	NA	NA	NA	NA	NA	NA	NA	NA	NA	NA
AC008740-4	ENST00000502792	10.6866	0.173297	1.51988	0.11402	0.909222	1	NA	NA	NA	NA	NA	NA	NA	NA	NA	NA	NA	NA	NA	NA
AC008743-7	ENST00000425202	7.06435	2.03852	1.19923	1.69986	0.0891569	1	NA	NA	NA	NA	NA	NA	NA	NA	NA	NA	NA	NA	NA	NA
AC008746-11	ENST00000429922	7.36731	-0.104795	0.848272	-0.123539	0.90168	1	NA	NA	NA	NA	NA	NA	NA	NA	NA	NA	NA	NA	NA	NA
AC008746-3	ENST00000457113	2.32356	1.45852	2.03042	0.718335	0.472551	NA	NA	NA	NA	NA	NA	NA	NA	NA	NA	NA	NA	NA	NA	NA
AC008751-1	ENST00000469492	3.82028	-1.08581	1.23026	-0.882587	0.37746	1	NA	NA	NA	NA	NA	NA	NA	NA	NA	NA	NA	NA	NA	NA
AC008751-2	ENST00000500161	4.88942	0.120583	1.55757	0.0774173	0.938292	1	NA	NA	NA	NA	NA	NA	NA	NA	NA	NA	NA	NA	NA	NA
AC008751-3	ENST00000498131	0.877962	-0.648726	1.91035	-0.339584	0.73417	NA	NA	NA	NA	NA	NA	NA	NA	NA	NA	NA	NA	NA	NA	NA
AC008753-6	ENST00000455835	1.23976	1.63176	2.29678	0.710457	0.477421	NA	NA	NA	NA	NA	NA	NA	NA	NA	NA	NA	NA	NA	NA	NA
AC008759-1	ENST00000498993	7.64625	-0.63893	2.52174	-0.253369	0.799983	1	NA	NA	NA	NA	NA	NA	NA	NA	NA	NA	NA	NA	NA	NA
AC008763-1	ENST00000456958	15.491	0.612169	1.03862	0.589404	0.555591	1	NA	NA	NA	NA	NA	NA	NA	NA	NA	NA	NA	NA	NA	NA
AC008764-1	ENST00000472338	0.755878	0.173229	2.54976	0.0679393	0.945834	NA	NA	NA	NA	NA	NA	NA	NA	NA	NA	NA	NA	NA	NA	NA
AC008781-1	ENST00000488078	0.964698	2.40296	2.68792	0.893986	0.371329	NA	NA	NA	NA	NA	NA	NA	NA	NA	NA	NA	NA	NA	NA	NA
AC008781-7	ENST00000422040	1.80751	1.74771	2.83901	0.615607	0.538154	NA	NA	NA	NA	NA	NA	NA	NA	NA	NA	NA	NA	NA	NA	NA
AC008806-2	ENST00000448051	0.498261	-3.30229	4.90965	-0.672611	0.501195	NA	NA	NA	NA	NA	NA	NA	NA	NA	NA	NA	NA	NA	NA	NA
AC008829-1	ENST00000463127	0.902245	-2.65608	4.93735	-0.537957	0.590607	NA	NA	NA	NA	NA	NA	NA	NA	NA	NA	NA	NA	NA	NA	NA
AC008834-1	ENST00000505908	0.672407	0.62209	3.50885	0.177292	0.859279	NA	NA	NA	NA	NA	NA	NA	NA	NA	NA	NA	NA	NA	NA	NA
AC008865-2	ENST00000507263	22.7709	-0.480629	1.56829	-0.306467	0.759249	1	NA	NA	NA	NA	NA	NA	NA	NA	NA	NA	NA	NA	NA	NA
AC008870-1	ENST00000502891	49.1598	-0.496516	0.489158	-1.01504	0.310085	1	NA	NA	NA	NA	NA	NA	NA	NA	NA	NA	NA	NA	NA	NA
AC008872-1	ENST00000451496	0.414315	2.7502	4.86098	0.56577	0.57155	NA	NA	NA	NA	NA	NA	NA	NA	NA	NA	NA	NA	NA	NA	NA
AC008888-1	ENST00000521217	5.09957	-1.15225	1.86917	-0.616454	0.537595	1	NA	NA	NA	NA	NA	NA	NA	NA	NA	NA	NA	NA	NA	NA
AC008888-7	ENST00000474419	0.933725	-0.479985	2.85044	-0.16839	0.866277	NA	NA	NA	NA	NA	NA	NA	NA	NA	NA	NA	NA	NA	NA	NA
AC008894-1	ENST00000499530	18.5313	0.190952	0.578435	0.330119	0.74131	1	NA	NA	NA	NA	NA	NA	NA	NA	NA	NA	NA	NA	NA	NA
AC008937-2	ENST00000415589	0.240971	0.84386	4.92139	0.171468	0.863856	NA	NA	NA	NA	NA	NA	NA	NA	NA	NA	NA	NA	NA	NA	NA
AC008937-3	ENST00000453721	1.10176	0.739871	2.39498	0.308925	0.757378	NA	NA	NA	NA	NA	NA	NA	NA	NA	NA	NA	NA	NA	NA	NA
AC008940-1	ENST00000438117	1.22202	-0.658066	4.2878	-0.153474	0.878024	NA	NA	NA	NA	NA	NA	NA	NA	NA	NA	NA	NA	NA	NA	NA
AC008984-2	ENST00000507363	15.1816	-1.06092	0.671967	-1.57883	0.114375	1	NA	NA	NA	NA	NA	NA	NA	NA	NA	NA	NA	NA	NA	NA
AC009041-3	ENST00000507971	10.9114	0.716885	0.907581	0.789886	0.429595	1	NA	NA	NA	NA	NA	NA	NA	NA	NA	NA	NA	NA	NA	NA
AC009052-1	ENST00000509888	22.3857	-0.429949	0.676005	-0.636015	0.524767	1	NA	NA	NA	NA	NA	NA	NA	NA	NA	NA	NA	NA	NA	NA
AC009055-1	ENST00000502378	4.96315	-1.07275	1.35055	-0.794306	0.427018	1	NA	NA	NA	NA	NA	NA	NA	NA	NA	NA	NA	NA	NA	NA
AC009060-3	ENST00000502126	16.5606	-0.0115161	0.888975	-0.0129544	0.989664	1	NA	NA	NA	NA	NA	NA	NA	NA	NA	NA	NA	NA	NA	NA
AC009065-4	ENST00000500190	26.9512	0.332145	0.619851	0.535847	0.592064	1	NA	NA	NA	NA	NA	NA	NA	NA	NA	NA	NA	NA	NA	NA
AC009075-1	ENST00000510288	3.39621	-1.10704	1.91827	-0.577103	0.56387	NA	NA	NA	NA	NA	NA	NA	NA	NA	NA	NA	NA	NA	NA	NA
AC009094-1	ENST00000500445	21.4663	-0.567983	0.766496	-0.741012	0.458686	1	NA	NA	NA	NA	NA	NA	NA	NA	NA	NA	NA	NA	NA	NA
AC009095-4	ENST00000388909	2.85471	-0.907279	1.27834	-0.709731	0.477871	NA	NA	NA	NA	NA	NA	NA	NA	NA	NA	NA	NA	NA	NA	NA
AC009102-1	ENST00000508533	4.83942	0.154783	1.1119	0.139206	0.889287	1	NA	NA	NA	NA	NA	NA	NA	NA	NA	NA	NA	NA	NA	NA
AC009107-1	ENST00000496148	1.37925	-0.202037	1.74109	-0.116041	0.90762	NA	NA	NA	NA	NA	NA	NA	NA	NA	NA	NA	NA	NA	NA	NA
AC009110-1	ENST00000415422	1.73691	0	4.99736	0	1	NA	NA	NA	NA	NA	NA	NA	NA	NA	NA	NA	NA	NA	NA	NA
AC009116-1	ENST00000501479	7.02979	-1.03836	1.23992	-0.837442	0.402344	1	NA	NA	NA	NA	NA	NA	NA	NA	NA	NA	NA	NA	NA	NA
AC009118-3	ENST00000501095	23.2637	-0.625462	0.843204	-0.741768	0.458228	1	NA	NA	NA	NA	NA	NA	NA	NA	NA	NA	NA	NA	NA	NA
AC009120-1	ENST00000510251	4.96494	-0.883725	1.49487	-0.591171	0.554406	1	NA	NA	NA	NA	NA	NA	NA	NA	NA	NA	NA	NA	NA	NA
AC009127-1	ENST00000512244	77.0432	0.240597	0.975718	0.246585	NA	NA	NA	NA	NA	NA	NA	NA	NA	NA	NA	NA	NA	NA	NA	NA
AC009133-3	ENST00000501801	65.9108	0.335408	0.5697	0.588745	0.556032	1	NA	NA	NA	NA	NA	NA	NA	NA	NA	NA	NA	NA	NA	NA
AC009133-4	ENST00000500263	11.7647	-0.399702	0.959509	-0.416569	0.676994	1	NA	NA	NA	NA	NA	NA	NA	NA	NA	NA	NA	NA	NA	NA
AC009158-1	ENST00000452511	5.43799	-0.190475	1.92005	-0.0992035	0.920977	1	NA	NA	NA	NA	NA	NA	NA	NA	NA	NA	NA	NA	NA	NA
AC009171-1	ENST00000500351	30.9649	0.328694	0.572139	0.574501	0.565629	1	NA	NA	NA	NA	NA	NA	NA	NA	NA	NA	NA	NA	NA	NA
AC009196-1	ENST00000419535	0.146796	1.78119	4.94786	0.359992	0.718853	NA	NA	NA	NA	NA	NA	NA	NA	NA	NA	NA	NA	NA	NA	NA
AC009223-2	ENST00000431359	6.05241	0.143733	1.56051	0.0921066	0.926613	1	NA	NA	NA	NA	NA	NA	NA	NA	NA	NA	NA	NA	NA	NA
AC009227-2	ENST00000434635	20.9016	-0.520712	0.69319	-0.751183	0.452543	1	0.103262	-1.98687	4.95846	-0.400704	0.688638	NA	NA	NA	NA	NA	NA	NA	NA	NA
AC009228-1	ENST00000430105	1.98508	-1.58174	3.50591	-0.451162	0.651873	NA	NA	NA	NA	NA	NA	NA	NA	NA	NA	NA	NA	NA	NA	NA
AC009229-5	ENST00000450854	0.682344	0.467436	3.10859	0.150369	0.880473	NA	NA	NA	NA	NA	NA	NA	NA	NA	NA	NA	NA	NA	NA	NA
AC009229-6	ENST00000417213	0.581418	1.71754	4.89016	0.351224	0.72542	NA	NA	NA	NA	NA	NA	NA	NA	NA	NA	NA	NA	NA	NA	NA
AC009232-2	ENST00000448106	2.76953	-0.229195	1.59005	-0.144143	0.885388	NA	NA	NA	NA	NA	NA	NA	NA	NA	NA	NA	NA	NA	NA	NA
AC009236-1	ENST00000454673	18.2054	0.00342867	0.67898	0.00504975	0.995971	1	NA	NA	NA	NA	NA	NA	NA	NA	NA	NA	NA	NA	NA	NA
AC009236-2	ENST00000442821	0.476461	1.66663	2.98479	0.558373	0.57659	NA	NA	NA	NA	NA	NA	NA	NA	NA	NA	NA	NA	NA	NA	NA
AC009262-2	ENST00000446484	0.686698	1.4275	3.82608	0.373097	0.709077	NA	NA	NA	NA	NA	NA	NA	NA	NA	NA	NA	NA	NA	NA	NA
AC009264-1	ENST00000439694	21.81	0.627839	0.899365	0.698091	0.48512	1	NA	NA	NA	NA	NA	NA	NA	NA	NA	NA	NA	NA	NA	NA
AC009276-4	ENST00000422042	0.241913	2.39171	4.93121	0.485014	0.627667	NA	NA	NA	NA	NA	NA	NA	NA	NA	NA	NA	NA	NA	NA	NA
AC009292-1	ENST00000502156	5.75923	0.743434	1.29287	0.575025	0.565274	1	NA	NA	NA	NA	NA	NA	NA	NA	NA	NA	NA	NA	NA	NA
AC009299-2	ENST00000435692	840.255	-0.386259	1.66122	-0.232515	0.816138	1	NA	NA	NA	NA	NA	NA	NA	NA	NA	NA	NA	NA	NA	NA
AC009299-3	ENST00000439050	9.7197	0.628491	1.05007	0.598525	0.54949	1	NA	NA	NA	NA	NA	NA	NA	NA	NA	NA	NA	NA	NA	NA
AC009303-1	ENST00000413179	0.564347	0	4.99736	0	1	NA	NA	NA	NA	NA	NA	NA	NA	NA	NA	NA	NA	NA	NA	NA
AC009305-1	ENST00000449780	0.345547	0.905094	4.93626	0.183356	0.854519	NA	NA	NA	NA	NA	NA	NA	NA	NA	NA	NA	NA	NA	NA	NA
AC009311-1	ENST00000505147	8.02293	-0.442758	0.765637	-0.578288	0.56307	1	NA	NA	NA	NA	NA	NA	NA	NA	NA	NA	NA	NA	NA	NA
AC009312-1	ENST00000457110	5.0867	1.2536	1.5005	0.835455	0.403462	1	NA	NA	NA	NA	NA	NA	NA	NA	NA	NA	NA	NA	NA	NA
AC009313-1	ENST00000425470	1.3034	1.24812	2.03726	0.612645	0.540111	NA	NA	NA	NA	NA	NA	NA	NA	NA	NA	NA	NA	NA	NA	NA
AC009318-1	ENST00000500230	4.98128	-0.457946	1.58614	-0.288717	0.772798	1	NA	NA	NA	NA	NA	NA	NA	NA	NA	NA	NA	NA	NA	NA
AC009336-21	ENST00000417215	1.42689	-1.62591	4.33593	-0.374984	0.707672	NA	NA	NA	NA	NA	NA	NA	NA	NA	NA	NA	NA	NA	NA	NA
AC009336-23	ENST00000416928	6.44443	0.819553	1.57105	0.521658	0.601908	1	NA	NA	NA	NA	NA	NA	NA	NA	NA	NA	NA	NA	NA	NA
AC009336-24	ENST00000426615	1.24967	1.36829	2.74221	0.498975	0.617797	NA	NA	NA	NA	NA	NA	NA	NA	NA	NA	NA	NA	NA	NA	NA
AC009358-1	ENST00000484390	49.9288	-2.07265	1.32014	-1.57003	0.116409	1	NA	NA	NA	NA	NA	NA	NA	NA	NA	NA	NA	NA	NA	NA
AC009365-4	ENST00000436379	3.36312	2.31291	1.36426	1.69536	0.0900069	NA	NA	NA	NA	NA	NA	NA	NA	NA	NA	NA	NA	NA	NA	NA
AC009404-2	ENST00000420330	30.0221	-0.321962	0.524495	-0.613851	0.539314	1	0.16332	0.134887	4.96359	0.0271753	0.97832	NA	NA	NA	NA	NA	NA	NA	NA	NA
AC009410-1	ENST00000432481	1.63119	2.49834	2.47798	1.00822	0.31335	NA	NA	NA	NA	NA	NA	NA	NA	NA	NA	NA	NA	NA	NA	NA
AC009411-1	ENST00000412424	0.316555	-1.58653	4.97496	-0.318902	0.749801	NA	NA	NA	NA	NA	NA	NA	NA	NA	NA	NA	NA	NA	NA	NA
AC009411-2	ENST00000458359	0.128227	0.134879	4.96359	0.0271736	0.978321	NA	NA	NA	NA	NA	NA	NA	NA	NA	NA	NA	NA	NA	NA	NA
AC009413-3	ENST00000418836	1.55844	-2.01092	3.76617	-0.533943	0.593381	NA	NA	NA	NA	NA	NA	NA	NA	NA	NA	NA	NA	NA	NA	NA
AC009429-1	ENST00000412369	3.70602	1.36833	1.76627	0.774703	0.438515	1	NA	NA	NA	NA	NA	NA	NA	NA	NA	NA	NA	NA	NA	NA
AC009434-1	ENST00000513467	12.2127	1.86522	1.02652	1.81703	0.0692119	1	NA	NA	NA	NA	NA	NA	NA	NA	NA	NA	NA	NA	NA	NA
AC009452-1	ENST00000471015	2.89379	-4.06399	1.48298	-2.74042	0.00613598	NA	NA	NA	NA	NA	NA	NA	NA	NA	NA	NA	NA	NA	NA	NA
AC009455-1	ENST00000515473	23.6362	-0.424218	0.691598	-0.613388	0.53962	1	NA	NA	NA	NA	NA	NA	NA	NA	NA	NA	NA	NA	NA	NA
AC009464-1	ENST00000468756	1.81979	-0.483675	3.08054	-0.15701	0.875237	NA	NA	NA	NA	NA	NA	NA	NA	NA	NA	NA	NA	NA	NA	NA
AC009473-1	ENST00000451066	0.37951	0	4.99736	0	1	NA	NA	NA	NA	NA	NA	NA	NA	NA	NA	NA	NA	NA	NA	NA
AC009478-1	ENST00000429816	3.31443	0.508897	1.19455	0.426015	0.670097	NA	NA	NA	NA	NA	NA	NA	NA	NA	NA	NA	NA	NA	NA	NA
AC009480-3	ENST00000402410	1.50406	0	4.99736	0	1	NA	NA	NA	NA	NA	NA	NA	NA	NA	NA	NA	NA	NA	NA	NA
AC009487-4	ENST00000444164	0.403607	-1.41137	4.97838	-0.2835	0.776794	NA	NA	NA	NA	NA	NA	NA	NA	NA	NA	NA	NA	NA	NA	NA
AC009492-1	ENST00000452813	0.158396	1.79034	4.94757	0.361862	0.717455	NA	NA	NA	NA	NA	NA	NA	NA	NA	NA	NA	NA	NA	NA	NA
AC009495-2	ENST00000425688	1.60381	0.753363	1.71341	0.439686	0.660165	NA	NA	NA	NA	NA	NA	NA	NA	NA	NA	NA	NA	NA	NA	NA
AC009495-3	ENST00000457108	1.98736	-0.0478519	3.90412	-0.0122567	0.990221	NA	NA	NA	NA	NA	NA	NA	NA	NA	NA	NA	NA	NA	NA	NA
AC009495-4	ENST00000428888	0.346865	2.96495	4.90723	0.604199	0.545711	NA	NA	NA	NA	NA	NA	NA	NA	NA	NA	NA	NA	NA	NA	NA
AC009498-1	ENST00000419860	0.858897	2.19199	4.8459	0.452339	0.651025	NA	NA	NA	NA	NA	NA	NA	NA	NA	NA	NA	NA	NA	NA	NA
AC009499-1	ENST00000366209	8.40752	0.82704	0.84053	0.98395	0.32514	1	NA	NA	NA	NA	NA	NA	NA	NA	NA	NA	NA	NA	NA	NA
AC009499-2	ENST00000423593	12.8434	-0.286756	0.902413	-0.317765	0.750663	1	NA	NA	NA	NA	NA	NA	NA	NA	NA	NA	NA	NA	NA	NA
AC009501-4	ENST00000429952	37.8107	-0.239427	0.994902	-0.240654	0.809824	1	3.0457	2.21565	1.34311	1.64964	0.0990175	NA	NA	NA	NA	NA	NA	NA	NA	NA
AC009501-5	ENST00000491724	4.63742	0.259967	1.12176	0.231749	0.816733	1	NA	NA	NA	NA	NA	NA	NA	NA	NA	NA	NA	NA	NA	NA
AC009502-3	ENST00000442416	8.52573	1.10599	1.93194	0.572475	0.567	1	NA	NA	NA	NA	NA	NA	NA	NA	NA	NA	NA	NA	NA	NA
AC009502-4	ENST00000416861	12.2856	-1.09352	1.13481	-0.963623	0.335235	1	NA	NA	NA	NA	NA	NA	NA	NA	NA	NA	NA	NA	NA	NA
AC009505-2	ENST00000427050	1.48211	-3.26149	4.85762	-0.671418	0.501955	NA	NA	NA	NA	NA	NA	NA	NA	NA	NA	NA	NA	NA	NA	NA
AC009505-4	ENST00000413151	0.604141	1.55741	2.9557	0.526918	0.59825	NA	NA	NA	NA	NA	NA	NA	NA	NA	NA	NA	NA	NA	NA	NA
AC009506-1	ENST00000418474	2.79865	2.20722	1.45516	1.51682	0.129312	NA	NA	NA	NA	NA	NA	NA	NA	NA	NA	NA	NA	NA	NA	NA
AC009508-1	ENST00000412828	2.80732	1.84383	2.12714	0.866815	0.386043	NA	NA	NA	NA	NA	NA	NA	NA	NA	NA	NA	NA	NA	NA	NA
AC009509-2	ENST00000381273	1.17669	-0.346213	2.90853	-0.119033	0.905249	NA	NA	NA	NA	NA	NA	NA	NA	NA	NA	NA	NA	NA	NA	NA
AC009518-4	ENST00000452219	3.36232	1.30999	2.21492	0.59144	0.554226	NA	NA	NA	NA	NA	NA	NA	NA	NA	NA	NA	NA	NA	NA	NA
AC009518-5	ENST00000415393	7.91643	0.359929	0.910788	0.395185	0.692707	1	NA	NA	NA	NA	NA	NA	NA	NA	NA	NA	NA	NA	NA	NA
AC009518-8	ENST00000453078	1.17131	-0.553378	2.91026	-0.190147	0.849194	NA	NA	NA	NA	NA	NA	NA	NA	NA	NA	NA	NA	NA	NA	NA
AC009520-1	ENST00000499321	4.05337	1.29695	1.09918	1.17993	0.238027	1	NA	NA	NA	NA	NA	NA	NA	NA	NA	NA	NA	NA	NA	NA
AC009531-2	ENST00000442323	2.22928	-0.313692	1.73313	-0.180998	0.856369	NA	NA	NA	NA	NA	NA	NA	NA	NA	NA	NA	NA	NA	NA	NA
AC009542-2	ENST00000412549	1.45722	-1.32842	2.92738	-0.453792	0.649978	NA	NA	NA	NA	NA	NA	NA	NA	NA	NA	NA	NA	NA	NA	NA
AC009570-1	ENST00000514658	1.85366	1.54893	2.1439	0.722485	0.469996	NA	NA	NA	NA	NA	NA	NA	NA	NA	NA	NA	NA	NA	NA	NA
AC009634-2	ENST00000467399	1.54831	2.03398	1.76456	1.15268	0.24904	NA	NA	NA	NA	NA	NA	NA	NA	NA	NA	NA	NA	NA	NA	NA
AC009690-1	ENST00000501211	35.7806	-0.203452	0.553927	-0.36729	0.713403	1	NA	NA	NA	NA	NA	NA	NA	NA	NA	NA	NA	NA	NA	NA
AC009690-2	ENST00000498972	10.9711	-1.41912	1.24633	-1.13864	0.254854	1	NA	NA	NA	NA	NA	NA	NA	NA	NA	NA	NA	NA	NA	NA
AC009704-1	ENST00000503438	17.3739	0.899141	0.692882	1.29768	0.194397	1	NA	NA	NA	NA	NA	NA	NA	NA	NA	NA	NA	NA	NA	NA
AC009711-1	ENST00000506711	8.198	0.822516	1.18963	0.691402	0.489313	1	NA	NA	NA	NA	NA	NA	NA	NA	NA	NA	NA	NA	NA	NA
AC009712-2	ENST00000500399	18.0975	0.555811	0.858345	0.647538	0.517284	1	NA	NA	NA	NA	NA	NA	NA	NA	NA	NA	NA	NA	NA	NA
AC009731-1	ENST00000510694	22.7993	0.743338	0.564607	1.31656	0.187987	1	NA	NA	NA	NA	NA	NA	NA	NA	NA	NA	NA	NA	NA	NA
AC009753-1	ENST00000461517	0.687049	-0.256879	3.82903	-0.0670873	0.946512	NA	NA	NA	NA	NA	NA	NA	NA	NA	NA	NA	NA	NA	NA	NA
AC009784-3	ENST00000445293	1.56707	-0.0030503	1.70525	-0.0017888	0.998573	NA	NA	NA	NA	NA	NA	NA	NA	NA	NA	NA	NA	NA	NA	NA
AC009803-1	ENST00000466711	2.06093	-1.71479	1.74254	-0.984071	0.32508	NA	NA	NA	NA	NA	NA	NA	NA	NA	NA	NA	NA	NA	NA	NA
AC009878-2	ENST00000451579	1.1107	0.626355	4.3843	0.142863	0.886398	NA	NA	NA	NA	NA	NA	NA	NA	NA	NA	NA	NA	NA	NA	NA
AC009908-1	ENST00000510897	28.0959	0.468177	0.631556	0.741306	0.458508	1	NA	NA	NA	NA	NA	NA	NA	NA	NA	NA	NA	NA	NA	NA
AC009945-1	ENST00000510654	13.7952	0.627042	1.06862	0.586778	0.557353	1	NA	NA	NA	NA	NA	NA	NA	NA	NA	NA	NA	NA	NA	NA
AC009948-3	ENST00000419746	2.59576	0.272282	1.26115	0.215899	0.829067	NA	NA	NA	NA	NA	NA	NA	NA	NA	NA	NA	NA	NA	NA	NA
AC009948-5	ENST00000450044	9.32305	-1.09158	0.9221	-1.1838	0.236492	1	NA	NA	NA	NA	NA	NA	NA	NA	NA	NA	NA	NA	NA	NA
AC009950-1	ENST00000456542	1.06633	2.72619	4.91613	0.554539	0.57921	NA	NA	NA	NA	NA	NA	NA	NA	NA	NA	NA	NA	NA	NA	NA
AC009950-2	ENST00000454058	1.42202	2.42651	2.71766	0.892867	0.371929	NA	NA	NA	NA	NA	NA	NA	NA	NA	NA	NA	NA	NA	NA	NA
AC009951-2	ENST00000437969	0.161705	0.624522	4.98339	0.125321	0.90027	NA	NA	NA	NA	NA	NA	NA	NA	NA	NA	NA	NA	NA	NA	NA
AC009960-6	NA	NA	NA	NA	NA	NA	NA	0.167587	2.21511	4.93578	0.448786	0.653586	NA	NA	NA	NA	NA	NA	NA	NA	NA
AC009961-3	ENST00000453016	1.86605	-1.76663	3.73854	-0.472546	0.636537	NA	NA	NA	NA	NA	NA	NA	NA	NA	NA	NA	NA	NA	NA	NA
AC009965-2	ENST00000411436	4.15235	-1.25768	1.13611	-1.107	0.268292	1	NA	NA	NA	NA	NA	NA	NA	NA	NA	NA	NA	NA	NA	NA
AC009967-5	ENST00000509117	4.1879	0.599982	1.3769	0.435748	0.66302	1	NA	NA	NA	NA	NA	NA	NA	NA	NA	NA	NA	NA	NA	NA
AC009970-1	ENST00000444873	0.55594	-3.69653	4.53256	-0.815549	0.414758	NA	NA	NA	NA	NA	NA	NA	NA	NA	NA	NA	NA	NA	NA	NA
AC009973-2	ENST00000432957	0.710568	0.638771	3.23611	0.197389	0.843523	NA	NA	NA	NA	NA	NA	NA	NA	NA	NA	NA	NA	NA	NA	NA
AC009976-6	ENST00000250838	1.19058	-0.154034	4.57187	-0.0336917	0.973123	NA	NA	NA	NA	NA	NA	NA	NA	NA	NA	NA	NA	NA	NA	NA
AC010082-1	ENST00000455069	1.7421	-2.28876	3.24594	-0.705115	0.480739	NA	NA	NA	NA	NA	NA	NA	NA	NA	NA	NA	NA	NA	NA	NA
AC010082-2	ENST00000411797	3.28074	-0.0208538	1.57895	-0.0132074	0.989462	NA	NA	NA	NA	NA	NA	NA	NA	NA	NA	NA	NA	NA	NA	NA
AC010084-1	ENST00000426699	6.5474	0.426119	1.23764	0.3443	0.730621	1	NA	NA	NA	NA	NA	NA	NA	NA	NA	NA	NA	NA	NA	NA
AC010090-1	ENST00000413525	0.355418	3.26644	4.89784	0.666913	0.504828	NA	NA	NA	NA	NA	NA	NA	NA	NA	NA	NA	NA	NA	NA	NA
AC010091-1	ENST00000455420	2.38498	0.757753	1.48005	0.511978	0.608666	NA	NA	NA	NA	NA	NA	NA	NA	NA	NA	NA	NA	NA	NA	NA
AC010095-5	ENST00000411710	0.952508	-1.1554	3.6832	-0.313696	0.753752	NA	NA	NA	NA	NA	NA	NA	NA	NA	NA	NA	NA	NA	NA	NA
AC010096-1	ENST00000443897	6.14579	-0.789047	1.01536	-0.77711	0.437094	1	NA	NA	NA	NA	NA	NA	NA	NA	NA	NA	NA	NA	NA	NA
AC010096-2	ENST00000450628	2.25527	-0.811023	1.65628	-0.489665	0.624371	NA	NA	NA	NA	NA	NA	NA	NA	NA	NA	NA	NA	NA	NA	NA
AC010105-1	ENST00000437290	1.74844	2.56426	1.96307	1.30625	0.191468	NA	NA	NA	NA	NA	NA	NA	NA	NA	NA	NA	NA	NA	NA	NA
AC010127-3	ENST00000447809	10.9077	0.110888	0.684972	0.161887	0.871395	1	NA	NA	NA	NA	NA	NA	NA	NA	NA	NA	NA	NA	NA	NA
AC010127-4	ENST00000507401	3.8524	-0.685748	1.59973	-0.428664	0.668167	1	NA	NA	NA	NA	NA	NA	NA	NA	NA	NA	NA	NA	NA	NA
AC010127-5	ENST00000440322	4.52173	1.08434	1.35701	0.799065	0.424253	1	NA	NA	NA	NA	NA	NA	NA	NA	NA	NA	NA	NA	NA	NA
AC010132-10	ENST00000433315	0.421128	0.0627766	4.82668	0.0130062	0.989623	NA	NA	NA	NA	NA	NA	NA	NA	NA	NA	NA	NA	NA	NA	NA
AC010136-2	ENST00000450996	4.8422	-2.18568	1.40556	-1.55502	0.119942	1	NA	NA	NA	NA	NA	NA	NA	NA	NA	NA	NA	NA	NA	NA
AC010145-1	ENST00000498686	0.178455	0	4.99736	0	1	NA	NA	NA	NA	NA	NA	NA	NA	NA	NA	NA	NA	NA	NA	NA
AC010145-3	ENST00000433810	3.0987	0.447664	1.93821	0.230967	0.81734	NA	NA	NA	NA	NA	NA	NA	NA	NA	NA	NA	NA	NA	NA	NA
AC010145-4	ENST00000422415	3.37989	-2.68971	1.90265	-1.41366	0.157461	NA	NA	NA	NA	NA	NA	NA	NA	NA	NA	NA	NA	NA	NA	NA
AC010148-1	ENST00000413842	10.7182	-0.920929	0.829128	-1.11072	0.266689	1	NA	NA	NA	NA	NA	NA	NA	NA	NA	NA	NA	NA	NA	NA
AC010149-1	ENST00000461450	1.25111	0.337336	2.04858	0.164668	0.869205	NA	NA	NA	NA	NA	NA	NA	NA	NA	NA	NA	NA	NA	NA	NA
AC010149-4	ENST00000455357	0.271859	1.03194	4.91656	0.209891	0.833753	NA	NA	NA	NA	NA	NA	NA	NA	NA	NA	NA	NA	NA	NA	NA
AC010168-1	ENST00000501744	4.47985	-3.40843	1.87907	-1.81389	0.0696946	1	NA	NA	NA	NA	NA	NA	NA	NA	NA	NA	NA	NA	NA	NA
AC010173-1	ENST00000492332	1.67729	-0.392213	1.50882	-0.259946	0.794905	NA	NA	NA	NA	NA	NA	NA	NA	NA	NA	NA	NA	NA	NA	NA
AC010175-1	ENST00000427111	6.13303	-0.0039665	1.21437	-0.0032663	0.997394	1	NA	NA	NA	NA	NA	NA	NA	NA	NA	NA	NA	NA	NA	NA
AC010176-1	ENST00000500254	0.376249	0	4.99736	0	1	NA	NA	NA	NA	NA	NA	NA	NA	NA	NA	NA	NA	NA	NA	NA
AC010198-1	ENST00000500076	3.73979	-1.95257	1.83937	-1.06154	0.288445	1	NA	NA	NA	NA	NA	NA	NA	NA	NA	NA	NA	NA	NA	NA
AC010206-1	ENST00000502160	22.5468	0.40456	0.760675	0.531844	0.594834	1	NA	NA	NA	NA	NA	NA	NA	NA	NA	NA	NA	NA	NA	NA
AC010207-1	ENST00000523878	0.49643	-0.512997	4.84853	-0.105805	0.915737	NA	NA	NA	NA	NA	NA	NA	NA	NA	NA	NA	NA	NA	NA	NA
AC010226-4	ENST00000515570	1.64545	-0.0458299	1.44571	-0.0317006	0.974711	NA	NA	NA	NA	NA	NA	NA	NA	NA	NA	NA	NA	NA	NA	NA
AC010247-1	ENST00000510388	6.12349	1.01502	1.2644	0.802772	0.422106	1	NA	NA	NA	NA	NA	NA	NA	NA	NA	NA	NA	NA	NA	NA
AC010296-1	ENST00000510440	7.68968	-0.827791	1.08783	-0.760954	0.446685	1	NA	NA	NA	NA	NA	NA	NA	NA	NA	NA	NA	NA	NA	NA
AC010301-1	ENST00000464797	0.809333	2.74926	4.91521	0.559337	0.575932	NA	NA	NA	NA	NA	NA	NA	NA	NA	NA	NA	NA	NA	NA	NA
AC010319-2	ENST00000500836	24.9924	0.307192	0.632463	0.485708	0.627174	1	NA	NA	NA	NA	NA	NA	NA	NA	NA	NA	NA	NA	NA	NA
AC010323-1	ENST00000499780	50.5469	-0.266452	0.453804	-0.587151	0.557102	1	NA	NA	NA	NA	NA	NA	NA	NA	NA	NA	NA	NA	NA	NA
AC010326-1	ENST00000513808	1.8324	-0.737017	1.67153	-0.440923	0.659269	NA	NA	NA	NA	NA	NA	NA	NA	NA	NA	NA	NA	NA	NA	NA
AC010326-3	ENST00000501768	36.3497	0.271594	0.614306	0.442115	0.658406	1	NA	NA	NA	NA	NA	NA	NA	NA	NA	NA	NA	NA	NA	NA
AC010326-5	ENST00000416025	38.7516	0.178332	0.521048	0.342257	0.732158	1	NA	NA	NA	NA	NA	NA	NA	NA	NA	NA	NA	NA	NA	NA
AC010327-1	ENST00000509804	90.3588	-0.315751	0.810489	-0.389581	0.696846	1	NA	NA	NA	NA	NA	NA	NA	NA	NA	NA	NA	NA	NA	NA
AC010327-2	ENST00000511136	3.24296	1.40486	1.47718	0.951046	0.341581	NA	NA	NA	NA	NA	NA	NA	NA	NA	NA	NA	NA	NA	NA	NA
AC010328-1	ENST00000512592	6.95049	0.492644	0.980542	0.50242	0.615372	1	NA	NA	NA	NA	NA	NA	NA	NA	NA	NA	NA	NA	NA	NA
AC010329-1	ENST00000506371	20.6099	-0.811694	0.624488	-1.29977	0.193678	1	NA	NA	NA	NA	NA	NA	NA	NA	NA	NA	NA	NA	NA	NA
AC010332-1	ENST00000500322	80.7615	0.200491	0.395298	0.507189	0.612022	1	NA	NA	NA	NA	NA	NA	NA	NA	NA	NA	NA	NA	NA	NA
AC010336-2	ENST00000327607	22.7949	-0.690803	0.888618	-0.77739	0.436928	1	NA	NA	NA	NA	NA	NA	NA	NA	NA	NA	NA	NA	NA	NA
AC010422-1	ENST00000458122	7.03713	-0.0476594	0.991369	-0.0480743	0.961657	1	NA	NA	NA	NA	NA	NA	NA	NA	NA	NA	NA	NA	NA	NA
AC010468-2	ENST00000511981	0.159996	-1.35692	4.93628	-0.274887	0.783403	NA	NA	NA	NA	NA	NA	NA	NA	NA	NA	NA	NA	NA	NA	NA
AC010487-1	ENST00000500436	6.73585	-0.169422	1.07678	-0.157341	0.874976	1	NA	NA	NA	NA	NA	NA	NA	NA	NA	NA	NA	NA	NA	NA
AC010522-2	ENST00000514177	14.624	0.213647	1.12598	0.189743	0.84951	1	NA	NA	NA	NA	NA	NA	NA	NA	NA	NA	NA	NA	NA	NA
AC010524-1	ENST00000505462	40.9018	0.462482	0.607985	0.760681	0.446848	1	NA	NA	NA	NA	NA	NA	NA	NA	NA	NA	NA	NA	NA	NA
AC010527-1	ENST00000462468	2.3117	-3.10725	1.90658	-1.62975	0.103154	NA	NA	NA	NA	NA	NA	NA	NA	NA	NA	NA	NA	NA	NA	NA
AC010527-2	ENST00000477654	3.3539	0.60614	1.46619	0.413411	0.679305	NA	NA	NA	NA	NA	NA	NA	NA	NA	NA	NA	NA	NA	NA	NA
AC010531-2	ENST00000507682	9.03617	-0.678851	1.13748	-0.596802	0.550639	1	NA	NA	NA	NA	NA	NA	NA	NA	NA	NA	NA	NA	NA	NA
AC010531-3	ENST00000253461	10.3595	2.05495	1.35046	1.52167	0.128092	1	NA	NA	NA	NA	NA	NA	NA	NA	NA	NA	NA	NA	NA	NA
AC010547-1	ENST00000500612	22.9462	1.04371	0.598799	1.743	0.0813332	1	NA	NA	NA	NA	NA	NA	NA	NA	NA	NA	NA	NA	NA	NA
AC010591-1	ENST00000485443	0.662078	-1.21503	3.5372	-0.343501	0.731221	NA	NA	NA	NA	NA	NA	NA	NA	NA	NA	NA	NA	NA	NA	NA
AC010602-1	ENST00000471504	0.197946	-1.09488	4.98558	-0.21961	0.826175	NA	NA	NA	NA	NA	NA	NA	NA	NA	NA	NA	NA	NA	NA	NA
AC010602-2	ENST00000462449	0.344206	-3.45091	4.90455	-0.703615	0.481673	NA	NA	NA	NA	NA	NA	NA	NA	NA	NA	NA	NA	NA	NA	NA
AC010606-1	ENST00000333843	0.597288	-1.36783	3.27519	-0.417634	0.676214	NA	NA	NA	NA	NA	NA	NA	NA	NA	NA	NA	NA	NA	NA	NA
AC010606-2	ENST00000381394	1.33701	1.75372	3.04821	0.575328	0.56507	NA	NA	NA	NA	NA	NA	NA	NA	NA	NA	NA	NA	NA	NA	NA
AC010606-4	ENST00000329753	1.66032	5.03608	4.86884	1.03435	0.300973	NA	NA	NA	NA	NA	NA	NA	NA	NA	NA	NA	NA	NA	NA	NA
AC010609-2	ENST00000477133	2.56146	1.80663	2.99452	0.60331	0.546303	NA	NA	NA	NA	NA	NA	NA	NA	NA	NA	NA	NA	NA	NA	NA
AC010609-3	ENST00000507127	28.9186	0.0794328	0.676862	0.117354	0.906579	1	NA	NA	NA	NA	NA	NA	NA	NA	NA	NA	NA	NA	NA	NA
AC010614-1	ENST00000514883	0.349645	1.10189	4.94748	0.222717	0.823756	NA	NA	NA	NA	NA	NA	NA	NA	NA	NA	NA	NA	NA	NA	NA
AC010615-1	ENST00000504832	68.6431	-0.0272858	0.507949	-0.0537177	0.95716	1	NA	NA	NA	NA	NA	NA	NA	NA	NA	NA	NA	NA	NA	NA
AC010615-2	ENST00000341265	31.4604	0.255843	1.60931	0.158977	0.873687	1	NA	NA	NA	NA	NA	NA	NA	NA	NA	NA	NA	NA	NA	NA
AC010615-3	ENST00000500999	38.1731	0.272082	0.600207	0.453314	0.650323	1	NA	NA	NA	NA	NA	NA	NA	NA	NA	NA	NA	NA	NA	NA
AC010616-1	ENST00000504705	62.9226	-0.441638	0.510471	-0.865157	0.386953	1	0.114013	0	4.99736	0	1	NA	NA	NA	NA	NA	NA	NA	NA	NA
AC010619-1	ENST00000270625	368.731	0.218567	0.323552	0.675525	0.499343	1	0.574966	3.16179	4.90089	0.645146	0.518833	NA	NA	NA	NA	NA	NA	NA	NA	NA
AC010623-1	ENST00000512252	12.8518	0.42333	0.800738	0.528675	0.597031	1	NA	NA	NA	NA	NA	NA	NA	NA	NA	NA	NA	NA	NA	NA
AC010627-1	ENST00000515374	18.3447	-1.07719	0.786288	-1.36997	0.170696	1	NA	NA	NA	NA	NA	NA	NA	NA	NA	NA	NA	NA	NA	NA
AC010646-1	ENST00000473617	1.04044	-0.982112	3.71541	-0.264335	0.791522	NA	NA	NA	NA	NA	NA	NA	NA	NA	NA	NA	NA	NA	NA	NA
AC010655-1	ENST00000501627	5.81679	0.425855	2.1426	0.198756	0.842453	1	NA	NA	NA	NA	NA	NA	NA	NA	NA	NA	NA	NA	NA	NA
AC010674-2	ENST00000499615	9.74009	1.38896	1.37968	1.00673	0.314067	1	NA	NA	NA	NA	NA	NA	NA	NA	NA	NA	NA	NA	NA	NA
AC010679-2	ENST00000432881	2.36294	0.542086	2.13575	0.253815	0.799639	NA	NA	NA	NA	NA	NA	NA	NA	NA	NA	NA	NA	NA	NA	NA
AC010680-1	ENST00000431752	0.397851	3.27414	4.89763	0.668516	0.503804	NA	NA	NA	NA	NA	NA	NA	NA	NA	NA	NA	NA	NA	NA	NA
AC010723-1	ENST00000435111	2.68983	-2.65359	1.86485	-1.42295	0.154751	NA	NA	NA	NA	NA	NA	NA	NA	NA	NA	NA	NA	NA	NA	NA
AC010724-3	ENST00000286897	0.669538	0	4.99736	0	1	NA	NA	NA	NA	NA	NA	NA	NA	NA	NA	NA	NA	NA	NA	NA
AC010724-4	ENST00000467788	0.993492	1.05836	2.85502	0.370702	0.71086	NA	NA	NA	NA	NA	NA	NA	NA	NA	NA	NA	NA	NA	NA	NA
AC010724-8	ENST00000358583	27.1269	0.0183251	2.63983	0.00694179	0.994461	1	NA	NA	NA	NA	NA	NA	NA	NA	NA	NA	NA	NA	NA	NA
AC010729-1	ENST00000455579	0.123521	-0.256727	4.9511	-0.0518527	0.958646	NA	NA	NA	NA	NA	NA	NA	NA	NA	NA	NA	NA	NA	NA	NA
AC010729-2	ENST00000413960	3.62632	0.305302	1.7147	0.17805	0.858684	NA	NA	NA	NA	NA	NA	NA	NA	NA	NA	NA	NA	NA	NA	NA
AC010729-3	ENST00000450397	0.66952	2.90246	4.60037	0.63092	0.528093	NA	NA	NA	NA	NA	NA	NA	NA	NA	NA	NA	NA	NA	NA	NA
AC010731-2	ENST00000415275	0.62343	2.22364	4.93558	0.450534	0.652326	NA	NA	NA	NA	NA	NA	NA	NA	NA	NA	NA	NA	NA	NA	NA
AC010731-3	ENST00000415029	10.0349	-0.698891	1.16356	-0.600646	0.548075	1	NA	NA	NA	NA	NA	NA	NA	NA	NA	NA	NA	NA	NA	NA
AC010731-4	ENST00000441223	0.706823	-3.21062	2.92796	-1.09654	0.272842	NA	NA	NA	NA	NA	NA	NA	NA	NA	NA	NA	NA	NA	NA	NA
AC010733-1	ENST00000501118	84.9153	-0.167581	0.482557	-0.347277	0.728383	1	NA	NA	NA	NA	NA	NA	NA	NA	NA	NA	NA	NA	NA	NA
AC010733-4	ENST00000452343	3.98553	0.154723	1.91905	0.0806249	0.93574	1	NA	NA	NA	NA	NA	NA	NA	NA	NA	NA	NA	NA	NA	NA
AC010744-1	ENST00000448431	1.84769	0.743311	2.44433	0.304096	0.761055	NA	NA	NA	NA	NA	NA	NA	NA	NA	NA	NA	NA	NA	NA	NA
AC010745-1	ENST00000444804	3.52399	-0.424986	2.33725	-0.181832	0.855715	NA	NA	NA	NA	NA	NA	NA	NA	NA	NA	NA	NA	NA	NA	NA
AC010745-2	ENST00000420404	1.2201	2.52616	3.14769	0.802545	0.422238	NA	NA	NA	NA	NA	NA	NA	NA	NA	NA	NA	NA	NA	NA	NA
AC010745-3	ENST00000439745	0.0949502	0	4.99736	0	1	NA	NA	NA	NA	NA	NA	NA	NA	NA	NA	NA	NA	NA	NA	NA
AC010745-4	ENST00000420130	0.206112	-1.09488	4.98558	-0.21961	0.826175	NA	NA	NA	NA	NA	NA	NA	NA	NA	NA	NA	NA	NA	NA	NA
AC010746-2	ENST00000428191	8.37745	0.599544	1.20946	0.495711	0.620098	1	NA	NA	NA	NA	NA	NA	NA	NA	NA	NA	NA	NA	NA	NA
AC010746-3	ENST00000442984	0.964326	-2.89096	4.091	-0.706665	0.479775	NA	NA	NA	NA	NA	NA	NA	NA	NA	NA	NA	NA	NA	NA	NA
AC010789-1	ENST00000507720	36.9736	-0.0380708	0.670628	-0.0567689	0.954729	1	NA	NA	NA	NA	NA	NA	NA	NA	NA	NA	NA	NA	NA	NA
AC010849-1	ENST00000504475	9.8797	0.0385135	0.75668	0.050898	0.959407	1	NA	NA	NA	NA	NA	NA	NA	NA	NA	NA	NA	NA	NA	NA
AC010853-1	ENST00000493822	3.60313	-1.36524	1.21688	-1.12192	0.261897	NA	NA	NA	NA	NA	NA	NA	NA	NA	NA	NA	NA	NA	NA	NA
AC010880-1	ENST00000427950	1.22535	-1.0528	2.50155	-0.420861	0.673856	NA	NA	NA	NA	NA	NA	NA	NA	NA	NA	NA	NA	NA	NA	NA
AC010883-5	ENST00000423354	1.04052	3.82189	4.04344	0.945208	0.344553	NA	NA	NA	NA	NA	NA	NA	NA	NA	NA	NA	NA	NA	NA	NA
AC010884-1	ENST00000456519	0.293574	0	4.99736	0	1	NA	NA	NA	NA	NA	NA	NA	NA	NA	NA	NA	NA	NA	NA	NA
AC010890-1	ENST00000435102	1.86811	-0.986192	2.18601	-0.451138	0.65189	NA	NA	NA	NA	NA	NA	NA	NA	NA	NA	NA	NA	NA	NA	NA
AC010891-2	ENST00000449963	0.136017	0	4.99736	0	1	NA	NA	NA	NA	NA	NA	NA	NA	NA	NA	NA	NA	NA	NA	NA
AC010894-3	ENST00000444196	2.30237	-2.29182	2.23411	-1.02583	0.30497	NA	NA	NA	NA	NA	NA	NA	NA	NA	NA	NA	NA	NA	NA	NA
AC010907-2	ENST00000456450	6.27696	0.518392	1.09772	0.472245	0.636752	1	NA	NA	NA	NA	NA	NA	NA	NA	NA	NA	NA	NA	NA	NA
AC010907-5	ENST00000441632	0.871486	-1.97041	2.1384	-0.921439	0.356821	NA	NA	NA	NA	NA	NA	NA	NA	NA	NA	NA	NA	NA	NA	NA
AC010913-1	ENST00000500494	20.1097	0.5077	0.83442	0.608447	0.542891	1	NA	NA	NA	NA	NA	NA	NA	NA	NA	NA	NA	NA	NA	NA
AC010931-1	ENST00000514871	19.7499	-0.630715	0.563341	-1.1196	0.262886	1	NA	NA	NA	NA	NA	NA	NA	NA	NA	NA	NA	NA	NA	NA
AC010967-2	ENST00000421575	0.680893	3.69797	4.42408	0.835872	0.403227	NA	NA	NA	NA	NA	NA	NA	NA	NA	NA	NA	NA	NA	NA	NA
AC010967-3	ENST00000418451	0.341199	2.19952	4.93616	0.445592	0.655892	NA	NA	NA	NA	NA	NA	NA	NA	NA	NA	NA	NA	NA	NA	NA
AC010969-1	ENST00000340444	6.32362	-2.65654	0.976429	-2.72067	0.00651498	0.422704	NA	NA	NA	NA	NA	NA	NA	NA	NA	NA	NA	NA	NA	NA
AC010971-1	ENST00000440455	6.65002	1.41534	1.08392	1.30576	0.191634	1	NA	NA	NA	NA	NA	NA	NA	NA	NA	NA	NA	NA	NA	NA
AC010975-1	ENST00000443301	0.867081	-2.18059	2.33713	-0.933021	0.350809	NA	NA	NA	NA	NA	NA	NA	NA	NA	NA	NA	NA	NA	NA	NA
AC010976-2	ENST00000502946	24.8502	0.493298	0.52278	0.943605	0.345371	1	NA	NA	NA	NA	NA	NA	NA	NA	NA	NA	NA	NA	NA	NA
AC010980-2	ENST00000429475	1.12649	-2.54658	2.95809	-0.860889	0.389299	NA	NA	NA	NA	NA	NA	NA	NA	NA	NA	NA	NA	NA	NA	NA
AC010982-1	ENST00000412690	3.33564	0.238076	2.44702	0.097292	0.922495	NA	NA	NA	NA	NA	NA	NA	NA	NA	NA	NA	NA	NA	NA	NA
AC010983-1	ENST00000418387	1.96681	1.89596	2.13764	0.88694	0.375111	NA	NA	NA	NA	NA	NA	NA	NA	NA	NA	NA	NA	NA	NA	NA
AC010987-6	ENST00000457448	4.34518	-0.244346	1.91132	-0.127841	0.898275	1	NA	NA	NA	NA	NA	NA	NA	NA	NA	NA	NA	NA	NA	NA
AC010990-1	ENST00000468081	3.13306	-1.6444	1.78694	-0.920228	0.357454	NA	NA	NA	NA	NA	NA	NA	NA	NA	NA	NA	NA	NA	NA	NA
AC010997-2	ENST00000515305	3.34246	-0.0433077	1.57884	-0.02743	0.978117	NA	NA	NA	NA	NA	NA	NA	NA	NA	NA	NA	NA	NA	NA	NA
AC011005-1	ENST00000514496	24.7023	-0.691724	0.715416	-0.966884	0.333602	1	NA	NA	NA	NA	NA	NA	NA	NA	NA	NA	NA	NA	NA	NA
AC011005-3	ENST00000423578	3.63898	-2.56848	2.56379	-1.00183	0.316427	NA	NA	NA	NA	NA	NA	NA	NA	NA	NA	NA	NA	NA	NA	NA
AC011193-1	ENST00000447729	0.581114	0.310584	4.88413	0.0635904	0.949296	NA	NA	NA	NA	NA	NA	NA	NA	NA	NA	NA	NA	NA	NA	NA
AC011196-3	ENST00000451816	0.805909	0	4.99736	0	1	NA	NA	NA	NA	NA	NA	NA	NA	NA	NA	NA	NA	NA	NA	NA
AC011236-8	ENST00000433581	1.30573	0.984088	4.13386	0.238056	0.811838	NA	NA	NA	NA	NA	NA	NA	NA	NA	NA	NA	NA	NA	NA	NA
AC011243-1	ENST00000420184	1.02196	-0.457807	2.35669	-0.194259	0.845973	NA	NA	NA	NA	NA	NA	NA	NA	NA	NA	NA	NA	NA	NA	NA
AC011245-1	ENST00000489734	7.6347	-0.207219	0.765818	-0.270585	0.786711	1	NA	NA	NA	NA	NA	NA	NA	NA	NA	NA	NA	NA	NA	NA
AC011247-3	ENST00000457097	0.450985	-1.41137	4.97838	-0.2835	0.776793	NA	NA	NA	NA	NA	NA	NA	NA	NA	NA	NA	NA	NA	NA	NA
AC011284-3	ENST00000427920	2.05126	3.35278	2.62764	1.27597	0.201967	NA	NA	NA	NA	NA	NA	NA	NA	NA	NA	NA	NA	NA	NA	NA
AC011286-1	ENST00000455068	1.9505	-1.11663	2.6563	-0.420369	0.674216	NA	NA	NA	NA	NA	NA	NA	NA	NA	NA	NA	NA	NA	NA	NA
AC011288-2	ENST00000443947	6.6612	-0.227632	1.5215	-0.14961	0.881072	1	NA	NA	NA	NA	NA	NA	NA	NA	NA	NA	NA	NA	NA	NA
AC011290-4	ENST00000439751	1.17925	0	4.99736	0	1	NA	NA	NA	NA	NA	NA	NA	NA	NA	NA	NA	NA	NA	NA	NA
AC011292-2	ENST00000420243	0.363972	-1.34857	3.88784	-0.346869	0.728689	NA	NA	NA	NA	NA	NA	NA	NA	NA	NA	NA	NA	NA	NA	NA
AC011295-5	ENST00000478581	3.44162	-0.792389	1.75735	-0.450899	0.652062	NA	NA	NA	NA	NA	NA	NA	NA	NA	NA	NA	NA	NA	NA	NA
AC011306-1	ENST00000451034	0.395137	-0.879779	4.9264	-0.178585	0.858264	NA	NA	NA	NA	NA	NA	NA	NA	NA	NA	NA	NA	NA	NA	NA
AC011306-2	ENST00000446139	1.97489	1.75255	1.93607	0.90521	0.365354	NA	NA	NA	NA	NA	NA	NA	NA	NA	NA	NA	NA	NA	NA	NA
AC011322-1	ENST00000456555	1.86267	4.13906	2.01615	2.05296	0.0400767	NA	NA	NA	NA	NA	NA	NA	NA	NA	NA	NA	NA	NA	NA	NA
AC011322-4	ENST00000447775	8.28198	-0.186632	1.45458	-0.128307	0.897906	1	NA	NA	NA	NA	NA	NA	NA	NA	NA	NA	NA	NA	NA	NA
AC011325-1	ENST00000447975	0.983163	2.65711	2.37723	1.11773	0.263682	NA	NA	NA	NA	NA	NA	NA	NA	NA	NA	NA	NA	NA	NA	NA
AC011330-12	ENST00000411560	0.795984	-2.20961	4.95038	-0.44635	0.655344	NA	NA	NA	NA	NA	NA	NA	NA	NA	NA	NA	NA	NA	NA	NA
AC011343-1	ENST00000522627	13.0667	-1.11877	1.07192	-1.04371	0.29662	1	NA	NA	NA	NA	NA	NA	NA	NA	NA	NA	NA	NA	NA	NA
AC011370-1	ENST00000506321	5.74834	-0.523078	1.07916	-0.484709	0.627883	1	NA	NA	NA	NA	NA	NA	NA	NA	NA	NA	NA	NA	NA	NA
AC011374-2	ENST00000505101	14.4014	-0.874176	1.14516	-0.763366	0.445245	1	NA	NA	NA	NA	NA	NA	NA	NA	NA	NA	NA	NA	NA	NA
AC011394-1	ENST00000500739	23.9958	-0.444004	0.823764	-0.538995	0.589891	1	NA	NA	NA	NA	NA	NA	NA	NA	NA	NA	NA	NA	NA	NA
AC011442-1	ENST00000460154	0.732203	1.2759	3.65978	0.348627	0.72737	NA	NA	NA	NA	NA	NA	NA	NA	NA	NA	NA	NA	NA	NA	NA
AC011443-1	ENST00000331256	23.1771	0.415438	1.05503	0.393769	0.693752	1	NA	NA	NA	NA	NA	NA	NA	NA	NA	NA	NA	NA	NA	NA
AC011447-2	ENST00000502602	11.6561	-0.107594	0.698096	-0.154125	0.877511	1	NA	NA	NA	NA	NA	NA	NA	NA	NA	NA	NA	NA	NA	NA
AC011452-1	ENST00000505832	20.7935	0.0618332	0.742747	0.0832495	0.933653	1	NA	NA	NA	NA	NA	NA	NA	NA	NA	NA	NA	NA	NA	NA
AC011453-5	ENST00000465104	20.5065	-1.76597	1.06044	-1.66533	0.0958475	1	0.10936	1.79033	4.94757	0.36186	0.717457	NA	NA	NA	NA	NA	NA	NA	NA	NA
AC011460-1	ENST00000500242	7.03136	-0.488322	0.873934	-0.558763	0.576323	1	NA	NA	NA	NA	NA	NA	NA	NA	NA	NA	NA	NA	NA	NA
AC011466-1	ENST00000503308	62.1878	-0.355171	0.622023	-0.570994	0.568004	1	NA	NA	NA	NA	NA	NA	NA	NA	NA	NA	NA	NA	NA	NA
AC011468-1	ENST00000514408	2.53076	0.218292	1.85124	0.117917	0.906134	NA	NA	NA	NA	NA	NA	NA	NA	NA	NA	NA	NA	NA	NA	NA
AC011468-4	ENST00000377305	18.8584	-0.122263	0.600767	-0.203512	0.838735	1	NA	NA	NA	NA	NA	NA	NA	NA	NA	NA	NA	NA	NA	NA
AC011471-1	ENST00000502114	48.0167	0.076952	0.416965	0.184553	0.85358	1	NA	NA	NA	NA	NA	NA	NA	NA	NA	NA	NA	NA	NA	NA
AC011472-1	ENST00000252453	2.88938	-4.18121	3.20533	-1.30446	0.192078	NA	NA	NA	NA	NA	NA	NA	NA	NA	NA	NA	NA	NA	NA	NA
AC011476-1	ENST00000509693	72.4361	0.119929	0.630535	0.190202	0.849151	1	NA	NA	NA	NA	NA	NA	NA	NA	NA	NA	NA	NA	NA	NA
AC011477-1	ENST00000499171	59.2962	-0.1452	0.554807	-0.261713	0.793543	1	NA	NA	NA	NA	NA	NA	NA	NA	NA	NA	NA	NA	NA	NA
AC011477-4	ENST00000507121	40.2668	-0.825084	0.506002	-1.63059	0.102976	1	NA	NA	NA	NA	NA	NA	NA	NA	NA	NA	NA	NA	NA	NA
AC011479-1	ENST00000301244	119.482	1.14645	0.643875	1.78055	0.0749854	1	0.246059	2.74859	4.91524	0.559198	0.576027	NA	NA	NA	NA	NA	NA	NA	NA	NA
AC011479-3	ENST00000465236	2.25134	-2.65004	2.56393	-1.03358	0.301331	NA	NA	NA	NA	NA	NA	NA	NA	NA	NA	NA	NA	NA	NA	NA
AC011484-2	ENST00000503237	7.45327	-1.70903	1.26978	-1.34592	0.178327	1	NA	NA	NA	NA	NA	NA	NA	NA	NA	NA	NA	NA	NA	NA
AC011487-2	ENST00000495551	4.12258	0.582945	1.49245	0.390595	0.696097	1	NA	NA	NA	NA	NA	NA	NA	NA	NA	NA	NA	NA	NA	NA
AC011487-3	ENST00000497408	1.26918	3.56624	2.7916	1.27749	0.20143	NA	NA	NA	NA	NA	NA	NA	NA	NA	NA	NA	NA	NA	NA	NA
AC011489-1	ENST00000507442	61.8161	-0.467965	0.497423	-0.940778	0.346819	1	NA	NA	NA	NA	NA	NA	NA	NA	NA	NA	NA	NA	NA	NA
AC011491-1	ENST00000440511	0.754514	-2.77589	3.65357	-0.759774	0.44739	NA	NA	NA	NA	NA	NA	NA	NA	NA	NA	NA	NA	NA	NA	NA
AC011491-6	ENST00000398173	1.33466	-2.63225	3.81078	-0.690739	0.48973	NA	NA	NA	NA	NA	NA	NA	NA	NA	NA	NA	NA	NA	NA	NA
AC011498-2	ENST00000301284	58.3568	-1.10722	1.72659	-0.641279	0.521341	1	NA	NA	NA	NA	NA	NA	NA	NA	NA	NA	NA	NA	NA	NA
AC011500-1	ENST00000335426	8.49931	0.0283567	1.41939	0.0199781	0.984061	1	NA	NA	NA	NA	NA	NA	NA	NA	NA	NA	NA	NA	NA	NA
AC011503-1	ENST00000300996	2.02004	-1.02033	1.48184	-0.688554	0.491104	NA	NA	NA	NA	NA	NA	NA	NA	NA	NA	NA	NA	NA	NA	NA
AC011508-1	ENST00000499389	54.9625	-0.529763	0.421964	-1.25547	0.209308	1	NA	NA	NA	NA	NA	NA	NA	NA	NA	NA	NA	NA	NA	NA
AC011509-1	ENST00000461840	5.20976	-2.74196	1.16116	-2.3614	0.0182061	0.662411	NA	NA	NA	NA	NA	NA	NA	NA	NA	NA	NA	NA	NA	NA
AC011510-1	ENST00000497296	0.485555	2.14804	4.87668	0.440472	0.659595	NA	NA	NA	NA	NA	NA	NA	NA	NA	NA	NA	NA	NA	NA	NA
AC011510-2	ENST00000467627	1.14909	2.02711	4.94059	0.410296	0.681589	NA	NA	NA	NA	NA	NA	NA	NA	NA	NA	NA	NA	NA	NA	NA
AC011526-1	ENST00000504363	35.9063	0.425946	0.610191	0.698053	0.485144	1	NA	NA	NA	NA	NA	NA	NA	NA	NA	NA	NA	NA	NA	NA
AC011542-1	ENST00000424899	30.8028	0.223629	0.559798	0.399482	0.689538	1	NA	NA	NA	NA	NA	NA	NA	NA	NA	NA	NA	NA	NA	NA
AC011603-2	ENST00000499273	21.3871	-1.38031	0.550917	-2.50549	0.0122283	0.567108	NA	NA	NA	NA	NA	NA	NA	NA	NA	NA	NA	NA	NA	NA
AC011609-3	ENST00000417612	3.31846	3.45129	2.48607	1.38825	0.16506	NA	NA	NA	NA	NA	NA	NA	NA	NA	NA	NA	NA	NA	NA	NA
AC011611-1	ENST00000460858	2.53887	0.0578696	1.76567	0.0327748	0.973854	NA	NA	NA	NA	NA	NA	NA	NA	NA	NA	NA	NA	NA	NA	NA
AC011625-1	ENST00000455442	0.288646	0	4.99736	0	1	NA	NA	NA	NA	NA	NA	NA	NA	NA	NA	NA	NA	NA	NA	NA
AC011718-2	ENST00000412656	1.14126	-1.74328	2.37088	-0.735288	0.462164	NA	NA	NA	NA	NA	NA	NA	NA	NA	NA	NA	NA	NA	NA	NA
AC011738-4	ENST00000436105	6.47478	-0.11046	1.38198	-0.0799291	0.936294	1	NA	NA	NA	NA	NA	NA	NA	NA	NA	NA	NA	NA	NA	NA
AC011747-3	ENST00000418358	0.762038	-0.584721	2.31311	-0.252786	0.800434	NA	NA	NA	NA	NA	NA	NA	NA	NA	NA	NA	NA	NA	NA	NA
AC011747-4	ENST00000454224	257.426	-0.0790303	0.443676	-0.178126	0.858624	1	NA	NA	NA	NA	NA	NA	NA	NA	NA	NA	NA	NA	NA	NA
AC011747-6	ENST00000425678	8.89859	0.195582	1.15857	0.168813	0.865944	1	NA	NA	NA	NA	NA	NA	NA	NA	NA	NA	NA	NA	NA	NA
AC011747-7	ENST00000412712	1.37097	1.68085	2.61516	0.642734	0.520396	NA	NA	NA	NA	NA	NA	NA	NA	NA	NA	NA	NA	NA	NA	NA
AC011752-1	ENST00000451511	2.15224	-3.70868	3.92782	-0.944208	0.345064	NA	NA	NA	NA	NA	NA	NA	NA	NA	NA	NA	NA	NA	NA	NA
AC011753-5	ENST00000425576	7.87192	-0.25882	1.25343	-0.206489	0.836409	1	NA	NA	NA	NA	NA	NA	NA	NA	NA	NA	NA	NA	NA	NA
AC011754-1	ENST00000415201	0.527069	-1.13406	4.94437	-0.229364	0.818586	NA	NA	NA	NA	NA	NA	NA	NA	NA	NA	NA	NA	NA	NA	NA
AC011840-1	ENST00000460629	0.184255	0.134886	4.96359	0.0271751	0.97832	NA	NA	NA	NA	NA	NA	NA	NA	NA	NA	NA	NA	NA	NA	NA
AC011891-5	ENST00000437088	0.682298	-1.30096	3.3601	-0.387181	0.698622	NA	NA	NA	NA	NA	NA	NA	NA	NA	NA	NA	NA	NA	NA	NA
AC011893-3	ENST00000437007	12.4788	0.258805	0.879863	0.294142	0.768649	1	NA	NA	NA	NA	NA	NA	NA	NA	NA	NA	NA	NA	NA	NA
AC011897-2	ENST00000418481	0.214572	0.588537	4.92899	0.119403	0.904956	NA	NA	NA	NA	NA	NA	NA	NA	NA	NA	NA	NA	NA	NA	NA
AC011899-10	ENST00000436489	8.41854	-0.755784	0.950991	-0.794732	0.426769	1	NA	NA	NA	NA	NA	NA	NA	NA	NA	NA	NA	NA	NA	NA
AC011899-9	ENST00000438047	9.34755	-1.01804	1.4715	-0.691839	0.489038	1	NA	NA	NA	NA	NA	NA	NA	NA	NA	NA	NA	NA	NA	NA
AC011901-2	ENST00000413043	0.21849	0.116287	4.93613	0.0235583	0.981205	NA	NA	NA	NA	NA	NA	NA	NA	NA	NA	NA	NA	NA	NA	NA
AC011904-1	ENST00000499990	41.4047	-0.0977915	0.497256	-0.196662	0.844092	1	NA	NA	NA	NA	NA	NA	NA	NA	NA	NA	NA	NA	NA	NA
AC011912-1	ENST00000509188	32.9554	0.162565	0.540694	0.30066	0.763674	1	NA	NA	NA	NA	NA	NA	NA	NA	NA	NA	NA	NA	NA	NA
AC011978-2	ENST00000490144	2.24631	-0.01524	1.95268	-0.0078047	0.993773	NA	NA	NA	NA	NA	NA	NA	NA	NA	NA	NA	NA	NA	NA	NA
AC011994-3	ENST00000463397	2930.34	-0.0474427	0.499935	-0.0948977	0.924396	1	NA	NA	NA	NA	NA	NA	NA	NA	NA	NA	NA	NA	NA	NA
AC011995-1	ENST00000452701	0.622655	1.93361	3.12321	0.619109	0.535844	NA	NA	NA	NA	NA	NA	NA	NA	NA	NA	NA	NA	NA	NA	NA
AC011995-2	ENST00000440268	0.367406	0.624544	4.98339	0.125325	0.900266	NA	NA	NA	NA	NA	NA	NA	NA	NA	NA	NA	NA	NA	NA	NA
AC011995-3	ENST00000437610	0.991399	2.0248	3.34339	0.605611	0.544773	NA	NA	NA	NA	NA	NA	NA	NA	NA	NA	NA	NA	NA	NA	NA
AC011996-1	ENST00000416437	0.563249	-0.242094	4.87784	-0.0496313	0.960416	NA	NA	NA	NA	NA	NA	NA	NA	NA	NA	NA	NA	NA	NA	NA
AC011998-1	ENST00000457053	0.172829	0.624516	4.98339	0.12532	0.90027	NA	NA	NA	NA	NA	NA	NA	NA	NA	NA	NA	NA	NA	NA	NA
AC012044-2	ENST00000510174	16.1468	0.0405215	0.953238	0.0425094	0.966093	1	NA	NA	NA	NA	NA	NA	NA	NA	NA	NA	NA	NA	NA	NA
AC012065-6	ENST00000449391	2.21091	2.34673	1.91052	1.22832	0.219327	NA	NA	NA	NA	NA	NA	NA	NA	NA	NA	NA	NA	NA	NA	NA
AC012072-1	ENST00000469545	5.65668	-0.662028	1.25432	-0.527799	0.597639	1	NA	NA	NA	NA	NA	NA	NA	NA	NA	NA	NA	NA	NA	NA
AC012074-2	ENST00000431557	1.65538	3.17355	3.66471	0.865978	0.386502	NA	NA	NA	NA	NA	NA	NA	NA	NA	NA	NA	NA	NA	NA	NA
AC012075-2	ENST00000446580	2.49455	0.816222	1.99896	0.408324	0.683036	NA	1.60725	3.59276	1.97255	1.82138	0.0685496	NA	NA	NA	NA	NA	NA	NA	NA	NA
AC012085-2	ENST00000507913	18.6986	-0.692759	0.918869	-0.753926	0.450894	1	NA	NA	NA	NA	NA	NA	NA	NA	NA	NA	NA	NA	NA	NA
AC012087-2	ENST00000432368	1.112	-1.80524	3.13213	-0.576362	0.564371	NA	NA	NA	NA	NA	NA	NA	NA	NA	NA	NA	NA	NA	NA	NA
AC012100-1	ENST00000500691	50.1998	0.414025	0.559757	0.739652	0.459511	1	NA	NA	NA	NA	NA	NA	NA	NA	NA	NA	NA	NA	NA	NA
AC012100-2	ENST00000469282	0.364596	-0.700994	4.93858	-0.141943	0.887125	NA	NA	NA	NA	NA	NA	NA	NA	NA	NA	NA	NA	NA	NA	NA
AC012146-7	ENST00000413077	0.13135	-1.4114	4.97838	-0.283506	0.776789	NA	NA	NA	NA	NA	NA	NA	NA	NA	NA	NA	NA	NA	NA	NA
AC012170-2	ENST00000500703	71.4102	-0.0668123	0.492397	-0.135688	0.892068	1	NA	NA	NA	NA	NA	NA	NA	NA	NA	NA	NA	NA	NA	NA
AC012183-2	ENST00000496780	13.655	-0.270604	0.719856	-0.375914	0.706981	1	NA	NA	NA	NA	NA	NA	NA	NA	NA	NA	NA	NA	NA	NA
AC012184-1	ENST00000502022	13.4066	0.885515	0.802344	1.10366	0.269741	1	NA	NA	NA	NA	NA	NA	NA	NA	NA	NA	NA	NA	NA	NA
AC012262-1	ENST00000413430	0.604555	2.95258	4.87281	0.605929	0.544562	NA	NA	NA	NA	NA	NA	NA	NA	NA	NA	NA	NA	NA	NA	NA
AC012305-1	ENST00000440498	4.19171	3.61012	2.27943	1.58378	0.113244	1	NA	NA	NA	NA	NA	NA	NA	NA	NA	NA	NA	NA	NA	NA
AC012307-2	ENST00000449242	0.681854	0.136186	4.44988	0.0306044	0.975585	NA	NA	NA	NA	NA	NA	NA	NA	NA	NA	NA	NA	NA	NA	NA
AC012307-3	ENST00000432267	17.5503	-1.25298	0.939172	-1.33413	0.182161	1	NA	NA	NA	NA	NA	NA	NA	NA	NA	NA	NA	NA	NA	NA
AC012309-3	ENST00000312908	9.09918	-0.266318	0.825754	-0.322515	0.747063	1	NA	NA	NA	NA	NA	NA	NA	NA	NA	NA	NA	NA	NA	NA
AC012309-5	ENST00000438770	0.601278	0	4.99736	0	1	NA	NA	NA	NA	NA	NA	NA	NA	NA	NA	NA	NA	NA	NA	NA
AC012313-1	ENST00000418787	5.13306	1.66316	1.59802	1.04076	0.297985	1	NA	NA	NA	NA	NA	NA	NA	NA	NA	NA	NA	NA	NA	NA
AC012313-5	ENST00000514271	153.024	-0.0197751	0.488468	-0.040484	0.967707	1	NA	NA	NA	NA	NA	NA	NA	NA	NA	NA	NA	NA	NA	NA
AC012313-6	ENST00000510567	30.1534	-0.210003	0.564136	-0.372256	0.709702	1	NA	NA	NA	NA	NA	NA	NA	NA	NA	NA	NA	NA	NA	NA
AC012314-1	ENST00000491871	0.200293	2.22361	4.93558	0.450527	0.652331	NA	NA	NA	NA	NA	NA	NA	NA	NA	NA	NA	NA	NA	NA	NA
AC012314-2	ENST00000413865	3.48418	1.93396	1.23563	1.56517	0.117544	NA	NA	NA	NA	NA	NA	NA	NA	NA	NA	NA	NA	NA	NA	NA
AC012314-20	ENST00000426213	3.98048	2.88144	1.29575	2.22376	0.0261646	0.759899	NA	NA	NA	NA	NA	NA	NA	NA	NA	NA	NA	NA	NA	NA
AC012314-6	ENST00000421718	3.2379	-2.21283	1.70201	-1.30013	0.193557	NA	NA	NA	NA	NA	NA	NA	NA	NA	NA	NA	NA	NA	NA	NA
AC012314-8	ENST00000452097	48.6087	-0.405084	0.64428	-0.628739	0.52952	1	NA	NA	NA	NA	NA	NA	NA	NA	NA	NA	NA	NA	NA	NA
AC012317-1	ENST00000414816	21.7178	0.112203	0.588551	0.190643	0.848805	1	NA	NA	NA	NA	NA	NA	NA	NA	NA	NA	NA	NA	NA	NA
AC012318-2	ENST00000500959	0.188983	-1.4114	4.97838	-0.283506	0.776789	NA	NA	NA	NA	NA	NA	NA	NA	NA	NA	NA	NA	NA	NA	NA
AC012354-4	ENST00000432125	2.30435	-0.275007	2.26371	-0.121485	0.903307	NA	NA	NA	NA	NA	NA	NA	NA	NA	NA	NA	NA	NA	NA	NA
AC012354-5	ENST00000419364	1.06785	-3.25648	4.56243	-0.713761	0.475375	NA	NA	NA	NA	NA	NA	NA	NA	NA	NA	NA	NA	NA	NA	NA
AC012354-6	ENST00000425325	4.58716	0.511763	1.17358	0.43607	0.662786	1	NA	NA	NA	NA	NA	NA	NA	NA	NA	NA	NA	NA	NA	NA
AC012358-7	ENST00000366153	13.9193	0.528813	0.899848	0.587668	0.556755	1	NA	NA	NA	NA	NA	NA	NA	NA	NA	NA	NA	NA	NA	NA
AC012358-8	ENST00000366287	7.75264	-1.6661	1.12528	-1.48061	0.138711	1	NA	NA	NA	NA	NA	NA	NA	NA	NA	NA	NA	NA	NA	NA
AC012360-4	ENST00000433219	0.626041	-2.06228	3.54063	-0.582463	0.560255	NA	NA	NA	NA	NA	NA	NA	NA	NA	NA	NA	NA	NA	NA	NA
AC012360-6	ENST00000457290	12.431	0.00436173	0.873398	0.00499398	0.996015	1	NA	NA	NA	NA	NA	NA	NA	NA	NA	NA	NA	NA	NA	NA
AC012361-1	ENST00000447260	1.28149	2.60698	1.77172	1.47144	0.141173	NA	NA	NA	NA	NA	NA	NA	NA	NA	NA	NA	NA	NA	NA	NA
AC012363-13	ENST00000437837	4.41343	-1.28196	1.6639	-0.770454	0.441031	1	NA	NA	NA	NA	NA	NA	NA	NA	NA	NA	NA	NA	NA	NA
AC012363-4	ENST00000455707	6.30377	-0.742931	2.16435	-0.343258	0.731404	1	NA	NA	NA	NA	NA	NA	NA	NA	NA	NA	NA	NA	NA	NA
AC012363-5	ENST00000512879	19.2934	-0.121983	0.805384	-0.151459	0.879613	1	NA	NA	NA	NA	NA	NA	NA	NA	NA	NA	NA	NA	NA	NA
AC012365-2	ENST00000485691	0.336884	-0.181618	4.95635	-0.0366435	0.970769	NA	NA	NA	NA	NA	NA	NA	NA	NA	NA	NA	NA	NA	NA	NA
AC012365-9	ENST00000480150	0.0891003	0.234942	4.96177	0.0473505	0.962234	NA	NA	NA	NA	NA	NA	NA	NA	NA	NA	NA	NA	NA	NA	NA
AC012366-2	ENST00000500227	52.0878	0.298013	0.675262	0.44133	0.658974	1	NA	NA	NA	NA	NA	NA	NA	NA	NA	NA	NA	NA	NA	NA
AC012368-1	ENST00000423539	0.482679	-0.498449	3.10901	-0.160324	0.872626	NA	NA	NA	NA	NA	NA	NA	NA	NA	NA	NA	NA	NA	NA	NA
AC012368-2	ENST00000431020	3.98729	-0.630199	1.22275	-0.515396	0.606276	1	NA	NA	NA	NA	NA	NA	NA	NA	NA	NA	NA	NA	NA	NA
AC012370-2	ENST00000419244	1.00224	-1.27558	3.50796	-0.363624	0.716139	NA	NA	NA	NA	NA	NA	NA	NA	NA	NA	NA	NA	NA	NA	NA
AC012370-3	ENST00000453714	0.606592	-2.88722	4.86455	-0.593521	0.552832	NA	NA	NA	NA	NA	NA	NA	NA	NA	NA	NA	NA	NA	NA	NA
AC012377-2	ENST00000499797	35.456	-0.362332	0.547875	-0.66134	0.508394	1	NA	NA	NA	NA	NA	NA	NA	NA	NA	NA	NA	NA	NA	NA
AC012379-1	ENST00000508082	50.0386	0.49264	0.545834	0.902544	0.366768	1	NA	NA	NA	NA	NA	NA	NA	NA	NA	NA	NA	NA	NA	NA
AC012409-1	ENST00000502125	4.71538	-0.468242	1.4424	-0.324628	0.745462	1	NA	NA	NA	NA	NA	NA	NA	NA	NA	NA	NA	NA	NA	NA
AC012435-1	ENST00000499217	18.8053	-1.18789	1.02913	-1.15426	0.248393	1	NA	NA	NA	NA	NA	NA	NA	NA	NA	NA	NA	NA	NA	NA
AC012442-5	ENST00000414784	6.06533	1.79388	1.28767	1.39312	0.163584	1	NA	NA	NA	NA	NA	NA	NA	NA	NA	NA	NA	NA	NA	NA
AC012442-6	ENST00000436885	3.82158	-5.92529	2.16211	-2.74051	0.00613438	0.40601	NA	NA	NA	NA	NA	NA	NA	NA	NA	NA	NA	NA	NA	NA
AC012445-1	ENST00000442831	1.6973	-4.47731	3.31203	-1.35183	0.176429	NA	NA	NA	NA	NA	NA	NA	NA	NA	NA	NA	NA	NA	NA	NA
AC012451-1	ENST00000412312	0.736845	1.47465	4.95871	0.297385	0.766173	NA	NA	NA	NA	NA	NA	NA	NA	NA	NA	NA	NA	NA	NA	NA
AC012456-3	ENST00000430048	5.06662	0.189528	1.08293	0.175014	0.861069	1	NA	NA	NA	NA	NA	NA	NA	NA	NA	NA	NA	NA	NA	NA
AC012456-4	ENST00000431500	0.985298	1.26751	2.39387	0.529482	0.596471	NA	NA	NA	NA	NA	NA	NA	NA	NA	NA	NA	NA	NA	NA	NA
AC012457-2	ENST00000431650	1.96435	-0.609502	1.91004	-0.319105	0.749647	NA	NA	NA	NA	NA	NA	NA	NA	NA	NA	NA	NA	NA	NA	NA
AC012462-2	ENST00000447835	2.59705	-2.54154	2.21946	-1.14511	0.252162	NA	NA	NA	NA	NA	NA	NA	NA	NA	NA	NA	NA	NA	NA	NA
AC012462-3	ENST00000414756	8.97387	-1.37394	4.0664	-0.337876	0.735456	1	NA	NA	NA	NA	NA	NA	NA	NA	NA	NA	NA	NA	NA	NA
AC012476-1	ENST00000500996	29.5548	-0.509054	0.485632	-1.04823	0.294533	1	NA	NA	NA	NA	NA	NA	NA	NA	NA	NA	NA	NA	NA	NA
AC012476-2	ENST00000472482	0.165203	2.02704	4.9406	0.410282	0.681599	NA	NA	NA	NA	NA	NA	NA	NA	NA	NA	NA	NA	NA	NA	NA
AC012485-2	ENST00000437372	0.874133	-0.553032	4.64478	-0.119065	0.905224	NA	NA	NA	NA	NA	NA	NA	NA	NA	NA	NA	NA	NA	NA	NA
AC012487-2	ENST00000322353	6.34011	-0.691298	1.29753	-0.53278	0.594186	1	NA	NA	NA	NA	NA	NA	NA	NA	NA	NA	NA	NA	NA	NA
AC012490-1	ENST00000468131	3.36071	-1.92596	1.84858	-1.04186	0.297476	NA	NA	NA	NA	NA	NA	NA	NA	NA	NA	NA	NA	NA	NA	NA
AC012494-1	ENST00000439259	2.65562	1.55832	1.47754	1.05467	0.291576	NA	NA	NA	NA	NA	NA	NA	NA	NA	NA	NA	NA	NA	NA	NA
AC012498-2	ENST00000470785	0.615853	0.185434	2.49001	0.0744714	0.940635	NA	NA	NA	NA	NA	NA	NA	NA	NA	NA	NA	NA	NA	NA	NA
AC012499-1	ENST00000412133	1.20551	-0.242096	3.14348	-0.0770154	0.938611	NA	NA	NA	NA	NA	NA	NA	NA	NA	NA	NA	NA	NA	NA	NA
AC012500-1	ENST00000485107	1.90793	1.72118	1.42706	1.2061	0.227777	NA	NA	NA	NA	NA	NA	NA	NA	NA	NA	NA	NA	NA	NA	NA
AC012501-2	ENST00000424322	5.32235	-0.781963	1.04299	-0.749733	0.453416	1	NA	NA	NA	NA	NA	NA	NA	NA	NA	NA	NA	NA	NA	NA
AC012506-1	ENST00000423706	0.947168	2.125	2.67948	0.793062	0.427742	NA	NA	NA	NA	NA	NA	NA	NA	NA	NA	NA	NA	NA	NA	NA
AC012506-2	ENST00000415245	0.839452	-0.207636	3.23027	-0.0642782	0.948749	NA	NA	NA	NA	NA	NA	NA	NA	NA	NA	NA	NA	NA	NA	NA
AC012506-3	ENST00000426527	0.647412	1.51923	3.66503	0.414522	0.678492	NA	NA	NA	NA	NA	NA	NA	NA	NA	NA	NA	NA	NA	NA	NA
AC012506-4	ENST00000430051	1.56423	-0.346146	1.70183	-0.203396	0.838825	NA	NA	NA	NA	NA	NA	NA	NA	NA	NA	NA	NA	NA	NA	NA
AC012507-3	ENST00000434807	11.2963	1.0046	1.24994	0.803714	0.421562	1	NA	NA	NA	NA	NA	NA	NA	NA	NA	NA	NA	NA	NA	NA
AC012507-4	ENST00000454890	6.49918	1.07677	2.0208	0.532843	0.594142	1	NA	NA	NA	NA	NA	NA	NA	NA	NA	NA	NA	NA	NA	NA
AC012511-1	ENST00000503875	6.33152	-0.326757	1.00698	-0.324491	0.745566	1	NA	NA	NA	NA	NA	NA	NA	NA	NA	NA	NA	NA	NA	NA
AC012513-6	ENST00000417481	15.6097	1.03595	0.88959	1.16452	0.244213	1	NA	NA	NA	NA	NA	NA	NA	NA	NA	NA	NA	NA	NA	NA
AC012519-2	ENST00000462370	0.542294	-1.74983	4.92457	-0.355326	0.722345	NA	NA	NA	NA	NA	NA	NA	NA	NA	NA	NA	NA	NA	NA	NA
AC012531-10	ENST00000512916	0.894898	0.511529	2.11675	0.241657	0.809046	NA	NA	NA	NA	NA	NA	NA	NA	NA	NA	NA	NA	NA	NA	NA
AC012531-14	ENST00000509870	0.388926	0.23499	4.96177	0.0473601	0.962226	NA	NA	NA	NA	NA	NA	NA	NA	NA	NA	NA	NA	NA	NA	NA
AC012531-16	ENST00000513533	3.8987	2.24576	2.13076	1.05397	0.291895	1	NA	NA	NA	NA	NA	NA	NA	NA	NA	NA	NA	NA	NA	NA
AC012531-17	ENST00000505700	2.65589	1.06237	1.74615	0.608408	0.542917	NA	NA	NA	NA	NA	NA	NA	NA	NA	NA	NA	NA	NA	NA	NA
AC012533-1	ENST00000501214	31.9041	-1.24423	0.625386	-1.98954	0.0466415	0.950218	NA	NA	NA	NA	NA	NA	NA	NA	NA	NA	NA	NA	NA	NA
AC012591-1	ENST00000496290	0.505861	1.16529	4.58984	0.253885	0.799584	NA	NA	NA	NA	NA	NA	NA	NA	NA	NA	NA	NA	NA	NA	NA
AC012593-1	ENST00000453451	2.29477	-1.43247	1.79628	-0.797465	0.425181	NA	NA	NA	NA	NA	NA	NA	NA	NA	NA	NA	NA	NA	NA	NA
AC012594-1	ENST00000457834	2.52397	-0.482956	2.83334	-0.170455	0.864653	NA	NA	NA	NA	NA	NA	NA	NA	NA	NA	NA	NA	NA	NA	NA
AC012598-1	ENST00000470970	0.594504	-1.32562	2.27786	-0.581956	0.560596	NA	NA	NA	NA	NA	NA	NA	NA	NA	NA	NA	NA	NA	NA	NA
AC012613-2	ENST00000523176	30.1563	0.477265	0.741884	0.643316	0.520019	1	NA	NA	NA	NA	NA	NA	NA	NA	NA	NA	NA	NA	NA	NA
AC012615-1	ENST00000502061	3.84623	2.54051	1.50222	1.69117	0.0908045	1	NA	NA	NA	NA	NA	NA	NA	NA	NA	NA	NA	NA	NA	NA
AC012618-1	ENST00000501271	59.1307	-0.129904	0.527646	-0.246196	0.805531	1	NA	NA	NA	NA	NA	NA	NA	NA	NA	NA	NA	NA	NA	NA
AC012621-2	ENST00000396212	61.8488	-1.88915	1.56178	-1.20961	0.226428	1	NA	NA	NA	NA	NA	NA	NA	NA	NA	NA	NA	NA	NA	NA
AC012640-2	ENST00000487740	154.517	-0.860939	1.06237	-0.810398	0.417711	1	NA	NA	NA	NA	NA	NA	NA	NA	NA	NA	NA	NA	NA	NA
AC012645-1	ENST00000515455	14.8442	-0.0271309	0.861356	-0.0314979	0.974872	1	NA	NA	NA	NA	NA	NA	NA	NA	NA	NA	NA	NA	NA	NA
AC012652-1	ENST00000334660	255.629	0.122415	0.469908	0.260508	0.794472	1	0.651206	4.08435	4.88017	0.836929	0.402632	NA	NA	NA	NA	NA	NA	NA	NA	NA
AC012652-2	ENST00000500949	120.815	-0.136581	0.539214	-0.253297	0.800039	1	0.312387	1.56541	4.89593	0.319736	0.749168	NA	NA	NA	NA	NA	NA	NA	NA	NA
AC012668-1	ENST00000431727	5.22196	0.239029	0.864489	0.276498	0.782166	1	NA	NA	NA	NA	NA	NA	NA	NA	NA	NA	NA	NA	NA	NA
AC012668-2	ENST00000417485	3.38277	-0.341328	1.76568	-0.193313	0.846714	NA	NA	NA	NA	NA	NA	NA	NA	NA	NA	NA	NA	NA	NA	NA
AC012668-3	ENST00000457625	1.16519	-1.40725	4.70183	-0.299299	0.764712	NA	NA	NA	NA	NA	NA	NA	NA	NA	NA	NA	NA	NA	NA	NA
AC013244-1	ENST00000497925	0.765035	3.07721	2.97298	1.03506	0.30064	NA	NA	NA	NA	NA	NA	NA	NA	NA	NA	NA	NA	NA	NA	NA
AC013256-1	ENST00000504904	38.7306	-0.26251	0.579354	-0.453109	0.65047	1	NA	NA	NA	NA	NA	NA	NA	NA	NA	NA	NA	NA	NA	NA
AC013264-2	ENST00000449346	1.11137	0.762964	2.07732	0.367283	0.713408	NA	NA	NA	NA	NA	NA	NA	NA	NA	NA	NA	NA	NA	NA	NA
AC013267-1	ENST00000461754	1.39852	-0.518638	1.52442	-0.34022	0.733691	NA	NA	NA	NA	NA	NA	NA	NA	NA	NA	NA	NA	NA	NA	NA
AC013267-2	ENST00000434897	78.5627	-0.318044	0.472922	-0.672508	0.501261	1	NA	NA	NA	NA	NA	NA	NA	NA	NA	NA	NA	NA	NA	NA
AC013268-5	ENST00000419296	83.3851	0.173257	0.606246	0.285787	0.775041	1	0.414763	2.72615	4.91613	0.554531	0.579216	NA	NA	NA	NA	NA	NA	NA	NA	NA
AC013269-4	ENST00000422631	1.42632	1.7568	2.43476	0.721549	0.470572	NA	NA	NA	NA	NA	NA	NA	NA	NA	NA	NA	NA	NA	NA	NA
AC013271-3	ENST00000417926	6.12609	-0.398401	1.16259	-0.342685	0.731835	1	NA	NA	NA	NA	NA	NA	NA	NA	NA	NA	NA	NA	NA	NA
AC013272-1	ENST00000484688	0.775283	1.56577	3.05865	0.511916	0.60871	NA	NA	NA	NA	NA	NA	NA	NA	NA	NA	NA	NA	NA	NA	NA
AC013274-3	ENST00000425486	3.40453	-1.02218	1.86641	-0.54767	0.583918	NA	NA	NA	NA	NA	NA	NA	NA	NA	NA	NA	NA	NA	NA	NA
AC013275-2	ENST00000413602	9.67896	-1.29565	0.80221	-1.6151	0.10629	1	NA	NA	NA	NA	NA	NA	NA	NA	NA	NA	NA	NA	NA	NA
AC013283-1	ENST00000499136	42.1247	0.515491	0.478972	1.07624	0.281818	1	NA	NA	NA	NA	NA	NA	NA	NA	NA	NA	NA	NA	NA	NA
AC013400-2	ENST00000433669	26.8677	-0.256514	0.821752	-0.312155	0.754922	1	NA	NA	NA	NA	NA	NA	NA	NA	NA	NA	NA	NA	NA	NA
AC013401-1	ENST00000414394	1.91617	-0.213008	2.82517	-0.0753963	0.939899	NA	NA	NA	NA	NA	NA	NA	NA	NA	NA	NA	NA	NA	NA	NA
AC013401-2	ENST00000422017	0.309919	-1.23976	4.92015	-0.251976	0.801059	NA	NA	NA	NA	NA	NA	NA	NA	NA	NA	NA	NA	NA	NA	NA
AC013402-2	ENST00000451400	15.8583	-0.121009	0.7222	-0.167555	0.866933	1	NA	NA	NA	NA	NA	NA	NA	NA	NA	NA	NA	NA	NA	NA
AC013402-3	ENST00000438566	0.576259	2.35148	4.50355	0.522139	0.601573	NA	NA	NA	NA	NA	NA	NA	NA	NA	NA	NA	NA	NA	NA	NA
AC013402-5	ENST00000456999	0.76289	-0.868137	4.57163	-0.189897	0.84939	NA	NA	NA	NA	NA	NA	NA	NA	NA	NA	NA	NA	NA	NA	NA
AC013402-6	ENST00000457400	0.637428	-3.63536	4.89887	-0.742081	0.458039	NA	NA	NA	NA	NA	NA	NA	NA	NA	NA	NA	NA	NA	NA	NA
AC013403-9	ENST00000411862	2.19427	2.24943	1.80788	1.24424	0.213412	NA	NA	NA	NA	NA	NA	NA	NA	NA	NA	NA	NA	NA	NA	NA
AC013413-1	ENST00000515139	9.88966	-0.959473	0.967926	-0.991266	0.321556	1	NA	NA	NA	NA	NA	NA	NA	NA	NA	NA	NA	NA	NA	NA
AC013414-2	ENST00000513537	3.35063	3.68361	2.52846	1.45686	0.145155	NA	NA	NA	NA	NA	NA	NA	NA	NA	NA	NA	NA	NA	NA	NA
AC013418-1	ENST00000501499	25.2475	0.174378	0.711247	0.245171	0.806324	1	NA	NA	NA	NA	NA	NA	NA	NA	NA	NA	NA	NA	NA	NA
AC013418-2	ENST00000500515	11.0864	0.258448	1.21321	0.213028	0.831306	1	NA	NA	NA	NA	NA	NA	NA	NA	NA	NA	NA	NA	NA	NA
AC013434-2	ENST00000502221	33.5232	-0.0867481	0.605092	-0.143363	0.886003	1	NA	NA	NA	NA	NA	NA	NA	NA	NA	NA	NA	NA	NA	NA
AC013436-6	ENST00000425077	2.84313	-3.86741	3.32536	-1.16301	0.244827	NA	NA	NA	NA	NA	NA	NA	NA	NA	NA	NA	NA	NA	NA	NA
AC013437-2	ENST00000492677	0.914859	-1.24515	4.83565	-0.257494	0.796797	NA	NA	NA	NA	NA	NA	NA	NA	NA	NA	NA	NA	NA	NA	NA
AC013448-1	ENST00000422118	26.8158	-0.711084	0.604683	-1.17596	0.23961	1	NA	NA	NA	NA	NA	NA	NA	NA	NA	NA	NA	NA	NA	NA
AC013448-2	ENST00000440341	2.32544	-1.34101	1.72512	-0.777341	0.436957	NA	NA	NA	NA	NA	NA	NA	NA	NA	NA	NA	NA	NA	NA	NA
AC013452-2	ENST00000490342	1.07379	0.643479	2.52729	0.254613	0.799022	NA	NA	NA	NA	NA	NA	NA	NA	NA	NA	NA	NA	NA	NA	NA
AC013456-1	ENST00000490232	0.510454	-1.09483	4.98558	-0.2196	0.826183	NA	NA	NA	NA	NA	NA	NA	NA	NA	NA	NA	NA	NA	NA	NA
AC013460-1	ENST00000435062	4.11005	1.09981	1.80527	0.609221	0.542378	1	NA	NA	NA	NA	NA	NA	NA	NA	NA	NA	NA	NA	NA	NA
AC013461-1	ENST00000338983	101.467	0.261022	0.469781	0.555625	0.578467	1	0.576808	3.83428	4.88458	0.784977	0.432467	NA	NA	NA	NA	NA	NA	NA	NA	NA
AC013461-2	ENST00000423106	8.454	0.667181	0.948314	0.703544	0.481717	1	NA	NA	NA	NA	NA	NA	NA	NA	NA	NA	NA	NA	NA	NA
AC013463-2	ENST00000431341	2.43176	-2.95077	1.42748	-2.06712	0.0387231	NA	NA	NA	NA	NA	NA	NA	NA	NA	NA	NA	NA	NA	NA	NA
AC013467-2	ENST00000485221	0.665049	-1.32971	3.03022	-0.438817	0.660794	NA	NA	NA	NA	NA	NA	NA	NA	NA	NA	NA	NA	NA	NA	NA
AC013472-3	ENST00000380387	9.42945	0.754397	0.756992	0.996571	0.318973	1	NA	NA	NA	NA	NA	NA	NA	NA	NA	NA	NA	NA	NA	NA
AC013472-6	ENST00000444217	2.51648	1.60935	2.26005	0.712083	0.476413	NA	NA	NA	NA	NA	NA	NA	NA	NA	NA	NA	NA	NA	NA	NA
AC013476-1	ENST00000504723	24.8347	-0.111774	0.660049	-0.169342	0.865528	1	NA	NA	NA	NA	NA	NA	NA	NA	NA	NA	NA	NA	NA	NA
AC013477-3	ENST00000471592	1.94259	-1.02451	2.47931	-0.413225	0.679442	NA	NA	NA	NA	NA	NA	NA	NA	NA	NA	NA	NA	NA	NA	NA
AC013480-2	ENST00000451514	1.63094	1.88267	2.64705	0.711234	0.476939	NA	NA	NA	NA	NA	NA	NA	NA	NA	NA	NA	NA	NA	NA	NA
AC013486-1	ENST00000512896	2.61023	-0.685424	2.36665	-0.289618	0.772108	NA	NA	NA	NA	NA	NA	NA	NA	NA	NA	NA	NA	NA	NA	NA
AC013489-1	ENST00000506090	24.7772	0.209968	0.625037	0.335928	0.736925	1	NA	NA	NA	NA	NA	NA	NA	NA	NA	NA	NA	NA	NA	NA
AC013489-3	ENST00000501668	28.3621	-0.994774	0.995691	-0.999079	0.317757	1	NA	NA	NA	NA	NA	NA	NA	NA	NA	NA	NA	NA	NA	NA
AC013553-1	ENST00000502113	55.295	-0.150875	0.524208	-0.287816	0.773488	1	NA	NA	NA	NA	NA	NA	NA	NA	NA	NA	NA	NA	NA	NA
AC013558-1	ENST00000511515	30.9872	-0.61503	0.685334	-0.897417	0.369496	1	NA	NA	NA	NA	NA	NA	NA	NA	NA	NA	NA	NA	NA	NA
AC013564-1	ENST00000511020	33.8184	0.623015	0.695636	0.895605	0.370464	1	NA	NA	NA	NA	NA	NA	NA	NA	NA	NA	NA	NA	NA	NA
AC013603-1	ENST00000472565	7.08236	0.21284	1.08967	0.195325	0.845138	1	NA	NA	NA	NA	NA	NA	NA	NA	NA	NA	NA	NA	NA	NA
AC013722-2	ENST00000500257	11.0045	-1.22037	0.889646	-1.37175	0.170141	1	NA	NA	NA	NA	NA	NA	NA	NA	NA	NA	NA	NA	NA	NA
AC013727-1	ENST00000455716	0.550996	-1.09503	4.90622	-0.223192	0.823386	NA	NA	NA	NA	NA	NA	NA	NA	NA	NA	NA	NA	NA	NA	NA
AC013727-2	ENST00000447761	1.05155	-2.89433	3.391	-0.853533	0.393364	NA	NA	NA	NA	NA	NA	NA	NA	NA	NA	NA	NA	NA	NA	NA
AC013733-3	ENST00000440371	2.40261	-0.243899	1.48652	-0.164074	0.869673	NA	NA	NA	NA	NA	NA	NA	NA	NA	NA	NA	NA	NA	NA	NA
AC013733-4	ENST00000449835	1.48377	2.97779	2.11859	1.40555	0.159857	NA	NA	NA	NA	NA	NA	NA	NA	NA	NA	NA	NA	NA	NA	NA
AC013791-7	ENST00000437580	0.196558	-0.256712	4.9511	-0.0518495	0.958649	NA	NA	NA	NA	NA	NA	NA	NA	NA	NA	NA	NA	NA	NA	NA
AC015550-1	ENST00000501412	13.9078	-0.395277	1.01994	-0.38755	0.698349	1	NA	NA	NA	NA	NA	NA	NA	NA	NA	NA	NA	NA	NA	NA
AC015574-2	ENST00000478202	0.348602	-2.52883	4.94068	-0.511838	0.608765	NA	NA	NA	NA	NA	NA	NA	NA	NA	NA	NA	NA	NA	NA	NA
AC015631-1	ENST00000518543	0.219211	0	4.99736	0	1	NA	NA	NA	NA	NA	NA	NA	NA	NA	NA	NA	NA	NA	NA	NA
AC015689-1	ENST00000512808	11.9316	-0.0691194	0.89007	-0.0776561	0.938102	1	NA	NA	NA	NA	NA	NA	NA	NA	NA	NA	NA	NA	NA	NA
AC015691-13	ENST00000394793	8.76435	-0.372569	1.11333	-0.334645	0.737893	1	NA	NA	NA	NA	NA	NA	NA	NA	NA	NA	NA	NA	NA	NA
AC015712-1	ENST00000501269	28.4856	0.304977	0.783391	0.389304	0.697051	1	NA	NA	NA	NA	NA	NA	NA	NA	NA	NA	NA	NA	NA	NA
AC015712-2	ENST00000431060	55.0007	0.251201	0.483557	0.519486	0.603422	1	NA	NA	NA	NA	NA	NA	NA	NA	NA	NA	NA	NA	NA	NA
AC015720-2	ENST00000499788	4.136	0.853832	4.09105	0.208707	0.834677	1	NA	NA	NA	NA	NA	NA	NA	NA	NA	NA	NA	NA	NA	NA
AC015799-1	ENST00000462543	1.88518	-0.509439	1.56349	-0.325835	0.74455	NA	NA	NA	NA	NA	NA	NA	NA	NA	NA	NA	NA	NA	NA	NA
AC015799-2	ENST00000463257	1.02332	0.118112	2.47041	0.0478106	0.961867	NA	NA	NA	NA	NA	NA	NA	NA	NA	NA	NA	NA	NA	NA	NA
AC015802-2	ENST00000509966	41.4891	0.323589	0.472783	0.684434	0.493701	1	0.0923619	0.624518	4.98339	0.12532	0.90027	NA	NA	NA	NA	NA	NA	NA	NA	NA
AC015813-1	ENST00000499710	26.1773	-0.203308	0.692509	-0.293582	0.769078	1	NA	NA	NA	NA	NA	NA	NA	NA	NA	NA	NA	NA	NA	NA
AC015813-2	ENST00000414925	113.066	-0.420696	0.437454	-0.961694	0.336203	1	0.164039	2.2236	4.93558	0.450525	0.652332	NA	NA	NA	NA	NA	NA	NA	NA	NA
AC015818-7	ENST00000458685	4.19148	-1.74881	1.23186	-1.41966	0.155708	1	NA	NA	NA	NA	NA	NA	NA	NA	NA	NA	NA	NA	NA	NA
AC015821-1	ENST00000464562	1.43244	-0.213949	2.32345	-0.0920823	0.926633	NA	NA	NA	NA	NA	NA	NA	NA	NA	NA	NA	NA	NA	NA	NA
AC015842-1	ENST00000423323	13.0623	-0.13698	0.688143	-0.199057	0.842218	1	NA	NA	NA	NA	NA	NA	NA	NA	NA	NA	NA	NA	NA	NA
AC015845-2	ENST00000465918	1.78565	-0.677688	2.82536	-0.239859	0.810439	NA	NA	NA	NA	NA	NA	NA	NA	NA	NA	NA	NA	NA	NA	NA
AC015849-1	ENST00000449789	44.5214	-0.565075	0.444584	-1.27102	0.203722	1	NA	NA	NA	NA	NA	NA	NA	NA	NA	NA	NA	NA	NA	NA
AC015849-2	ENST00000413928	6.59189	-1.92789	1.4835	-1.29956	0.193752	1	NA	NA	NA	NA	NA	NA	NA	NA	NA	NA	NA	NA	NA	NA
AC015849-3	ENST00000506920	18.1949	0.854969	0.805636	1.06123	0.288583	1	NA	NA	NA	NA	NA	NA	NA	NA	NA	NA	NA	NA	NA	NA
AC015922-6	ENST00000418821	0.222754	-1.98684	4.95846	-0.400697	0.688643	NA	NA	NA	NA	NA	NA	NA	NA	NA	NA	NA	NA	NA	NA	NA
AC015923-1	ENST00000431604	3.28008	-0.692061	1.9769	-0.350075	0.726283	NA	NA	NA	NA	NA	NA	NA	NA	NA	NA	NA	NA	NA	NA	NA
AC015933-2	ENST00000423367	0.178201	0.432002	4.92494	0.0877173	0.930101	NA	NA	NA	NA	NA	NA	NA	NA	NA	NA	NA	NA	NA	NA	NA
AC015936-1	ENST00000499010	70.7974	-0.178642	0.428132	-0.41726	0.676488	1	NA	NA	NA	NA	NA	NA	NA	NA	NA	NA	NA	NA	NA	NA
AC015959-1	ENST00000422709	4.2537	-1.46024	1.21194	-1.20488	0.22825	1	NA	NA	NA	NA	NA	NA	NA	NA	NA	NA	NA	NA	NA	NA
AC015969-3	ENST00000366218	14.7101	0.129102	0.739515	0.174577	0.861412	1	NA	NA	NA	NA	NA	NA	NA	NA	NA	NA	NA	NA	NA	NA
AC015971-2	ENST00000426549	12.618	0.753897	0.687716	1.09623	0.272977	1	NA	NA	NA	NA	NA	NA	NA	NA	NA	NA	NA	NA	NA	NA
AC015976-3	ENST00000315796	24.573	-0.0270763	0.657014	-0.0412112	0.967128	1	0.118786	0.134878	4.96359	0.0271735	0.978321	NA	NA	NA	NA	NA	NA	NA	NA	NA
AC015977-6	ENST00000420852	2.12944	-1.00665	3.57303	-0.281736	0.778146	NA	NA	NA	NA	NA	NA	NA	NA	NA	NA	NA	NA	NA	NA	NA
AC015978-3	ENST00000480145	160.285	-0.422331	0.75286	-0.560968	0.574819	1	0.462171	1.13797	4.87004	0.233668	0.815242	NA	NA	NA	NA	NA	NA	NA	NA	NA
AC015982-2	ENST00000428536	25.2466	-1.20693	0.645385	-1.8701	0.0614703	1	NA	NA	NA	NA	NA	NA	NA	NA	NA	NA	NA	NA	NA	NA
AC015982-5	ENST00000431788	5.95921	-1.40068	1.06601	-1.31394	0.188867	1	NA	NA	NA	NA	NA	NA	NA	NA	NA	NA	NA	NA	NA	NA
AC015987-1	ENST00000419211	4.69642	1.11198	1.09975	1.01112	0.311959	1	NA	NA	NA	NA	NA	NA	NA	NA	NA	NA	NA	NA	NA	NA
AC016182-1	ENST00000434427	10.2621	2.10917	1.09323	1.9293	0.0536935	0.979302	NA	NA	NA	NA	NA	NA	NA	NA	NA	NA	NA	NA	NA	NA
AC016245-1	ENST00000501711	23.657	-0.444825	0.862809	-0.515555	0.606165	1	NA	NA	NA	NA	NA	NA	NA	NA	NA	NA	NA	NA	NA	NA
AC016292-1	ENST00000438344	0.145014	0	4.99736	0	1	NA	NA	NA	NA	NA	NA	NA	NA	NA	NA	NA	NA	NA	NA	NA
AC016399-1	ENST00000515396	4.84705	2.34417	1.59745	1.46745	0.142255	1	NA	NA	NA	NA	NA	NA	NA	NA	NA	NA	NA	NA	NA	NA
AC016493-1	ENST00000512461	0.798917	2.43416	3.24378	0.75041	0.453008	NA	NA	NA	NA	NA	NA	NA	NA	NA	NA	NA	NA	NA	NA	NA
AC016525-3	ENST00000501726	27.6927	-1.1876	1.10947	-1.07042	0.284431	1	NA	NA	NA	NA	NA	NA	NA	NA	NA	NA	NA	NA	NA	NA
AC016542-1	ENST00000495861	0.511897	0.624542	4.98339	0.125325	0.900266	NA	NA	NA	NA	NA	NA	NA	NA	NA	NA	NA	NA	NA	NA	NA
AC016559-1	ENST00000482290	6.91077	-0.449407	1.14946	-0.390972	0.695818	1	NA	NA	NA	NA	NA	NA	NA	NA	NA	NA	NA	NA	NA	NA
AC016566-1	ENST00000470639	7.927	-0.110904	0.986374	-0.112436	0.910478	1	NA	NA	NA	NA	NA	NA	NA	NA	NA	NA	NA	NA	NA	NA
AC016582-2	ENST00000433142	1.87811	-0.526663	2.21537	-0.237731	0.81209	NA	NA	NA	NA	NA	NA	NA	NA	NA	NA	NA	NA	NA	NA	NA
AC016590-1	ENST00000504080	43.3236	-0.104196	0.605482	-0.172089	0.863368	1	NA	NA	NA	NA	NA	NA	NA	NA	NA	NA	NA	NA	NA	NA
AC016596-2	ENST00000358888	444.007	0.153076	0.537438	0.284825	0.775778	1	0.727374	1.00164	4.97542	0.201318	0.84045	NA	NA	NA	NA	NA	NA	NA	NA	NA
AC016601-1	ENST00000479462	0.600853	-0.185788	3.7793	-0.0491594	0.960792	NA	NA	NA	NA	NA	NA	NA	NA	NA	NA	NA	NA	NA	NA	NA
AC016629-2	ENST00000493504	78.3349	-0.586554	0.748886	-0.783236	0.433489	1	NA	NA	NA	NA	NA	NA	NA	NA	NA	NA	NA	NA	NA	NA
AC016644-1	ENST00000438553	0.24349	0.0131065	4.90887	0.00266995	0.99787	NA	NA	NA	NA	NA	NA	NA	NA	NA	NA	NA	NA	NA	NA	NA
AC016682-1	ENST00000437118	0.995091	2.59981	3.00819	0.864245	0.387453	NA	NA	NA	NA	NA	NA	NA	NA	NA	NA	NA	NA	NA	NA	NA
AC016683-5	ENST00000438409	3.32002	-1.27352	1.64922	-0.772199	0.439997	NA	NA	NA	NA	NA	NA	NA	NA	NA	NA	NA	NA	NA	NA	NA
AC016683-6	ENST00000437551	38.5763	0.695047	0.541301	1.28403	0.199131	1	NA	NA	NA	NA	NA	NA	NA	NA	NA	NA	NA	NA	NA	NA
AC016689-1	ENST00000414365	1.37952	0.985957	2.4278	0.406112	0.68466	NA	NA	NA	NA	NA	NA	NA	NA	NA	NA	NA	NA	NA	NA	NA
AC016697-3	ENST00000448588	4.79553	0.32806	1.59243	0.206013	0.836781	1	NA	NA	NA	NA	NA	NA	NA	NA	NA	NA	NA	NA	NA	NA
AC016700-2	ENST00000455541	0.479113	-3.87838	4.8924	-0.792736	0.427932	NA	NA	NA	NA	NA	NA	NA	NA	NA	NA	NA	NA	NA	NA	NA
AC016700-3	ENST00000424748	1.81068	-1.74069	2.63471	-0.660678	0.508819	NA	NA	NA	NA	NA	NA	NA	NA	NA	NA	NA	NA	NA	NA	NA
AC016700-5	ENST00000414141	0.698527	2.59016	4.62022	0.560613	0.575061	NA	NA	NA	NA	NA	NA	NA	NA	NA	NA	NA	NA	NA	NA	NA
AC016710-1	ENST00000421326	0.563828	-2.57677	4.48142	-0.57499	0.565298	NA	NA	NA	NA	NA	NA	NA	NA	NA	NA	NA	NA	NA	NA	NA
AC016716-2	ENST00000418621	0.865217	0.5477	4.81468	0.113756	0.909431	NA	NA	NA	NA	NA	NA	NA	NA	NA	NA	NA	NA	NA	NA	NA
AC016722-3	ENST00000453936	15.1057	0.421601	0.673986	0.625535	0.53162	1	NA	NA	NA	NA	NA	NA	NA	NA	NA	NA	NA	NA	NA	NA
AC016722-4	ENST00000429761	31.1297	-0.243862	0.513429	-0.474967	0.63481	1	NA	NA	NA	NA	NA	NA	NA	NA	NA	NA	NA	NA	NA	NA
AC016723-4	ENST00000430546	1.32383	2.70285	4.86417	0.555664	0.57844	NA	NA	NA	NA	NA	NA	NA	NA	NA	NA	NA	NA	NA	NA	NA
AC016724-8	ENST00000514072	2.4372	-1.63008	1.92014	-0.848941	0.395914	NA	NA	NA	NA	NA	NA	NA	NA	NA	NA	NA	NA	NA	NA	NA
AC016725-4	ENST00000428857	3.62835	0.761792	2.23739	0.340483	0.733493	NA	NA	NA	NA	NA	NA	NA	NA	NA	NA	NA	NA	NA	NA	NA
AC016730-1	ENST00000420828	2.01776	2.78817	2.85118	0.977903	0.328122	NA	NA	NA	NA	NA	NA	NA	NA	NA	NA	NA	NA	NA	NA	NA
AC016734-3	ENST00000449995	40.2332	0.00919204	0.609182	0.0150891	0.987961	1	NA	NA	NA	NA	NA	NA	NA	NA	NA	NA	NA	NA	NA	NA
AC016735-1	ENST00000457457	1.60522	-0.493513	2.9315	-0.168349	0.866309	NA	NA	NA	NA	NA	NA	NA	NA	NA	NA	NA	NA	NA	NA	NA
AC016735-2	ENST00000422351	21.5828	-0.103335	0.560383	-0.184401	0.853699	1	NA	NA	NA	NA	NA	NA	NA	NA	NA	NA	NA	NA	NA	NA
AC016735-3	ENST00000438736	1.91599	1.66973	2.89446	0.57687	0.564027	NA	NA	NA	NA	NA	NA	NA	NA	NA	NA	NA	NA	NA	NA	NA
AC016736-2	ENST00000454260	13.5233	0.0608194	1.03732	0.0586314	0.953246	1	NA	NA	NA	NA	NA	NA	NA	NA	NA	NA	NA	NA	NA	NA
AC016738-1	ENST00000499377	13.8001	0.298003	1.12607	0.264639	0.791288	1	NA	NA	NA	NA	NA	NA	NA	NA	NA	NA	NA	NA	NA	NA
AC016738-3	ENST00000439150	1.64427	0.985331	4.17843	0.235814	0.813577	NA	NA	NA	NA	NA	NA	NA	NA	NA	NA	NA	NA	NA	NA	NA
AC016738-4	ENST00000452364	5.07457	1.94582	1.40829	1.38169	0.167066	1	NA	NA	NA	NA	NA	NA	NA	NA	NA	NA	NA	NA	NA	NA
AC016745-3	ENST00000422178	0.154347	0.624518	4.98339	0.12532	0.90027	NA	NA	NA	NA	NA	NA	NA	NA	NA	NA	NA	NA	NA	NA	NA
AC016747-3	ENST00000420918	36.3178	-0.0041559	0.61515	-0.006756	0.99461	1	NA	NA	NA	NA	NA	NA	NA	NA	NA	NA	NA	NA	NA	NA
AC016748-1	ENST00000506309	3.90832	0.608358	1.09302	0.556583	0.577812	1	NA	NA	NA	NA	NA	NA	NA	NA	NA	NA	NA	NA	NA	NA
AC016751-2	ENST00000458254	0.838778	3.27782	4.32916	0.75715	0.44896	NA	NA	NA	NA	NA	NA	NA	NA	NA	NA	NA	NA	NA	NA	NA
AC016751-3	ENST00000453206	3.56785	-0.871287	1.5269	-0.570624	0.568254	NA	NA	NA	NA	NA	NA	NA	NA	NA	NA	NA	NA	NA	NA	NA
AC016753-4	ENST00000464175	1.20086	0.716866	3.05149	0.234923	0.814268	NA	NA	NA	NA	NA	NA	NA	NA	NA	NA	NA	NA	NA	NA	NA
AC016768-1	ENST00000432612	2.59658	-2.59354	2.42943	-1.06755	0.285723	NA	NA	NA	NA	NA	NA	NA	NA	NA	NA	NA	NA	NA	NA	NA
AC016831-7	ENST00000447430	40.1315	-0.0107738	0.59258	-0.0181812	0.985494	1	NA	NA	NA	NA	NA	NA	NA	NA	NA	NA	NA	NA	NA	NA
AC016903-2	ENST00000456384	0.76103	-0.209655	4.90071	-0.0427805	0.965876	NA	NA	NA	NA	NA	NA	NA	NA	NA	NA	NA	NA	NA	NA	NA
AC016907-3	ENST00000455424	109.537	-0.229081	0.485288	-0.472052	0.63689	1	NA	NA	NA	NA	NA	NA	NA	NA	NA	NA	NA	NA	NA	NA
AC016909-1	ENST00000424510	8.33891	0.499873	1.03712	0.481981	0.62982	1	NA	NA	NA	NA	NA	NA	NA	NA	NA	NA	NA	NA	NA	NA
AC016910-1	ENST00000422799	2.55926	-0.201423	2.1511	-0.0936374	0.925397	NA	NA	NA	NA	NA	NA	NA	NA	NA	NA	NA	NA	NA	NA	NA
AC016912-1	ENST00000480777	2.74454	-0.748662	1.5535	-0.481919	0.629864	NA	NA	NA	NA	NA	NA	NA	NA	NA	NA	NA	NA	NA	NA	NA
AC016912-2	ENST00000449601	0.648236	-0.733764	4.96092	-0.147909	0.882415	NA	NA	NA	NA	NA	NA	NA	NA	NA	NA	NA	NA	NA	NA	NA
AC016912-3	ENST00000418415	2.72112	-1.65675	1.82942	-0.905616	0.365139	NA	NA	NA	NA	NA	NA	NA	NA	NA	NA	NA	NA	NA	NA	NA
AC016994-1	ENST00000446058	0.288038	1.00157	4.97542	0.201303	0.840462	NA	NA	NA	NA	NA	NA	NA	NA	NA	NA	NA	NA	NA	NA	NA
AC016994-2	ENST00000425419	0.395832	-0.53291	3.85465	-0.138251	0.890042	NA	NA	NA	NA	NA	NA	NA	NA	NA	NA	NA	NA	NA	NA	NA
AC016995-3	ENST00000417039	2.48905	-1.19763	1.80148	-0.664806	0.506175	NA	NA	NA	NA	NA	NA	NA	NA	NA	NA	NA	NA	NA	NA	NA
AC016999-2	ENST00000447880	0.877828	-0.615557	3.60497	-0.170753	0.864418	NA	NA	NA	NA	NA	NA	NA	NA	NA	NA	NA	NA	NA	NA	NA
AC017002-1	ENST00000455309	2.16301	0.239016	2.2738	0.105118	0.916282	NA	NA	NA	NA	NA	NA	NA	NA	NA	NA	NA	NA	NA	NA	NA
AC017002-2	ENST00000432268	4.08743	0.848779	1.61191	0.526567	0.598495	1	NA	NA	NA	NA	NA	NA	NA	NA	NA	NA	NA	NA	NA	NA
AC017002-3	ENST00000442030	1.42176	1.37149	2.21706	0.618607	0.536175	NA	NA	NA	NA	NA	NA	NA	NA	NA	NA	NA	NA	NA	NA	NA
AC017002-4	ENST00000426124	2.68094	-1.48866	2.37479	-0.626863	0.530749	NA	NA	NA	NA	NA	NA	NA	NA	NA	NA	NA	NA	NA	NA	NA
AC017006-2	ENST00000444077	1.52018	0.0521438	2.30456	0.0226263	0.981948	NA	NA	NA	NA	NA	NA	NA	NA	NA	NA	NA	NA	NA	NA	NA
AC017006-3	ENST00000450080	15.2423	0.0444338	0.962082	0.0461851	0.963163	1	NA	NA	NA	NA	NA	NA	NA	NA	NA	NA	NA	NA	NA	NA
AC017019-4	ENST00000430228	1.28257	-3.38974	4.90659	-0.690855	0.489656	NA	NA	NA	NA	NA	NA	NA	NA	NA	NA	NA	NA	NA	NA	NA
AC017048-1	ENST00000412153	0.537123	2.22366	4.93558	0.450536	0.652324	NA	NA	NA	NA	NA	NA	NA	NA	NA	NA	NA	NA	NA	NA	NA
AC017048-2	ENST00000431455	0.504246	0.0693503	2.90965	0.0238346	0.980985	NA	NA	NA	NA	NA	NA	NA	NA	NA	NA	NA	NA	NA	NA	NA
AC017048-3	ENST00000339037	21.1763	-0.0003889	0.638468	-0.0006091	0.999514	1	NA	NA	NA	NA	NA	NA	NA	NA	NA	NA	NA	NA	NA	NA
AC017048-4	ENST00000443670	1.18928	-2.69356	3.25775	-0.826815	0.408342	NA	NA	NA	NA	NA	NA	NA	NA	NA	NA	NA	NA	NA	NA	NA
AC017053-1	ENST00000425125	2.44809	0.883812	2.12623	0.415671	0.677651	NA	NA	NA	NA	NA	NA	NA	NA	NA	NA	NA	NA	NA	NA	NA
AC017060-1	ENST00000451792	1.92935	-3.07825	1.95442	-1.57502	0.115252	NA	NA	NA	NA	NA	NA	NA	NA	NA	NA	NA	NA	NA	NA	NA
AC017074-1	ENST00000439382	1.56368	-0.242064	4.39265	-0.0551066	0.956054	NA	NA	NA	NA	NA	NA	NA	NA	NA	NA	NA	NA	NA	NA	NA
AC017074-2	ENST00000506235	26.998	-0.745983	0.73411	-1.01617	0.309547	1	NA	NA	NA	NA	NA	NA	NA	NA	NA	NA	NA	NA	NA	NA
AC017076-4	ENST00000424351	105.826	-0.162352	0.79016	-0.205467	0.837207	1	NA	NA	NA	NA	NA	NA	NA	NA	NA	NA	NA	NA	NA	NA
AC017076-5	ENST00000366140	4.78155	0.930007	1.29074	0.72052	0.471205	1	NA	NA	NA	NA	NA	NA	NA	NA	NA	NA	NA	NA	NA	NA
AC017084-6	ENST00000441238	0.40854	0.624545	4.98339	0.125325	0.900266	NA	NA	NA	NA	NA	NA	NA	NA	NA	NA	NA	NA	NA	NA	NA
AC017096-1	ENST00000450728	5.13606	-3.67587	2.10125	-1.74938	0.080226	1	NA	NA	NA	NA	NA	NA	NA	NA	NA	NA	NA	NA	NA	NA
AC017099-3	ENST00000445382	10.5419	0.883796	0.898799	0.983308	0.325456	1	NA	NA	NA	NA	NA	NA	NA	NA	NA	NA	NA	NA	NA	NA
AC017101-10	ENST00000453665	0.942068	1.032	4.91656	0.209903	0.833743	NA	NA	NA	NA	NA	NA	NA	NA	NA	NA	NA	NA	NA	NA	NA
AC017104-2	ENST00000500270	6.56386	-1.11476	1.73529	-0.642408	0.520608	1	NA	NA	NA	NA	NA	NA	NA	NA	NA	NA	NA	NA	NA	NA
AC017104-3	ENST00000504794	37.0766	-0.629793	0.612909	-1.02755	0.304163	1	NA	NA	NA	NA	NA	NA	NA	NA	NA	NA	NA	NA	NA	NA
AC017104-6	ENST00000418050	3.5819	-0.936967	1.34997	-0.694065	0.487641	NA	NA	NA	NA	NA	NA	NA	NA	NA	NA	NA	NA	NA	NA	NA
AC017116-1	ENST00000510452	10.4274	1.83188	1.23343	1.48519	0.137493	1	NA	NA	NA	NA	NA	NA	NA	NA	NA	NA	NA	NA	NA	NA
AC017116-11	ENST00000445938	2.7942	0.153708	2.86654	0.0536215	0.957237	NA	NA	NA	NA	NA	NA	NA	NA	NA	NA	NA	NA	NA	NA	NA
AC017116-8	ENST00000441052	40.2329	-0.324315	0.361406	-0.89737	0.369522	1	NA	NA	NA	NA	NA	NA	NA	NA	NA	NA	NA	NA	NA	NA
AC018359-1	ENST00000415991	1.53677	3.3511	3.18119	1.05341	0.292154	NA	NA	NA	NA	NA	NA	NA	NA	NA	NA	NA	NA	NA	NA	NA
AC018359-3	ENST00000442567	1.23996	-3.62688	3.68957	-0.983009	0.325603	NA	NA	NA	NA	NA	NA	NA	NA	NA	NA	NA	NA	NA	NA	NA
AC018462-2	ENST00000425966	6.54689	0.476745	1.17558	0.405541	0.68508	1	NA	NA	NA	NA	NA	NA	NA	NA	NA	NA	NA	NA	NA	NA
AC018464-3	ENST00000447785	8.54887	0.861491	1.05679	0.8152	0.414958	1	NA	NA	NA	NA	NA	NA	NA	NA	NA	NA	NA	NA	NA	NA
AC018470-4	ENST00000420866	18.9654	-1.00524	0.580708	-1.73105	0.0834424	1	NA	NA	NA	NA	NA	NA	NA	NA	NA	NA	NA	NA	NA	NA
AC018495-2	ENST00000412578	15.723	-1.12027	0.855982	-1.30875	0.190619	1	NA	NA	NA	NA	NA	NA	NA	NA	NA	NA	NA	NA	NA	NA
AC018495-3	ENST00000440266	1.00628	4.09676	3.42487	1.19618	0.231627	NA	NA	NA	NA	NA	NA	NA	NA	NA	NA	NA	NA	NA	NA	NA
AC018500-3	ENST00000431680	11.5151	0.538127	0.577847	0.931261	0.351718	1	NA	NA	NA	NA	NA	NA	NA	NA	NA	NA	NA	NA	NA	NA
AC018502-1	ENST00000419591	3.09541	-0.508528	1.94845	-0.260991	0.7941	NA	NA	NA	NA	NA	NA	NA	NA	NA	NA	NA	NA	NA	NA	NA
AC018557-1	ENST00000501688	7.74509	1.17803	1.55835	0.755946	0.449682	1	NA	NA	NA	NA	NA	NA	NA	NA	NA	NA	NA	NA	NA	NA
AC018607-1	ENST00000498581	11.8415	-0.870018	1.1913	-0.730313	0.465199	1	NA	NA	NA	NA	NA	NA	NA	NA	NA	NA	NA	NA	NA	NA
AC018607-3	ENST00000481252	1.3155	-0.564816	3.52032	-0.160444	0.872531	NA	NA	NA	NA	NA	NA	NA	NA	NA	NA	NA	NA	NA	NA	NA
AC018620-1	ENST00000510691	10.8077	-2.06413	1.33226	-1.54934	0.1213	1	NA	NA	NA	NA	NA	NA	NA	NA	NA	NA	NA	NA	NA	NA
AC018628-3	ENST00000484823	7.01941	-0.383207	1.40383	-0.272972	0.784875	1	NA	NA	NA	NA	NA	NA	NA	NA	NA	NA	NA	NA	NA	NA
AC018642-1	ENST00000429067	10.0388	-0.351087	0.707552	-0.4962	0.619753	1	NA	NA	NA	NA	NA	NA	NA	NA	NA	NA	NA	NA	NA	NA
AC018643-4	ENST00000445459	0.866279	-1.00589	2.30639	-0.436134	0.66274	NA	NA	NA	NA	NA	NA	NA	NA	NA	NA	NA	NA	NA	NA	NA
AC018645-1	ENST00000479479	0.10936	1.79033	4.94757	0.36186	0.717457	NA	NA	NA	NA	NA	NA	NA	NA	NA	NA	NA	NA	NA	NA	NA
AC018647-3	ENST00000458087	9.92201	-0.735264	1.13524	-0.647674	0.517196	1	NA	NA	NA	NA	NA	NA	NA	NA	NA	NA	NA	NA	NA	NA
AC018648-1	ENST00000334148	1.06219	0.688668	3.61728	0.190383	0.849009	NA	NA	NA	NA	NA	NA	NA	NA	NA	NA	NA	NA	NA	NA	NA
AC018665-1	ENST00000499811	16.183	-1.46955	1.12449	-1.30686	0.191259	1	NA	NA	NA	NA	NA	NA	NA	NA	NA	NA	NA	NA	NA	NA
AC018682-6	ENST00000434431	0.746954	-1.09642	4.45026	-0.246371	0.805395	NA	NA	NA	NA	NA	NA	NA	NA	NA	NA	NA	NA	NA	NA	NA
AC018685-1	ENST00000414065	0.696002	-0.121515	2.54401	-0.0477654	0.961903	NA	NA	NA	NA	NA	NA	NA	NA	NA	NA	NA	NA	NA	NA	NA
AC018685-2	ENST00000457813	0.318794	-1.09485	4.98558	-0.219604	0.82618	NA	NA	NA	NA	NA	NA	NA	NA	NA	NA	NA	NA	NA	NA	NA
AC018686-1	ENST00000505137	8.94709	-1.28951	0.814964	-1.58229	0.113584	1	NA	NA	NA	NA	NA	NA	NA	NA	NA	NA	NA	NA	NA	NA
AC018693-6	ENST00000442829	0.901773	0.441208	3.62042	0.121866	0.903005	NA	NA	NA	NA	NA	NA	NA	NA	NA	NA	NA	NA	NA	NA	NA
AC018698-1	ENST00000487521	4.93901	-3.39794	2.51667	-1.35017	0.17696	1	NA	NA	NA	NA	NA	NA	NA	NA	NA	NA	NA	NA	NA	NA
AC018698-2	ENST00000491742	0.218404	0	4.99736	0	1	NA	NA	NA	NA	NA	NA	NA	NA	NA	NA	NA	NA	NA	NA	NA
AC018705-2	ENST00000502963	32.8561	-0.255627	0.578541	-0.441848	0.658599	1	NA	NA	NA	NA	NA	NA	NA	NA	NA	NA	NA	NA	NA	NA
AC018705-5	ENST00000454521	4.37536	-2.2403	2.51033	-0.892434	0.372161	1	NA	NA	NA	NA	NA	NA	NA	NA	NA	NA	NA	NA	NA	NA
AC018712-3	ENST00000435328	22.9991	-0.0847506	0.844522	-0.100353	0.920064	1	NA	NA	NA	NA	NA	NA	NA	NA	NA	NA	NA	NA	NA	NA
AC018717-1	ENST00000456031	1.51613	-3.64829	2.71434	-1.34408	0.178923	NA	NA	NA	NA	NA	NA	NA	NA	NA	NA	NA	NA	NA	NA	NA
AC018730-1	ENST00000413121	0.770226	-2.47584	3.85016	-0.643049	0.520192	NA	NA	NA	NA	NA	NA	NA	NA	NA	NA	NA	NA	NA	NA	NA
AC018730-3	ENST00000433433	7.78787	0.303987	1.28723	0.236156	0.813311	1	NA	NA	NA	NA	NA	NA	NA	NA	NA	NA	NA	NA	NA	NA
AC018730-4	ENST00000454183	1.06103	-3.02292	2.88489	-1.04784	0.29471	NA	NA	NA	NA	NA	NA	NA	NA	NA	NA	NA	NA	NA	NA	NA
AC018731-3	ENST00000447078	0.972517	-1.09088	2.22806	-0.489607	0.624412	NA	NA	NA	NA	NA	NA	NA	NA	NA	NA	NA	NA	NA	NA	NA
AC018737-1	ENST00000439321	8.27869	0.0934849	0.971365	0.0962408	0.923329	1	NA	NA	NA	NA	NA	NA	NA	NA	NA	NA	NA	NA	NA	NA
AC018737-3	ENST00000422238	1.2635	2.75261	2.68695	1.02443	0.30563	NA	NA	NA	NA	NA	NA	NA	NA	NA	NA	NA	NA	NA	NA	NA
AC018738-1	ENST00000487770	0.905031	0.447708	2.81892	0.158822	0.873809	NA	NA	NA	NA	NA	NA	NA	NA	NA	NA	NA	NA	NA	NA	NA
AC018742-1	ENST00000435682	6.28149	0.501087	1.07485	0.466193	0.641077	1	NA	NA	NA	NA	NA	NA	NA	NA	NA	NA	NA	NA	NA	NA
AC018755-4	ENST00000503177	35.457	-0.230147	0.592529	-0.388415	0.697709	1	NA	NA	NA	NA	NA	NA	NA	NA	NA	NA	NA	NA	NA	NA
AC018758-1	ENST00000496828	1.08967	0.562939	1.87669	0.299963	0.764205	NA	NA	NA	NA	NA	NA	NA	NA	NA	NA	NA	NA	NA	NA	NA
AC018766-1	ENST00000502053	31.6694	0.0324755	0.804574	0.0403635	0.967803	1	NA	NA	NA	NA	NA	NA	NA	NA	NA	NA	NA	NA	NA	NA
AC018781-1	ENST00000512945	90.829	-0.54063	0.485998	-1.11241	0.265962	1	NA	NA	NA	NA	NA	NA	NA	NA	NA	NA	NA	NA	NA	NA
AC018781-2	ENST00000476271	1.10259	2.46414	2.25974	1.09045	0.275513	NA	NA	NA	NA	NA	NA	NA	NA	NA	NA	NA	NA	NA	NA	NA
AC018797-3	ENST00000509494	11.0193	-1.29897	1.13999	-1.13945	0.254516	1	NA	NA	NA	NA	NA	NA	NA	NA	NA	NA	NA	NA	NA	NA
AC018799-1	ENST00000438505	3.4929	2.31877	2.41048	0.961954	0.336073	NA	NA	NA	NA	NA	NA	NA	NA	NA	NA	NA	NA	NA	NA	NA
AC018802-1	ENST00000515044	7.79996	-0.526213	1.41619	-0.371571	0.710213	1	NA	NA	NA	NA	NA	NA	NA	NA	NA	NA	NA	NA	NA	NA
AC018804-3	ENST00000433507	0.262842	-1.80339	4.9232	-0.366304	0.714139	NA	NA	NA	NA	NA	NA	NA	NA	NA	NA	NA	NA	NA	NA	NA
AC018804-4	ENST00000427638	25.0627	0.0116934	0.641908	0.0182166	0.985466	1	NA	NA	NA	NA	NA	NA	NA	NA	NA	NA	NA	NA	NA	NA
AC018804-7	ENST00000452600	0.928446	0.349902	2.76376	0.126603	0.899254	NA	NA	NA	NA	NA	NA	NA	NA	NA	NA	NA	NA	NA	NA	NA
AC018809-6	ENST00000431558	3.01064	-2.29624	1.84449	-1.24492	0.213163	NA	NA	NA	NA	NA	NA	NA	NA	NA	NA	NA	NA	NA	NA	NA
AC018816-4	ENST00000420832	24.5032	-0.348419	0.601168	-0.57957	0.562205	1	NA	NA	NA	NA	NA	NA	NA	NA	NA	NA	NA	NA	NA	NA
AC018832-1	ENST00000428171	2.3687	4.00116	1.97425	2.02667	0.0426958	NA	NA	NA	NA	NA	NA	NA	NA	NA	NA	NA	NA	NA	NA	NA
AC018839-1	ENST00000440152	1.18552	-0.245728	4.26524	-0.0576118	0.954058	NA	NA	NA	NA	NA	NA	NA	NA	NA	NA	NA	NA	NA	NA	NA
AC018865-8	ENST00000449170	34.2844	0.105943	0.618949	0.171167	0.864093	1	NA	NA	NA	NA	NA	NA	NA	NA	NA	NA	NA	NA	NA	NA
AC018866-1	ENST00000421820	1.5907	-0.339285	1.9473	-0.174233	0.861682	NA	NA	NA	NA	NA	NA	NA	NA	NA	NA	NA	NA	NA	NA	NA
AC018878-3	ENST00000419904	2.06626	-3.06579	3.35536	-0.9137	0.360874	NA	NA	NA	NA	NA	NA	NA	NA	NA	NA	NA	NA	NA	NA	NA
AC018890-4	ENST00000416004	18.9594	-0.901459	0.745153	-1.20976	0.22637	1	NA	NA	NA	NA	NA	NA	NA	NA	NA	NA	NA	NA	NA	NA
AC018890-6	ENST00000442996	30.5893	-0.351557	0.766425	-0.458697	0.646452	1	NA	NA	NA	NA	NA	NA	NA	NA	NA	NA	NA	NA	NA	NA
AC018892-1	ENST00000497618	0.534799	-0.97978	4.92823	-0.19881	0.842412	NA	NA	NA	NA	NA	NA	NA	NA	NA	NA	NA	NA	NA	NA	NA
AC018904-1	ENST00000505948	4.1279	0.915953	1.78118	0.514239	0.607085	1	NA	NA	NA	NA	NA	NA	NA	NA	NA	NA	NA	NA	NA	NA
AC018924-1	ENST00000468140	0.971599	0	4.99736	0	1	NA	NA	NA	NA	NA	NA	NA	NA	NA	NA	NA	NA	NA	NA	NA
AC018926-2	ENST00000436697	18.7579	-0.656851	0.839193	-0.782717	0.433793	1	NA	NA	NA	NA	NA	NA	NA	NA	NA	NA	NA	NA	NA	NA
AC019014-1	ENST00000515756	3.49373	1.46301	1.65352	0.884782	0.376274	NA	NA	NA	NA	NA	NA	NA	NA	NA	NA	NA	NA	NA	NA	NA
AC019048-1	ENST00000415520	1.37186	4.35665	3.54132	1.23023	0.218609	NA	NA	NA	NA	NA	NA	NA	NA	NA	NA	NA	NA	NA	NA	NA
AC019055-1	ENST00000432822	2.17055	-2.22249	1.77881	-1.24942	0.21151	NA	NA	NA	NA	NA	NA	NA	NA	NA	NA	NA	NA	NA	NA	NA
AC019064-1	ENST00000414796	0.348978	-1.80337	4.9232	-0.366301	0.714141	NA	NA	NA	NA	NA	NA	NA	NA	NA	NA	NA	NA	NA	NA	NA
AC019066-3	ENST00000412730	3.10229	1.20508	1.78637	0.674595	0.499933	NA	NA	NA	NA	NA	NA	NA	NA	NA	NA	NA	NA	NA	NA	NA
AC019068-2	ENST00000413353	0.785211	-0.0671316	4.8064	-0.0139671	0.988856	NA	NA	NA	NA	NA	NA	NA	NA	NA	NA	NA	NA	NA	NA	NA
AC019086-1	ENST00000489529	0.47818	0.666071	3.11145	0.214071	0.830492	NA	NA	NA	NA	NA	NA	NA	NA	NA	NA	NA	NA	NA	NA	NA
AC019086-2	ENST00000462985	1.0283	1.90119	3.03237	0.626965	0.530682	NA	NA	NA	NA	NA	NA	NA	NA	NA	NA	NA	NA	NA	NA	NA
AC019100-3	ENST00000445083	1.68569	4.03542	3.41634	1.18121	0.237518	NA	NA	NA	NA	NA	NA	NA	NA	NA	NA	NA	NA	NA	NA	NA
AC019100-5	ENST00000427208	18.9065	-0.831044	0.994454	-0.835679	0.403336	1	NA	NA	NA	NA	NA	NA	NA	NA	NA	NA	NA	NA	NA	NA
AC019117-1	ENST00000419463	2.32483	0.580978	1.97372	0.294357	0.768485	NA	NA	NA	NA	NA	NA	NA	NA	NA	NA	NA	NA	NA	NA	NA
AC019117-2	ENST00000439046	3.2487	1.54592	1.40814	1.09785	0.27227	NA	NA	NA	NA	NA	NA	NA	NA	NA	NA	NA	NA	NA	NA	NA
AC019118-2	ENST00000457478	7.47376	0.557712	0.882858	0.631712	0.527575	1	NA	NA	NA	NA	NA	NA	NA	NA	NA	NA	NA	NA	NA	NA
AC019118-3	ENST00000419347	1.15151	-1.40502	4.56467	-0.307804	0.758231	NA	NA	NA	NA	NA	NA	NA	NA	NA	NA	NA	NA	NA	NA	NA
AC019118-4	ENST00000454530	2.32884	-1.9309	3.37513	-0.572096	0.567257	NA	NA	NA	NA	NA	NA	NA	NA	NA	NA	NA	NA	NA	NA	NA
AC019129-2	ENST00000511947	131.418	0.262603	0.40994	0.640588	0.521791	1	NA	NA	NA	NA	NA	NA	NA	NA	NA	NA	NA	NA	NA	NA
AC019171-5	ENST00000420644	2.17613	-1.78565	1.84374	-0.968497	0.332796	NA	NA	NA	NA	NA	NA	NA	NA	NA	NA	NA	NA	NA	NA	NA
AC019172-2	ENST00000451101	1.0301	-2.32938	3.55731	-0.654815	0.512587	NA	NA	NA	NA	NA	NA	NA	NA	NA	NA	NA	NA	NA	NA	NA
AC019176-2	ENST00000471955	0.536351	-1.3164	3.74949	-0.351087	0.725523	NA	NA	NA	NA	NA	NA	NA	NA	NA	NA	NA	NA	NA	NA	NA
AC019181-2	ENST00000414885	0.827728	2.03027	2.86621	0.708348	0.478729	NA	NA	NA	NA	NA	NA	NA	NA	NA	NA	NA	NA	NA	NA	NA
AC019185-4	ENST00000424628	6.33128	0.997143	1.14285	0.872506	0.382932	1	NA	NA	NA	NA	NA	NA	NA	NA	NA	NA	NA	NA	NA	NA
AC019186-1	ENST00000447019	1.67706	-4.51399	3.16603	-1.42576	0.153938	NA	NA	NA	NA	NA	NA	NA	NA	NA	NA	NA	NA	NA	NA	NA
AC019206-2	ENST00000502349	34.6222	0.334859	0.848645	0.394581	0.693152	1	NA	NA	NA	NA	NA	NA	NA	NA	NA	NA	NA	NA	NA	NA
AC019206-3	ENST00000506937	101.367	-0.885916	0.504362	-1.75651	0.0790014	1	NA	NA	NA	NA	NA	NA	NA	NA	NA	NA	NA	NA	NA	NA
AC019208-1	ENST00000486929	0.228027	0	4.99736	0	1	NA	NA	NA	NA	NA	NA	NA	NA	NA	NA	NA	NA	NA	NA	NA
AC019221-4	ENST00000442524	2.7277	1.25256	2.90802	0.430726	0.666668	NA	NA	NA	NA	NA	NA	NA	NA	NA	NA	NA	NA	NA	NA	NA
AC019227-2	ENST00000470894	7.26541	1.29391	0.848926	1.52417	0.127465	1	NA	NA	NA	NA	NA	NA	NA	NA	NA	NA	NA	NA	NA	NA
AC019294-2	ENST00000501931	38.0465	0.0498287	0.549131	0.090741	0.927698	1	NA	NA	NA	NA	NA	NA	NA	NA	NA	NA	NA	NA	NA	NA
AC019330-1	ENST00000440609	0.421995	1.00163	4.97542	0.201316	0.840452	NA	NA	NA	NA	NA	NA	NA	NA	NA	NA	NA	NA	NA	NA	NA
AC019349-2	ENST00000456403	5.57033	0.663782	1.19187	0.556925	0.577579	1	NA	NA	NA	NA	NA	NA	NA	NA	NA	NA	NA	NA	NA	NA
AC019349-5	ENST00000411759	0.234929	0	4.99736	0	1	NA	NA	NA	NA	NA	NA	NA	NA	NA	NA	NA	NA	NA	NA	NA
AC020550-1	ENST00000460821	0.306637	0	4.99736	0	1	NA	NA	NA	NA	NA	NA	NA	NA	NA	NA	NA	NA	NA	NA	NA
AC020571-3	ENST00000433933	0.486607	0.797562	2.85505	0.279351	0.779975	NA	NA	NA	NA	NA	NA	NA	NA	NA	NA	NA	NA	NA	NA	NA
AC020575-1	ENST00000487337	1.24823	0.585666	1.74443	0.335736	0.73707	NA	NA	NA	NA	NA	NA	NA	NA	NA	NA	NA	NA	NA	NA	NA
AC020594-1	ENST00000471585	3.89135	-0.0121497	1.13685	-0.0106871	0.991473	1	NA	NA	NA	NA	NA	NA	NA	NA	NA	NA	NA	NA	NA	NA
AC020594-5	ENST00000437680	0.144944	0.625599	4.94615	0.126482	0.89935	NA	NA	NA	NA	NA	NA	NA	NA	NA	NA	NA	NA	NA	NA	NA
AC020595-1	ENST00000456446	1.8101	-2.67624	2.49651	-1.07199	0.283724	NA	NA	NA	NA	NA	NA	NA	NA	NA	NA	NA	NA	NA	NA	NA
AC020601-1	ENST00000458351	1.16084	-0.193004	2.93154	-0.065837	0.947508	NA	NA	NA	NA	NA	NA	NA	NA	NA	NA	NA	NA	NA	NA	NA
AC020612-2	ENST00000508736	3.16832	3.05373	1.81329	1.68408	0.0921656	NA	NA	NA	NA	NA	NA	NA	NA	NA	NA	NA	NA	NA	NA	NA
AC020626-1	ENST00000426702	0.948148	-2.82667	2.99993	-0.942245	0.346067	NA	NA	NA	NA	NA	NA	NA	NA	NA	NA	NA	NA	NA	NA	NA
AC020629-1	ENST00000490073	0.775066	3.97488	4.44083	0.895076	0.370746	NA	NA	NA	NA	NA	NA	NA	NA	NA	NA	NA	NA	NA	NA	NA
AC020629-3	ENST00000470486	0.199137	0	4.99736	0	1	NA	NA	NA	NA	NA	NA	NA	NA	NA	NA	NA	NA	NA	NA	NA
AC020658-1	ENST00000434396	321.762	0.450807	0.847544	0.531898	0.594797	1	NA	NA	NA	NA	NA	NA	NA	NA	NA	NA	NA	NA	NA	NA
AC020661-1	ENST00000511636	10.7952	0.467605	0.850901	0.549541	0.582634	1	NA	NA	NA	NA	NA	NA	NA	NA	NA	NA	NA	NA	NA	NA
AC020661-2	ENST00000503052	3.26398	-2.4381	2.19615	-1.11017	0.266925	NA	NA	NA	NA	NA	NA	NA	NA	NA	NA	NA	NA	NA	NA	NA
AC020704-1	ENST00000466970	7.08692	-1.62482	1.09473	-1.48422	0.137751	1	NA	NA	NA	NA	NA	NA	NA	NA	NA	NA	NA	NA	NA	NA
AC020743-2	ENST00000454877	15.5717	-0.323279	0.882739	-0.366222	0.714199	1	NA	NA	NA	NA	NA	NA	NA	NA	NA	NA	NA	NA	NA	NA
AC020743-3	ENST00000457592	4.41661	-1.54524	1.38344	-1.11695	0.264014	1	NA	NA	NA	NA	NA	NA	NA	NA	NA	NA	NA	NA	NA	NA
AC020743-4	ENST00000440351	0.865498	-2.64168	4.43293	-0.595922	0.551227	NA	NA	NA	NA	NA	NA	NA	NA	NA	NA	NA	NA	NA	NA	NA
AC020907-6	ENST00000411896	32.7934	0.00593107	0.657494	0.00902073	0.992803	1	NA	NA	NA	NA	NA	NA	NA	NA	NA	NA	NA	NA	NA	NA
AC020915-1	ENST00000499062	15.3657	-1.52692	0.650653	-2.34675	0.0189381	0.672328	NA	NA	NA	NA	NA	NA	NA	NA	NA	NA	NA	NA	NA	NA
AC020915-2	ENST00000501378	86.3755	-0.124192	0.521576	-0.238109	0.811796	1	NA	NA	NA	NA	NA	NA	NA	NA	NA	NA	NA	NA	NA	NA
AC020915-4	ENST00000413518	15.6858	1.04749	0.639708	1.63745	0.101537	1	NA	NA	NA	NA	NA	NA	NA	NA	NA	NA	NA	NA	NA	NA
AC020917-1	ENST00000473320	5.87183	0.601316	0.858508	0.70042	0.483665	1	NA	NA	NA	NA	NA	NA	NA	NA	NA	NA	NA	NA	NA	NA
AC020922-1	ENST00000444469	8.60098	-0.413961	1.35798	-0.304836	0.760491	1	NA	NA	NA	NA	NA	NA	NA	NA	NA	NA	NA	NA	NA	NA
AC020923-1	ENST00000380134	0.215017	0.624537	4.98339	0.125324	0.900267	NA	NA	NA	NA	NA	NA	NA	NA	NA	NA	NA	NA	NA	NA	NA
AC020926-1	ENST00000501740	12.0296	0.208009	1.07167	0.194098	0.846099	1	NA	NA	NA	NA	NA	NA	NA	NA	NA	NA	NA	NA	NA	NA
AC020928-1	ENST00000500219	11.9007	-0.0190763	0.964259	-0.0197834	0.984216	1	0.199524	0	4.99736	0	1	NA	NA	NA	NA	NA	NA	NA	NA	NA
AC020928-3	ENST00000500464	29.3312	0.68532	0.527144	1.30006	0.19358	1	NA	NA	NA	NA	NA	NA	NA	NA	NA	NA	NA	NA	NA	NA
AC020931-1	ENST00000333905	3.12943	1.11822	1.51934	0.735992	0.461736	NA	NA	NA	NA	NA	NA	NA	NA	NA	NA	NA	NA	NA	NA	NA
AC020947-1	ENST00000425561	9.74049	0.495128	0.95226	0.51995	0.603098	1	NA	NA	NA	NA	NA	NA	NA	NA	NA	NA	NA	NA	NA	NA
AC021016-3	ENST00000493799	1.19372	0	4.99736	0	1	NA	NA	NA	NA	NA	NA	NA	NA	NA	NA	NA	NA	NA	NA	NA
AC021016-6	ENST00000425481	1.392	1.94334	2.00534	0.96908	0.332505	NA	NA	NA	NA	NA	NA	NA	NA	NA	NA	NA	NA	NA	NA	NA
AC021016-8	ENST00000411433	5.02517	-1.42373	1.13767	-1.25144	0.210772	1	NA	NA	NA	NA	NA	NA	NA	NA	NA	NA	NA	NA	NA	NA
AC021021-2	ENST00000436082	0.431466	-2.15677	3.79597	-0.568174	0.569917	NA	NA	NA	NA	NA	NA	NA	NA	NA	NA	NA	NA	NA	NA	NA
AC021049-1	ENST00000341141	3.3038	-2.21568	1.69867	-1.30436	0.192111	NA	NA	NA	NA	NA	NA	NA	NA	NA	NA	NA	NA	NA	NA	NA
AC021068-1	ENST00000366321	14.3804	-0.132386	0.825683	-0.160336	0.872617	1	NA	NA	NA	NA	NA	NA	NA	NA	NA	NA	NA	NA	NA	NA
AC021188-4	ENST00000421534	0.597381	-1.04218	3.6256	-0.287452	0.773767	NA	NA	NA	NA	NA	NA	NA	NA	NA	NA	NA	NA	NA	NA	NA
AC021224-1	ENST00000503999	0.495565	0.1332	4.87051	0.0273483	0.978182	NA	NA	NA	NA	NA	NA	NA	NA	NA	NA	NA	NA	NA	NA	NA
AC021231-2	ENST00000514460	18.6754	0.586578	1.04597	0.560799	0.574935	1	NA	NA	NA	NA	NA	NA	NA	NA	NA	NA	NA	NA	NA	NA
AC021422-1	ENST00000500496	21.376	-0.691973	0.854428	-0.809867	0.418017	1	NA	NA	NA	NA	NA	NA	NA	NA	NA	NA	NA	NA	NA	NA
AC021451-2	ENST00000496317	0.276641	-0.733792	4.96092	-0.147914	0.88241	NA	NA	NA	NA	NA	NA	NA	NA	NA	NA	NA	NA	NA	NA	NA
AC021573-1	ENST00000502049	9.45963	0.271644	0.703046	0.386381	0.699214	1	NA	NA	NA	NA	NA	NA	NA	NA	NA	NA	NA	NA	NA	NA
AC021593-2	ENST00000335749	249.676	0.842828	1.33526	0.631207	0.527906	1	1.31861	1.00161	4.97542	0.201312	0.840455	NA	NA	NA	NA	NA	NA	NA	NA	NA
AC021683-1	ENST00000510484	8.30505	1.40884	1.52684	0.922713	0.356157	1	NA	NA	NA	NA	NA	NA	NA	NA	NA	NA	NA	NA	NA	NA
AC021755-1	ENST00000476026	0.424041	0	4.99736	0	1	NA	NA	NA	NA	NA	NA	NA	NA	NA	NA	NA	NA	NA	NA	NA
AC021755-4	ENST00000504245	27.6522	0.517997	0.463664	1.11718	0.263917	1	NA	NA	NA	NA	NA	NA	NA	NA	NA	NA	NA	NA	NA	NA
AC021876-3	ENST00000438319	4.16047	0.381182	1.22143	0.312079	0.75498	1	NA	NA	NA	NA	NA	NA	NA	NA	NA	NA	NA	NA	NA	NA
AC021914-1	ENST00000496486	87.2166	-0.184142	0.792518	-0.23235	0.816266	1	0.329765	1.00156	4.97542	0.201302	0.840462	NA	NA	NA	NA	NA	NA	NA	NA	NA
AC021914-2	ENST00000470516	41.6319	-2.25352	1.22293	-1.84272	0.0653694	1	0.103262	-1.98687	4.95846	-0.400704	0.688638	NA	NA	NA	NA	NA	NA	NA	NA	NA
AC021937-1	ENST00000419834	1.80404	0.499179	2.25441	0.221423	0.824763	NA	NA	NA	NA	NA	NA	NA	NA	NA	NA	NA	NA	NA	NA	NA
AC022001-1	ENST00000513786	26.5351	-0.576759	0.673234	-0.8567	0.391611	1	NA	NA	NA	NA	NA	NA	NA	NA	NA	NA	NA	NA	NA	NA
AC022002-4	ENST00000442749	0.238682	-0.558648	4.96435	-0.112532	0.910402	NA	NA	NA	NA	NA	NA	NA	NA	NA	NA	NA	NA	NA	NA	NA
AC022007-1	ENST00000475575	25.9709	-0.667407	0.683632	-0.976267	0.328932	1	NA	NA	NA	NA	NA	NA	NA	NA	NA	NA	NA	NA	NA	NA
AC022007-5	ENST00000383808	9.48826	0.371294	0.9176	0.404636	0.685745	1	NA	NA	NA	NA	NA	NA	NA	NA	NA	NA	NA	NA	NA	NA
AC022016-1	ENST00000495193	0.557768	0.238676	2.98323	0.080006	0.936232	NA	NA	NA	NA	NA	NA	NA	NA	NA	NA	NA	NA	NA	NA	NA
AC022027-1	ENST00000490626	0.862429	0.188126	2.66978	0.0704648	0.943824	NA	0.189059	1.10162	4.97361	0.221494	0.824708	NA	NA	NA	NA	NA	NA	NA	NA	NA
AC022028-1	ENST00000512957	8.46029	-1.56097	1.17905	-1.32392	0.185529	1	NA	NA	NA	NA	NA	NA	NA	NA	NA	NA	NA	NA	NA	NA
AC022031-1	ENST00000498862	8.11226	-0.223117	0.907745	-0.245793	0.805843	1	NA	NA	NA	NA	NA	NA	NA	NA	NA	NA	NA	NA	NA	NA
AC022035-1	ENST00000509396	12.1061	-0.966965	0.999801	-0.967158	0.333465	1	NA	NA	NA	NA	NA	NA	NA	NA	NA	NA	NA	NA	NA	NA
AC022046-2	ENST00000481678	0.491272	2.72617	4.91613	0.554536	0.579212	NA	NA	NA	NA	NA	NA	NA	NA	NA	NA	NA	NA	NA	NA	NA
AC022075-1	ENST00000500682	15.0824	-0.896273	0.792904	-1.13037	0.258321	1	NA	NA	NA	NA	NA	NA	NA	NA	NA	NA	NA	NA	NA	NA
AC022087-1	ENST00000499624	44.8437	-0.0591728	0.425514	-0.139062	0.889401	1	NA	NA	NA	NA	NA	NA	NA	NA	NA	NA	NA	NA	NA	NA
AC022087-3	ENST00000506446	1.86923	3.46438	2.1828	1.58713	0.112484	NA	NA	NA	NA	NA	NA	NA	NA	NA	NA	NA	NA	NA	NA	NA
AC022096-2	ENST00000503510	5.9832	0.069052	1.32822	0.0519884	0.958538	1	NA	NA	NA	NA	NA	NA	NA	NA	NA	NA	NA	NA	NA	NA
AC022098-1	ENST00000498856	61.6876	0.590491	0.433173	1.36318	0.172827	1	NA	NA	NA	NA	NA	NA	NA	NA	NA	NA	NA	NA	NA	NA
AC022100-2	ENST00000485915	0.425881	-0.910465	3.03414	-0.300073	0.764121	NA	NA	NA	NA	NA	NA	NA	NA	NA	NA	NA	NA	NA	NA	NA
AC022150-1	ENST00000356108	32.1819	0.208744	0.532911	0.391706	0.695275	1	NA	NA	NA	NA	NA	NA	NA	NA	NA	NA	NA	NA	NA	NA
AC022150-2	ENST00000502966	8.66938	-0.900381	0.985241	-0.913869	0.360786	1	NA	NA	NA	NA	NA	NA	NA	NA	NA	NA	NA	NA	NA	NA
AC022165-1	ENST00000508094	25.0614	0.493847	0.817112	0.604381	0.54559	1	NA	NA	NA	NA	NA	NA	NA	NA	NA	NA	NA	NA	NA	NA
AC022173-2	ENST00000418554	1.34786	-2.20725	4.30776	-0.512389	0.608379	NA	NA	NA	NA	NA	NA	NA	NA	NA	NA	NA	NA	NA	NA	NA
AC022201-4	ENST00000452525	3.71892	-0.105271	1.14513	-0.0919294	0.926754	1	NA	NA	NA	NA	NA	NA	NA	NA	NA	NA	NA	NA	NA	NA
AC022201-5	ENST00000445084	1.31923	2.63398	3.26715	0.806201	0.420127	NA	NA	NA	NA	NA	NA	NA	NA	NA	NA	NA	NA	NA	NA	NA
AC022267-1	ENST00000513475	2.72301	0.844371	2.42074	0.348807	0.727234	NA	NA	NA	NA	NA	NA	NA	NA	NA	NA	NA	NA	NA	NA	NA
AC022296-1	ENST00000492856	0.286937	-2.20964	4.95038	-0.446358	0.655339	NA	NA	NA	NA	NA	NA	NA	NA	NA	NA	NA	NA	NA	NA	NA
AC022311-1	ENST00000412134	7.69689	-1.10195	1.11461	-0.988645	0.322837	1	NA	NA	NA	NA	NA	NA	NA	NA	NA	NA	NA	NA	NA	NA
AC022335-1	ENST00000480543	5.69619	-3.65015	2.95173	-1.23661	NA	NA	NA	NA	NA	NA	NA	NA	NA	NA	NA	NA	NA	NA	NA	NA
AC022367-1	ENST00000464681	0.428981	3.38271	4.8947	0.691097	0.489504	NA	NA	NA	NA	NA	NA	NA	NA	NA	NA	NA	NA	NA	NA	NA
AC022400-1	ENST00000500011	65.9121	0.473572	0.631656	0.749731	0.453417	1	NA	NA	NA	NA	NA	NA	NA	NA	NA	NA	NA	NA	NA	NA
AC022405-2	ENST00000499988	61.0924	-0.400086	0.510842	-0.783189	0.433516	1	NA	NA	NA	NA	NA	NA	NA	NA	NA	NA	NA	NA	NA	NA
AC022408-1	ENST00000476341	0.346653	0.260156	3.14786	0.0826455	0.934133	NA	NA	NA	NA	NA	NA	NA	NA	NA	NA	NA	NA	NA	NA	NA
AC022409-1	ENST00000501220	15.8155	-0.0502895	0.796596	-0.0631305	0.949663	1	NA	NA	NA	NA	NA	NA	NA	NA	NA	NA	NA	NA	NA	NA
AC022415-1	ENST00000483313	0.270105	-0.558639	4.96435	-0.11253	0.910403	NA	NA	NA	NA	NA	NA	NA	NA	NA	NA	NA	NA	NA	NA	NA
AC022431-3	ENST00000431789	14.664	0.631509	0.652721	0.967503	0.333293	1	NA	NA	NA	NA	NA	NA	NA	NA	NA	NA	NA	NA	NA	NA
AC022486-1	ENST00000510613	0.841565	-0.510679	2.91644	-0.175104	0.860998	NA	NA	NA	NA	NA	NA	NA	NA	NA	NA	NA	NA	NA	NA	NA
AC022532-1	ENST00000490655	0.287354	-0.959635	4.92892	-0.194695	0.845632	NA	NA	NA	NA	NA	NA	NA	NA	NA	NA	NA	NA	NA	NA	NA
AC022555-1	ENST00000506428	8.73399	0.0919298	1.12768	0.0815213	0.935027	1	NA	NA	NA	NA	NA	NA	NA	NA	NA	NA	NA	NA	NA	NA
AC022558-1	ENST00000500334	1.59544	-1.24924	1.58807	-0.786641	0.431492	NA	NA	NA	NA	NA	NA	NA	NA	NA	NA	NA	NA	NA	NA	NA
AC022559-1	ENST00000491679	0.145693	1.00155	4.97542	0.201299	0.840465	NA	NA	NA	NA	NA	NA	NA	NA	NA	NA	NA	NA	NA	NA	NA
AC022596-1	ENST00000444558	23.3273	0.649296	0.864725	0.75087	0.452731	1	NA	NA	NA	NA	NA	NA	NA	NA	NA	NA	NA	NA	NA	NA
AC022596-6	ENST00000425692	1.85886	-1.47364	2.36021	-0.624369	0.532386	NA	NA	NA	NA	NA	NA	NA	NA	NA	NA	NA	NA	NA	NA	NA
AC022598-1	ENST00000478127	1.17112	1.46993	2.73386	0.537676	0.590801	NA	NA	NA	NA	NA	NA	NA	NA	NA	NA	NA	NA	NA	NA	NA
AC022616-1	ENST00000344403	2.39166	1.33337	3.13299	0.425591	0.670406	NA	NA	NA	NA	NA	NA	NA	NA	NA	NA	NA	NA	NA	NA	NA
AC022716-1	ENST00000495608	12.9046	-1.71287	1.24729	-1.37328	0.169667	1	NA	NA	NA	NA	NA	NA	NA	NA	NA	NA	NA	NA	NA	NA
AC022724-2	ENST00000507923	51.9315	0.0861265	0.509097	0.169175	0.865659	1	NA	NA	NA	NA	NA	NA	NA	NA	NA	NA	NA	NA	NA	NA
AC022731-2	ENST00000462522	3.38477	-0.0158342	1.08897	-0.0145405	0.988399	NA	NA	NA	NA	NA	NA	NA	NA	NA	NA	NA	NA	NA	NA	NA
AC022816-2	ENST00000436469	8.12164	1.0234	0.909587	1.12513	0.260535	1	NA	NA	NA	NA	NA	NA	NA	NA	NA	NA	NA	NA	NA	NA
AC022826-1	ENST00000476020	1.26324	0.0801172	2.61866	0.0305948	0.975593	NA	NA	NA	NA	NA	NA	NA	NA	NA	NA	NA	NA	NA	NA	NA
AC022861-4	ENST00000466170	1.36794	-0.163366	2.19279	-0.0745016	0.940611	NA	NA	NA	NA	NA	NA	NA	NA	NA	NA	NA	NA	NA	NA	NA
AC022878-1	ENST00000487144	0.17461	0.234962	4.96177	0.0473545	0.962231	NA	NA	NA	NA	NA	NA	NA	NA	NA	NA	NA	NA	NA	NA	NA
AC022884-1	ENST00000500155	4.95866	-0.362336	1.26184	-0.287148	0.773999	1	NA	NA	NA	NA	NA	NA	NA	NA	NA	NA	NA	NA	NA	NA
AC022911-1	ENST00000500096	25.4227	0.520233	0.965105	0.539043	0.589857	1	NA	NA	NA	NA	NA	NA	NA	NA	NA	NA	NA	NA	NA	NA
AC022916-1	ENST00000499949	18.6805	0.310461	0.659291	0.470901	0.637711	1	NA	NA	NA	NA	NA	NA	NA	NA	NA	NA	NA	NA	NA	NA
AC023024-1	ENST00000501697	13.8345	0.289217	0.744227	0.388614	0.697562	1	NA	NA	NA	NA	NA	NA	NA	NA	NA	NA	NA	NA	NA	NA
AC023024-2	ENST00000398226	15.0006	1.18787	0.790887	1.50194	0.133112	1	NA	NA	NA	NA	NA	NA	NA	NA	NA	NA	NA	NA	NA	NA
AC023055-2	ENST00000478241	27.9234	0.187348	0.573366	0.32675	0.743857	1	0.311509	1.00156	4.97542	0.201302	0.840463	NA	NA	NA	NA	NA	NA	NA	NA	NA
AC023115-2	ENST00000450294	0.235203	2.02704	4.9406	0.410282	0.681599	NA	NA	NA	NA	NA	NA	NA	NA	NA	NA	NA	NA	NA	NA	NA
AC023115-3	ENST00000452716	4.72569	-1.07903	1.50535	-0.7168	0.473498	1	NA	NA	NA	NA	NA	NA	NA	NA	NA	NA	NA	NA	NA	NA
AC023115-4	ENST00000450944	1.47822	-0.414641	2.24904	-0.184363	0.853729	NA	NA	NA	NA	NA	NA	NA	NA	NA	NA	NA	NA	NA	NA	NA
AC023128-1	ENST00000432431	0.859411	0.513066	2.36399	0.217034	0.828182	NA	NA	NA	NA	NA	NA	NA	NA	NA	NA	NA	NA	NA	NA	NA
AC023137-2	ENST00000448241	0.73982	3.6908	3.60324	1.0243	0.305694	NA	NA	NA	NA	NA	NA	NA	NA	NA	NA	NA	NA	NA	NA	NA
AC023161-1	ENST00000478417	4.13389	0.624278	1.26006	0.495436	0.620292	1	NA	NA	NA	NA	NA	NA	NA	NA	NA	NA	NA	NA	NA	NA
AC023162-1	ENST00000463779	305.408	-0.265184	0.30327	-0.874415	0.381892	1	NA	NA	NA	NA	NA	NA	NA	NA	NA	NA	NA	NA	NA	NA
AC023347-1	ENST00000435352	2.18869	0.0335064	1.38879	0.0241264	0.980752	NA	NA	NA	NA	NA	NA	NA	NA	NA	NA	NA	NA	NA	NA	NA
AC023355-2	ENST00000511239	29.0355	-0.0770068	0.783598	-0.0982733	0.921715	1	NA	NA	NA	NA	NA	NA	NA	NA	NA	NA	NA	NA	NA	NA
AC023355-3	ENST00000500769	4.68391	-0.514139	1.35907	-0.378302	0.705206	1	NA	NA	NA	NA	NA	NA	NA	NA	NA	NA	NA	NA	NA	NA
AC023469-2	ENST00000425983	2.79213	-4.77756	3.45224	-1.3839	0.166389	NA	NA	NA	NA	NA	NA	NA	NA	NA	NA	NA	NA	NA	NA	NA
AC023481-1	ENST00000435368	1.88597	-2.54586	2.67882	-0.950365	0.341927	NA	NA	NA	NA	NA	NA	NA	NA	NA	NA	NA	NA	NA	NA	NA
AC023490-1	ENST00000438669	1.48194	-3.73813	4.31131	-0.867052	0.385913	NA	NA	NA	NA	NA	NA	NA	NA	NA	NA	NA	NA	NA	NA	NA
AC023490-2	ENST00000426653	1.01721	-2.59985	2.13237	-1.21923	0.222757	NA	NA	NA	NA	NA	NA	NA	NA	NA	NA	NA	NA	NA	NA	NA
AC023509-1	ENST00000499621	2.73975	2.38977	2.0986	1.13875	0.254809	NA	NA	NA	NA	NA	NA	NA	NA	NA	NA	NA	NA	NA	NA	NA
AC023590-1	ENST00000366457	20.8064	0.513851	0.524221	0.980217	0.326979	1	NA	NA	NA	NA	NA	NA	NA	NA	NA	NA	NA	NA	NA	NA
AC023669-1	ENST00000414915	0.458935	-1.98682	4.95846	-0.400692	0.688647	NA	NA	NA	NA	NA	NA	NA	NA	NA	NA	NA	NA	NA	NA	NA
AC023672-2	ENST00000424355	1.02518	-3.57962	4.85298	-0.737612	0.46075	NA	NA	NA	NA	NA	NA	NA	NA	NA	NA	NA	NA	NA	NA	NA
AC023797-1	ENST00000441644	0.369958	0	4.99736	0	1	NA	NA	NA	NA	NA	NA	NA	NA	NA	NA	NA	NA	NA	NA	NA
AC023818-1	ENST00000501305	25.4377	0.364017	0.720601	0.505157	0.613448	1	NA	NA	NA	NA	NA	NA	NA	NA	NA	NA	NA	NA	NA	NA
AC023818-3	ENST00000514746	6.47372	0.464336	1.43497	0.323585	0.746252	1	NA	NA	NA	NA	NA	NA	NA	NA	NA	NA	NA	NA	NA	NA
AC023818-4	ENST00000504200	13.9692	0.595129	0.957411	0.621602	0.534204	1	NA	NA	NA	NA	NA	NA	NA	NA	NA	NA	NA	NA	NA	NA
AC023830-1	ENST00000492248	7.47181	0.276367	1.35066	0.204616	0.837872	1	NA	NA	NA	NA	NA	NA	NA	NA	NA	NA	NA	NA	NA	NA
AC023830-2	ENST00000501445	9.99803	1.48336	1.45818	1.01727	0.309025	1	NA	NA	NA	NA	NA	NA	NA	NA	NA	NA	NA	NA	NA	NA
AC023830-3	ENST00000444310	16.6277	1.15932	1.15649	1.00245	0.316128	1	NA	NA	NA	NA	NA	NA	NA	NA	NA	NA	NA	NA	NA	NA
AC023830-4	ENST00000500013	18.9357	-1.46132	0.829584	-1.7615	0.078153	1	NA	NA	NA	NA	NA	NA	NA	NA	NA	NA	NA	NA	NA	NA
AC023933-1	ENST00000492591	0.437068	1.19812	4.87215	0.245911	0.805751	NA	NA	NA	NA	NA	NA	NA	NA	NA	NA	NA	NA	NA	NA	NA
AC024028-1	ENST00000437145	1.47487	0	4.99736	0	1	NA	NA	NA	NA	NA	NA	NA	NA	NA	NA	NA	NA	NA	NA	NA
AC024032-1	ENST00000475674	0.305567	0	4.99736	0	1	NA	NA	NA	NA	NA	NA	NA	NA	NA	NA	NA	NA	NA	NA	NA
AC024075-1	ENST00000499938	44.7247	-0.417099	0.549759	-0.758694	0.448036	1	NA	NA	NA	NA	NA	NA	NA	NA	NA	NA	NA	NA	NA	NA
AC024084-1	ENST00000440744	0.235128	-1.93082	4.96068	-0.389226	0.697109	NA	NA	NA	NA	NA	NA	NA	NA	NA	NA	NA	NA	NA	NA	NA
AC024085-2	ENST00000504316	3.59711	-2.75458	1.98684	-1.38641	0.165622	NA	NA	NA	NA	NA	NA	NA	NA	NA	NA	NA	NA	NA	NA	NA
AC024132-1	ENST00000382007	3.13209	-1.49061	1.33356	-1.11777	0.263666	NA	NA	NA	NA	NA	NA	NA	NA	NA	NA	NA	NA	NA	NA	NA
AC024168-2	ENST00000412804	1.78226	0.452275	2.46424	0.183536	0.854378	NA	NA	NA	NA	NA	NA	NA	NA	NA	NA	NA	NA	NA	NA	NA
AC024171-1	ENST00000510631	4.89279	-4.58116	1.52165	-3.01066	0.00260681	0.251533	NA	NA	NA	NA	NA	NA	NA	NA	NA	NA	NA	NA	NA	NA
AC024267-2	ENST00000501110	6.58147	-0.44681	1.43492	-0.311384	0.755509	1	NA	NA	NA	NA	NA	NA	NA	NA	NA	NA	NA	NA	NA	NA
AC024270-1	ENST00000299633	4.94356	-1.1209	1.26151	-0.888544	0.374248	1	NA	NA	NA	NA	NA	NA	NA	NA	NA	NA	NA	NA	NA	NA
AC024361-1	ENST00000500746	1.86884	0.925861	1.73046	0.535038	0.592624	NA	NA	NA	NA	NA	NA	NA	NA	NA	NA	NA	NA	NA	NA	NA
AC024367-2	ENST00000464971	2.64073	-1.75729	1.29317	-1.3589	0.174179	NA	NA	NA	NA	NA	NA	NA	NA	NA	NA	NA	NA	NA	NA	NA
AC024560-1	ENST00000452620	13.0812	-0.317139	0.993576	-0.31919	0.749583	1	NA	NA	NA	NA	NA	NA	NA	NA	NA	NA	NA	NA	NA	NA
AC024560-2	ENST00000424493	3.32716	-0.962791	2.09423	-0.459735	0.645706	NA	NA	NA	NA	NA	NA	NA	NA	NA	NA	NA	NA	NA	NA	NA
AC024560-3	ENST00000449003	14.8505	0.368353	0.857585	0.429524	0.667542	1	NA	NA	NA	NA	NA	NA	NA	NA	NA	NA	NA	NA	NA	NA
AC024569-1	ENST00000502414	6.45902	0.678597	0.923585	0.734743	0.462496	1	NA	NA	NA	NA	NA	NA	NA	NA	NA	NA	NA	NA	NA	NA
AC024575-2	ENST00000251473	23.8505	0.277673	2.82447	0.0983096	0.921686	1	0.313537	0	4.99736	0	1	NA	NA	NA	NA	NA	NA	NA	NA	NA
AC024580-3	ENST00000505773	9.76625	0.737846	1.22149	0.604051	0.545809	1	NA	NA	NA	NA	NA	NA	NA	NA	NA	NA	NA	NA	NA	NA
AC024587-1	ENST00000476421	0.227669	-0.356749	4.95292	-0.0720279	0.94258	NA	NA	NA	NA	NA	NA	NA	NA	NA	NA	NA	NA	NA	NA	NA
AC024589-1	ENST00000509556	70.8047	0.184158	0.45045	0.408831	0.682664	1	NA	NA	NA	NA	NA	NA	NA	NA	NA	NA	NA	NA	NA	NA
AC024592-1	ENST00000512415	11.5269	0.81838	1.39094	0.588365	0.556287	1	NA	NA	NA	NA	NA	NA	NA	NA	NA	NA	NA	NA	NA	NA
AC024597-1	ENST00000496150	15.074	1.05548	0.863211	1.22274	0.221428	1	NA	NA	NA	NA	NA	NA	NA	NA	NA	NA	NA	NA	NA	NA
AC024619-2	ENST00000426489	1.24132	-0.0223075	3.21107	-0.006947	0.994457	NA	NA	NA	NA	NA	NA	NA	NA	NA	NA	NA	NA	NA	NA	NA
AC024704-2	ENST00000435407	0.309126	0	4.99736	0	1	NA	NA	NA	NA	NA	NA	NA	NA	NA	NA	NA	NA	NA	NA	NA
AC024896-1	ENST00000500632	18.8216	-1.36943	0.797527	-1.7171	0.0859618	1	NA	NA	NA	NA	NA	NA	NA	NA	NA	NA	NA	NA	NA	NA
AC024902-1	ENST00000492147	1.58115	2.84162	1.91186	1.48631	0.137197	NA	NA	NA	NA	NA	NA	NA	NA	NA	NA	NA	NA	NA	NA	NA
AC024910-2	ENST00000414969	1.82695	1.06824	1.50849	0.708155	0.478849	NA	NA	NA	NA	NA	NA	NA	NA	NA	NA	NA	NA	NA	NA	NA
AC024937-1	ENST00000397577	53.8793	0.210782	0.836276	0.252049	0.801003	1	NA	NA	NA	NA	NA	NA	NA	NA	NA	NA	NA	NA	NA	NA
AC024937-4	ENST00000354937	9.97869	0.179043	1.23267	0.145248	0.884515	1	NA	NA	NA	NA	NA	NA	NA	NA	NA	NA	NA	NA	NA	NA
AC024952-1	ENST00000493781	1.13133	2.19782	2.1315	1.03111	0.302487	NA	NA	NA	NA	NA	NA	NA	NA	NA	NA	NA	NA	NA	NA	NA
AC025029-1	ENST00000504060	11.0425	-0.784133	1.00315	-0.781669	0.434409	1	NA	NA	NA	NA	NA	NA	NA	NA	NA	NA	NA	NA	NA	NA
AC025164-1	ENST00000499685	2.65567	-2.41242	1.24768	-1.93352	0.0531725	NA	NA	NA	NA	NA	NA	NA	NA	NA	NA	NA	NA	NA	NA	NA
AC025165-3	ENST00000501036	3.07309	2.78521	1.88235	1.47965	0.138968	NA	NA	NA	NA	NA	NA	NA	NA	NA	NA	NA	NA	NA	NA	NA
AC025165-8	ENST00000356672	2.43961	1.0429	1.60371	0.650307	0.515494	NA	NA	NA	NA	NA	NA	NA	NA	NA	NA	NA	NA	NA	NA	NA
AC025171-1	ENST00000508913	1.12284	1.65534	1.94967	0.849036	0.395861	NA	NA	NA	NA	NA	NA	NA	NA	NA	NA	NA	NA	NA	NA	NA
AC025211-1	ENST00000511192	1.31567	-1.05303	2.0857	-0.504882	0.613642	NA	NA	NA	NA	NA	NA	NA	NA	NA	NA	NA	NA	NA	NA	NA
AC025211-2	ENST00000472370	0.176754	-1.09488	4.98558	-0.219609	0.826176	NA	NA	NA	NA	NA	NA	NA	NA	NA	NA	NA	NA	NA	NA	NA
AC025260-3	ENST00000490246	8.75128	-0.757661	1.21645	-0.622846	0.533385	1	NA	NA	NA	NA	NA	NA	NA	NA	NA	NA	NA	NA	NA	NA
AC025260-4	ENST00000499137	62.3309	0.181803	0.592068	0.307064	0.758795	1	NA	NA	NA	NA	NA	NA	NA	NA	NA	NA	NA	NA	NA	NA
AC025261-1	ENST00000505974	10.1073	0.090071	0.743949	0.121072	0.903634	1	NA	NA	NA	NA	NA	NA	NA	NA	NA	NA	NA	NA	NA	NA
AC025263-1	ENST00000501387	3.51782	1.61175	1.82128	0.884956	0.37618	NA	NA	NA	NA	NA	NA	NA	NA	NA	NA	NA	NA	NA	NA	NA
AC025268-2	ENST00000513247	27.9766	-0.305793	0.730136	-0.418817	0.67535	1	NA	NA	NA	NA	NA	NA	NA	NA	NA	NA	NA	NA	NA	NA
AC025272-1	ENST00000510374	57.2972	-0.268148	0.616458	-0.434981	0.663576	1	NA	NA	NA	NA	NA	NA	NA	NA	NA	NA	NA	NA	NA	NA
AC025283-4	ENST00000471587	0.100867	-1.09489	4.98558	-0.219611	0.826174	NA	NA	NA	NA	NA	NA	NA	NA	NA	NA	NA	NA	NA	NA	NA
AC025283-6	ENST00000478750	1.14135	-3.13654	4.91598	-0.63803	0.523454	NA	NA	NA	NA	NA	NA	NA	NA	NA	NA	NA	NA	NA	NA	NA
AC025287-4	ENST00000474110	1.84952	0.811609	1.71818	0.472367	0.636665	NA	NA	NA	NA	NA	NA	NA	NA	NA	NA	NA	NA	NA	NA	NA
AC025335-1	ENST00000324348	39.0994	-0.329561	0.512765	-0.642713	0.52041	1	NA	NA	NA	NA	NA	NA	NA	NA	NA	NA	NA	NA	NA	NA
AC025370-1	ENST00000507589	37.3402	0.00205442	0.635831	0.00323107	0.997422	1	NA	NA	NA	NA	NA	NA	NA	NA	NA	NA	NA	NA	NA	NA
AC025419-1	ENST00000511935	4.46226	0.557771	1.59344	0.350041	0.726308	1	NA	NA	NA	NA	NA	NA	NA	NA	NA	NA	NA	NA	NA	NA
AC025431-1	ENST00000498888	3.69193	-3.3204	2.01233	-1.65002	0.098938	1	NA	NA	NA	NA	NA	NA	NA	NA	NA	NA	NA	NA	NA	NA
AC025442-1	ENST00000479561	12.2728	-2.65748	1.91763	-1.38581	NA	NA	NA	NA	NA	NA	NA	NA	NA	NA	NA	NA	NA	NA	NA	NA
AC025442-3	ENST00000521596	0.545338	-2.28783	4.88004	-0.468814	0.639203	NA	NA	NA	NA	NA	NA	NA	NA	NA	NA	NA	NA	NA	NA	NA
AC025449-2	ENST00000490461	2.25308	1.43936	1.71177	0.840863	0.400424	NA	NA	NA	NA	NA	NA	NA	NA	NA	NA	NA	NA	NA	NA	NA
AC025518-1	ENST00000479993	28.0751	-0.152599	0.567654	-0.268823	0.788066	1	0.198984	-2.65615	4.93735	-0.537972	0.590597	NA	NA	NA	NA	NA	NA	NA	NA	NA
AC025562-1	ENST00000493520	2.37721	2.14316	1.72852	1.23988	0.215018	NA	NA	NA	NA	NA	NA	NA	NA	NA	NA	NA	NA	NA	NA	NA
AC025569-1	ENST00000501222	9.27163	0.607477	1.08427	0.560264	0.575299	1	NA	NA	NA	NA	NA	NA	NA	NA	NA	NA	NA	NA	NA	NA
AC025573-1	ENST00000437079	2.82197	0	4.99736	0	1	NA	NA	NA	NA	NA	NA	NA	NA	NA	NA	NA	NA	NA	NA	NA
AC025580-3	ENST00000458245	3.55501	2.56202	1.79958	1.42368	0.15454	NA	NA	NA	NA	NA	NA	NA	NA	NA	NA	NA	NA	NA	NA	NA
AC025627-5	ENST00000454535	1.0114	0.589769	2.29286	0.25722	0.797009	NA	NA	NA	NA	NA	NA	NA	NA	NA	NA	NA	NA	NA	NA	NA
AC025627-6	ENST00000420951	0.476977	-0.242118	3.80551	-0.0636231	0.94927	NA	NA	NA	NA	NA	NA	NA	NA	NA	NA	NA	NA	NA	NA	NA
AC025627-7	ENST00000469340	5.51875	-1.56676	1.6082	-0.974229	0.329943	1	0.204947	1.10163	4.97361	0.221496	0.824706	NA	NA	NA	NA	NA	NA	NA	NA	NA
AC025750-8	ENST00000366212	15.2616	-0.424223	0.70666	-0.600321	0.548292	1	NA	NA	NA	NA	NA	NA	NA	NA	NA	NA	NA	NA	NA	NA
AC025857-1	ENST00000505496	59.9192	-0.0832698	0.589388	-0.141282	0.887647	1	NA	NA	NA	NA	NA	NA	NA	NA	NA	NA	NA	NA	NA	NA
AC025918-1	ENST00000433570	16.7899	-0.630147	0.773598	-0.814566	0.415321	1	NA	NA	NA	NA	NA	NA	NA	NA	NA	NA	NA	NA	NA	NA
AC025918-2	ENST00000460205	1.68192	-0.648299	2.1988	-0.294842	0.768114	NA	NA	NA	NA	NA	NA	NA	NA	NA	NA	NA	NA	NA	NA	NA
AC026029-1	ENST00000480252	0.158328	0	4.99736	0	1	NA	NA	NA	NA	NA	NA	NA	NA	NA	NA	NA	NA	NA	NA	NA
AC026150-5	ENST00000501830	2.29219	-2.51523	2.82198	-0.891299	0.372769	NA	NA	NA	NA	NA	NA	NA	NA	NA	NA	NA	NA	NA	NA	NA
AC026167-1	ENST00000435651	0.524666	-0.798782	4.86173	-0.1643	0.869495	NA	NA	NA	NA	NA	NA	NA	NA	NA	NA	NA	NA	NA	NA	NA
AC026188-1	ENST00000420000	3.84288	-1.2097	1.07844	-1.12171	0.261986	1	NA	NA	NA	NA	NA	NA	NA	NA	NA	NA	NA	NA	NA	NA
AC026191-1	ENST00000449023	7.32298	-1.32628	1.05377	-1.25861	0.208171	1	NA	NA	NA	NA	NA	NA	NA	NA	NA	NA	NA	NA	NA	NA
AC026202-1	ENST00000482215	0.967104	3.08994	2.17207	1.42258	0.154859	NA	NA	NA	NA	NA	NA	NA	NA	NA	NA	NA	NA	NA	NA	NA
AC026202-3	ENST00000439325	0.423353	0	4.99736	0	1	NA	NA	NA	NA	NA	NA	NA	NA	NA	NA	NA	NA	NA	NA	NA
AC026202-5	ENST00000443087	0.907548	-0.398498	3.81753	-0.104386	0.916863	NA	NA	NA	NA	NA	NA	NA	NA	NA	NA	NA	NA	NA	NA	NA
AC026250-1	ENST00000498905	85.8139	0.0600784	0.460082	0.130582	0.896106	1	NA	NA	NA	NA	NA	NA	NA	NA	NA	NA	NA	NA	NA	NA
AC026250-2	ENST00000499953	5.2357	-2.17112	2.00022	-1.08544	0.277726	1	NA	NA	NA	NA	NA	NA	NA	NA	NA	NA	NA	NA	NA	NA
AC026250-4	ENST00000500698	15.6172	0.527704	0.834459	0.63239	0.527132	1	NA	NA	NA	NA	NA	NA	NA	NA	NA	NA	NA	NA	NA	NA
AC026271-1	ENST00000507743	9.61247	-2.36875	1.11822	-2.11831	0.0341487	0.853521	NA	NA	NA	NA	NA	NA	NA	NA	NA	NA	NA	NA	NA	NA
AC026333-1	ENST00000502465	8.11012	-0.471422	1.25626	-0.375259	0.707468	1	NA	NA	NA	NA	NA	NA	NA	NA	NA	NA	NA	NA	NA	NA
AC026336-1	ENST00000505807	16.526	-0.842895	1.77825	-0.474002	0.635498	1	NA	NA	NA	NA	NA	NA	NA	NA	NA	NA	NA	NA	NA	NA
AC026362-1	ENST00000506255	6.97117	1.79265	0.980965	1.82744	0.0676342	1	NA	NA	NA	NA	NA	NA	NA	NA	NA	NA	NA	NA	NA	NA
AC026366-2	ENST00000514257	15.7267	0.12589	0.806442	0.156106	0.87595	1	NA	NA	NA	NA	NA	NA	NA	NA	NA	NA	NA	NA	NA	NA
AC026369-1	ENST00000508953	14.7387	0.0430062	0.850953	0.0505389	0.959693	1	NA	NA	NA	NA	NA	NA	NA	NA	NA	NA	NA	NA	NA	NA
AC026406-1	ENST00000486501	0.814705	2.02709	4.9406	0.410292	0.681591	NA	NA	NA	NA	NA	NA	NA	NA	NA	NA	NA	NA	NA	NA	NA
AC026412-1	ENST00000520183	11.2549	-0.522127	0.659267	-0.791982	0.428371	1	NA	NA	NA	NA	NA	NA	NA	NA	NA	NA	NA	NA	NA	NA
AC026449-1	ENST00000499037	1.58632	-0.0120454	3.29725	-0.0036532	0.997085	NA	NA	NA	NA	NA	NA	NA	NA	NA	NA	NA	NA	NA	NA	NA
AC026458-1	ENST00000513860	24.7922	0.403676	0.745181	0.541716	0.588014	1	NA	NA	NA	NA	NA	NA	NA	NA	NA	NA	NA	NA	NA	NA
AC026461-1	ENST00000522641	0.640689	0.960834	3.48451	0.275744	0.782745	NA	NA	NA	NA	NA	NA	NA	NA	NA	NA	NA	NA	NA	NA	NA
AC026462-1	ENST00000510238	2.24492	1.94809	2.08881	0.932633	0.351009	NA	NA	NA	NA	NA	NA	NA	NA	NA	NA	NA	NA	NA	NA	NA
AC026624-1	ENST00000499526	16.1821	0.448436	0.712681	0.629224	0.529202	1	NA	NA	NA	NA	NA	NA	NA	NA	NA	NA	NA	NA	NA	NA
AC026689-1	ENST00000469593	0.0923619	0.624518	4.98339	0.12532	0.90027	NA	NA	NA	NA	NA	NA	NA	NA	NA	NA	NA	NA	NA	NA	NA
AC026764-3	ENST00000486576	0.22551	0	4.99736	0	1	NA	NA	NA	NA	NA	NA	NA	NA	NA	NA	NA	NA	NA	NA	NA
AC026765-2	ENST00000508109	5.10615	0.338994	0.995696	0.340459	0.733511	1	NA	NA	NA	NA	NA	NA	NA	NA	NA	NA	NA	NA	NA	NA
AC026801-2	ENST00000507140	101.177	-0.189873	0.398357	-0.47664	0.633618	1	0.56909	2.56007	4.86696	0.526011	0.598881	NA	NA	NA	NA	NA	NA	NA	NA	NA
AC026801-3	ENST00000465227	3.02322	-0.377692	1.74095	-0.216946	0.828251	NA	NA	NA	NA	NA	NA	NA	NA	NA	NA	NA	NA	NA	NA	NA
AC026803-14	ENST00000416432	3.94081	-2.59712	1.94933	-1.33232	0.182756	1	NA	NA	NA	NA	NA	NA	NA	NA	NA	NA	NA	NA	NA	NA
AC026887-1	ENST00000500991	4.87618	1.4925	1.30907	1.14012	0.254235	1	NA	NA	NA	NA	NA	NA	NA	NA	NA	NA	NA	NA	NA	NA
AC026898-1	ENST00000473801	0.414581	0	3.77042	0	1	NA	NA	NA	NA	NA	NA	NA	NA	NA	NA	NA	NA	NA	NA	NA
AC026904-1	ENST00000430626	11.0739	0.432071	1.01125	0.427264	0.669187	1	NA	NA	NA	NA	NA	NA	NA	NA	NA	NA	NA	NA	NA	NA
AC026956-1	ENST00000509213	12.4841	0.391349	1.01702	0.3848	0.700385	1	NA	NA	NA	NA	NA	NA	NA	NA	NA	NA	NA	NA	NA	NA
AC026979-1	ENST00000509266	10.6738	0.116996	0.574086	0.203795	0.838513	1	NA	NA	NA	NA	NA	NA	NA	NA	NA	NA	NA	NA	NA	NA
AC026992-1	ENST00000494456	1.69417	-0.113153	1.99423	-0.0567401	0.954752	NA	NA	NA	NA	NA	NA	NA	NA	NA	NA	NA	NA	NA	NA	NA
AC027006-1	ENST00000501209	3.81961	-0.709068	1.52525	-0.464885	0.642014	1	NA	NA	NA	NA	NA	NA	NA	NA	NA	NA	NA	NA	NA	NA
AC027119-1	ENST00000425894	0.846059	0.12206	3.54224	0.0344585	0.972512	NA	NA	NA	NA	NA	NA	NA	NA	NA	NA	NA	NA	NA	NA	NA
AC027124-4	ENST00000424112	1.10809	1.51373	3.84611	0.393574	0.693895	NA	NA	NA	NA	NA	NA	NA	NA	NA	NA	NA	NA	NA	NA	NA
AC027129-1	ENST00000498222	1.58818	-0.0452424	1.7589	-0.025722	0.979479	NA	NA	NA	NA	NA	NA	NA	NA	NA	NA	NA	NA	NA	NA	NA
AC027220-1	ENST00000505666	1.68412	-5.3178	2.53514	-2.09764	0.035937	NA	NA	NA	NA	NA	NA	NA	NA	NA	NA	NA	NA	NA	NA	NA
AC027237-1	ENST00000500759	10.6023	-2.0213	1.04803	-1.92866	0.0537731	0.979302	NA	NA	NA	NA	NA	NA	NA	NA	NA	NA	NA	NA	NA	NA
AC027237-2	ENST00000501805	3.33305	-1.91027	3.34185	-0.571623	0.567578	NA	NA	NA	NA	NA	NA	NA	NA	NA	NA	NA	NA	NA	NA	NA
AC027250-1	ENST00000475154	0.964589	-0.138164	3.21725	-0.0429447	0.965746	NA	NA	NA	NA	NA	NA	NA	NA	NA	NA	NA	NA	NA	NA	NA
AC027250-2	ENST00000470013	0.596208	0.576602	2.296	0.251134	0.801711	NA	NA	NA	NA	NA	NA	NA	NA	NA	NA	NA	NA	NA	NA	NA
AC027269-2	ENST00000455947	19.963	0.659736	0.65372	1.0092	0.312878	1	NA	NA	NA	NA	NA	NA	NA	NA	NA	NA	NA	NA	NA	NA
AC027281-1	ENST00000513068	20.2059	-1.11454	0.814244	-1.3688	0.171062	1	NA	NA	NA	NA	NA	NA	NA	NA	NA	NA	NA	NA	NA	NA
AC027288-1	ENST00000477319	1.45079	1.09334	1.60011	0.683292	0.494422	NA	NA	NA	NA	NA	NA	NA	NA	NA	NA	NA	NA	NA	NA	NA
AC027317-2	ENST00000515264	7.76912	-0.514523	0.838848	-0.613368	0.539633	1	NA	NA	NA	NA	NA	NA	NA	NA	NA	NA	NA	NA	NA	NA
AC027323-1	ENST00000517526	31.272	-0.306422	0.67327	-0.455125	0.649019	1	NA	NA	NA	NA	NA	NA	NA	NA	NA	NA	NA	NA	NA	NA
AC027419-1	ENST00000470060	0.230168	0	4.99736	0	1	NA	NA	NA	NA	NA	NA	NA	NA	NA	NA	NA	NA	NA	NA	NA
AC027601-1	ENST00000434351	12.8715	0.859671	1.4036	0.612478	0.540222	1	NA	NA	NA	NA	NA	NA	NA	NA	NA	NA	NA	NA	NA	NA
AC027601-2	ENST00000414089	6.87099	-1.34342	1.80856	-0.742811	0.457596	1	NA	NA	NA	NA	NA	NA	NA	NA	NA	NA	NA	NA	NA	NA
AC027607-1	ENST00000499638	30.5727	0.389955	0.588572	0.662544	0.507623	1	NA	NA	NA	NA	NA	NA	NA	NA	NA	NA	NA	NA	NA	NA
AC027612-3	ENST00000436174	1.21261	-4.90645	4.33529	-1.13175	0.257741	NA	NA	NA	NA	NA	NA	NA	NA	NA	NA	NA	NA	NA	NA	NA
AC027644-2	ENST00000511755	47.775	0.00048244	0.518172	0.00093104	0.999257	1	NA	NA	NA	NA	NA	NA	NA	NA	NA	NA	NA	NA	NA	NA
AC027644-3	ENST00000448315	3.28973	-0.700616	1.98522	-0.352916	0.724152	NA	NA	NA	NA	NA	NA	NA	NA	NA	NA	NA	NA	NA	NA	NA
AC027667-1	ENST00000324472	10.696	0.634966	1.28049	0.495876	0.619982	1	NA	NA	NA	NA	NA	NA	NA	NA	NA	NA	NA	NA	NA	NA
AC027674-1	ENST00000399384	2.01244	-1.9903	1.75629	-1.13325	0.257111	NA	NA	NA	NA	NA	NA	NA	NA	NA	NA	NA	NA	NA	NA	NA
AC027702-1	ENST00000465197	6.19857	-1.27728	0.883509	-1.44569	0.148265	1	NA	NA	NA	NA	NA	NA	NA	NA	NA	NA	NA	NA	NA	NA
AC027708-1	ENST00000503768	79.1454	1.21323	1.30446	0.930063	0.352339	1	NA	NA	NA	NA	NA	NA	NA	NA	NA	NA	NA	NA	NA	NA
AC027763-1	ENST00000443997	4.20384	-0.482779	1.45698	-0.331356	0.740376	1	NA	NA	NA	NA	NA	NA	NA	NA	NA	NA	NA	NA	NA	NA
AC034110-1	ENST00000501504	36.5086	-0.543274	0.431166	-1.26001	0.207666	1	NA	NA	NA	NA	NA	NA	NA	NA	NA	NA	NA	NA	NA	NA
AC034110-2	ENST00000501193	15.0214	-1.01894	0.622104	-1.6379	0.101442	1	NA	NA	NA	NA	NA	NA	NA	NA	NA	NA	NA	NA	NA	NA
AC034186-2	ENST00000414633	0.51504	-1.09524	4.82698	-0.226899	0.820502	NA	NA	NA	NA	NA	NA	NA	NA	NA	NA	NA	NA	NA	NA	NA
AC034187-2	ENST00000437047	20.211	-0.668169	0.633059	-1.05546	0.291214	1	NA	NA	NA	NA	NA	NA	NA	NA	NA	NA	NA	NA	NA	NA
AC034193-5	ENST00000415921	26.5876	-0.643607	0.679501	-0.947177	0.343549	1	NA	NA	NA	NA	NA	NA	NA	NA	NA	NA	NA	NA	NA	NA
AC034207-1	ENST00000500295	2.98398	-0.126671	2.04702	-0.0618808	0.950658	NA	NA	NA	NA	NA	NA	NA	NA	NA	NA	NA	NA	NA	NA	NA
AC034220-3	ENST00000453876	55.5301	-0.288743	0.723436	-0.399127	0.6898	1	NA	NA	NA	NA	NA	NA	NA	NA	NA	NA	NA	NA	NA	NA
AC034228-2	ENST00000432558	1.83102	0.255028	2.98159	0.0855342	0.931837	NA	NA	NA	NA	NA	NA	NA	NA	NA	NA	NA	NA	NA	NA	NA
AC034228-3	ENST00000424244	1.5437	-0.256144	1.96786	-0.130164	0.896437	NA	NA	NA	NA	NA	NA	NA	NA	NA	NA	NA	NA	NA	NA	NA
AC034228-4	ENST00000446275	0.947295	-1.09483	4.98558	-0.2196	0.826182	NA	NA	NA	NA	NA	NA	NA	NA	NA	NA	NA	NA	NA	NA	NA
AC034228-7	ENST00000442687	11.8466	-0.134483	0.961337	-0.139892	0.888745	1	NA	NA	NA	NA	NA	NA	NA	NA	NA	NA	NA	NA	NA	NA
AC034243-1	ENST00000520838	6.97917	0.28963	1.38767	0.208717	0.834669	1	NA	NA	NA	NA	NA	NA	NA	NA	NA	NA	NA	NA	NA	NA
AC035142-1	ENST00000489622	1.23392	-4.15865	2.01609	-2.06273	0.0391386	NA	NA	NA	NA	NA	NA	NA	NA	NA	NA	NA	NA	NA	NA	NA
AC035143-2	ENST00000485643	1.12782	-0.446234	1.72442	-0.258773	0.79581	NA	NA	NA	NA	NA	NA	NA	NA	NA	NA	NA	NA	NA	NA	NA
AC036222-1	ENST00000433510	20.6476	0.616329	0.658789	0.935548	0.349506	1	0.348354	2.39174	4.93121	0.485021	0.627661	NA	NA	NA	NA	NA	NA	NA	NA	NA
AC037193-1	ENST00000436032	1.71989	0.0329833	1.69647	0.0194423	0.984488	NA	NA	NA	NA	NA	NA	NA	NA	NA	NA	NA	NA	NA	NA	NA
AC037193-2	ENST00000432981	1.40213	-1.42584	2.3312	-0.611634	0.54078	NA	NA	NA	NA	NA	NA	NA	NA	NA	NA	NA	NA	NA	NA	NA
AC037445-1	ENST00000435892	0.523693	1.40129	4.84673	0.289122	0.772488	NA	NA	NA	NA	NA	NA	NA	NA	NA	NA	NA	NA	NA	NA	NA
AC037459-1	ENST00000502542	70.8679	-0.970737	0.389346	-2.49325	0.0126579	0.574921	NA	NA	NA	NA	NA	NA	NA	NA	NA	NA	NA	NA	NA	NA
AC039056-1	ENST00000499478	10.2133	-0.42192	1.0391	-0.406044	0.68471	1	NA	NA	NA	NA	NA	NA	NA	NA	NA	NA	NA	NA	NA	NA
AC039057-2	ENST00000493069	1.06246	0.22439	2.04595	0.109675	0.912667	NA	NA	NA	NA	NA	NA	NA	NA	NA	NA	NA	NA	NA	NA	NA
AC040168-1	ENST00000501259	20.2033	-0.307522	0.950653	-0.323485	0.746328	1	NA	NA	NA	NA	NA	NA	NA	NA	NA	NA	NA	NA	NA	NA
AC040170-2	ENST00000511252	5.10915	0.0332201	1.1938	0.0278273	0.9778	1	NA	NA	NA	NA	NA	NA	NA	NA	NA	NA	NA	NA	NA	NA
AC040975-1	ENST00000499250	117.037	0.386582	0.376911	1.02566	0.305053	1	NA	NA	NA	NA	NA	NA	NA	NA	NA	NA	NA	NA	NA	NA
AC040975-3	ENST00000494314	2.79818	0.949931	3.26915	0.290574	0.771377	NA	NA	NA	NA	NA	NA	NA	NA	NA	NA	NA	NA	NA	NA	NA
AC040980-1	ENST00000505288	75.0441	-0.206512	0.490631	-0.420912	0.67382	1	NA	NA	NA	NA	NA	NA	NA	NA	NA	NA	NA	NA	NA	NA
AC041005-1	ENST00000492765	4.86957	2.84045	1.12741	2.51944	0.0117542	0.555741	NA	NA	NA	NA	NA	NA	NA	NA	NA	NA	NA	NA	NA	NA
AC044782-1	ENST00000514645	9.81661	-0.48514	0.938657	-0.516844	0.605265	1	NA	NA	NA	NA	NA	NA	NA	NA	NA	NA	NA	NA	NA	NA
AC044792-1	ENST00000479253	0.145014	0	4.99736	0	1	NA	NA	NA	NA	NA	NA	NA	NA	NA	NA	NA	NA	NA	NA	NA
AC044802-1	ENST00000501143	34.0194	-0.173417	0.461564	-0.375716	0.707128	1	NA	NA	NA	NA	NA	NA	NA	NA	NA	NA	NA	NA	NA	NA
AC044839-2	ENST00000476780	4.82996	-0.951105	1.55344	-0.612257	0.540368	1	NA	NA	NA	NA	NA	NA	NA	NA	NA	NA	NA	NA	NA	NA
AC044860-1	ENST00000473245	0.40986	-1.09485	4.98558	-0.219603	0.82618	NA	NA	NA	NA	NA	NA	NA	NA	NA	NA	NA	NA	NA	NA	NA
AC044907-1	ENST00000499367	28.8749	-0.227548	0.603677	-0.376937	0.706221	1	NA	NA	NA	NA	NA	NA	NA	NA	NA	NA	NA	NA	NA	NA
AC046130-1	ENST00000501954	2.9663	-0.452014	1.16733	-0.38722	0.698593	NA	NA	NA	NA	NA	NA	NA	NA	NA	NA	NA	NA	NA	NA	NA
AC046134-1	ENST00000461895	1.48825	-2.43735	2.7442	-0.888183	0.374442	NA	NA	NA	NA	NA	NA	NA	NA	NA	NA	NA	NA	NA	NA	NA
AC046143-3	ENST00000447139	2.21974	1.43663	2.17642	0.660088	0.509197	NA	NA	NA	NA	NA	NA	NA	NA	NA	NA	NA	NA	NA	NA	NA
AC046143-5	ENST00000453671	6.08447	0.0978352	0.973861	0.100461	0.919978	1	NA	NA	NA	NA	NA	NA	NA	NA	NA	NA	NA	NA	NA	NA
AC046143-7	ENST00000448892	9.87048	0.878022	1.01161	0.867948	0.385423	1	NA	NA	NA	NA	NA	NA	NA	NA	NA	NA	NA	NA	NA	NA
AC046168-1	ENST00000507300	11.3208	-0.69306	0.930997	-0.744428	0.456618	1	NA	NA	NA	NA	NA	NA	NA	NA	NA	NA	NA	NA	NA	NA
AC046176-1	ENST00000468562	3.01001	0.903267	0.965902	0.935154	0.349709	NA	NA	NA	NA	NA	NA	NA	NA	NA	NA	NA	NA	NA	NA	NA
AC046176-4	ENST00000494712	0.933196	0.865975	3.51639	0.246268	0.805475	NA	NA	NA	NA	NA	NA	NA	NA	NA	NA	NA	NA	NA	NA	NA
AC046185-1	ENST00000502202	60.2168	-0.0767853	0.547798	-0.140171	0.888525	1	NA	NA	NA	NA	NA	NA	NA	NA	NA	NA	NA	NA	NA	NA
AC051649-12	ENST00000509204	0.476181	-1.09487	4.98558	-0.219608	0.826176	NA	NA	NA	NA	NA	NA	NA	NA	NA	NA	NA	NA	NA	NA	NA
AC051649-16	ENST00000455671	4.957	0.616087	1.31896	0.4671	0.640428	1	NA	NA	NA	NA	NA	NA	NA	NA	NA	NA	NA	NA	NA	NA
AC051649-6	ENST00000418612	2.07314	-2.24414	2.91698	-0.769337	0.441693	NA	NA	NA	NA	NA	NA	NA	NA	NA	NA	NA	NA	NA	NA	NA
AC051649-7	ENST00000419080	14.3292	-0.553391	0.898933	-0.615609	0.538153	1	NA	NA	NA	NA	NA	NA	NA	NA	NA	NA	NA	NA	NA	NA
AC053503-11	ENST00000429882	2.34972	-0.651151	2.40635	-0.270597	0.786701	NA	NA	NA	NA	NA	NA	NA	NA	NA	NA	NA	NA	NA	NA	NA
AC053503-4	ENST00000420563	4.5133	-1.20832	1.2472	-0.968825	0.332633	1	NA	NA	NA	NA	NA	NA	NA	NA	NA	NA	NA	NA	NA	NA
AC053503-6	ENST00000431827	0.647727	1.58394	2.57241	0.615745	0.538063	NA	NA	NA	NA	NA	NA	NA	NA	NA	NA	NA	NA	NA	NA	NA
AC053527-1	ENST00000475626	0.167587	2.21511	4.93578	0.448786	0.653586	NA	NA	NA	NA	NA	NA	NA	NA	NA	NA	NA	NA	NA	NA	NA
AC053545-3	ENST00000417927	4.75619	-0.0104378	1.15379	-0.0090466	0.992782	1	NA	NA	NA	NA	NA	NA	NA	NA	NA	NA	NA	NA	NA	NA
AC055707-1	ENST00000500276	33.6118	0.110818	0.622549	0.178007	0.858718	1	NA	NA	NA	NA	NA	NA	NA	NA	NA	NA	NA	NA	NA	NA
AC055713-1	ENST00000498967	53.5039	0.178968	0.516464	0.346525	0.728948	1	NA	NA	NA	NA	NA	NA	NA	NA	NA	NA	NA	NA	NA	NA
AC055715-1	ENST00000507911	23.7002	0.276868	0.599841	0.461569	0.64439	1	NA	NA	NA	NA	NA	NA	NA	NA	NA	NA	NA	NA	NA	NA
AC055740-1	ENST00000493013	570.757	0.116458	0.551959	0.21099	0.832895	1	0.34204	0	4.99736	0	1	NA	NA	NA	NA	NA	NA	NA	NA	NA
AC055740-2	ENST00000462180	2.77011	-2.27833	1.4512	-1.56996	0.116423	NA	NA	NA	NA	NA	NA	NA	NA	NA	NA	NA	NA	NA	NA	NA
AC055811-1	ENST00000498361	1.39508	-1.20378	1.68731	-0.713432	0.475578	NA	NA	NA	NA	NA	NA	NA	NA	NA	NA	NA	NA	NA	NA	NA
AC055839-1	ENST00000262467	19.8763	4.24171	2.26095	1.87607	0.0606454	1	NA	NA	NA	NA	NA	NA	NA	NA	NA	NA	NA	NA	NA	NA
AC055855-2	ENST00000499718	12.6762	0.0549242	0.85712	0.0640799	0.948907	1	NA	NA	NA	NA	NA	NA	NA	NA	NA	NA	NA	NA	NA	NA
AC055876-1	ENST00000503380	55.3651	0.137011	0.470889	0.290962	0.77108	1	NA	NA	NA	NA	NA	NA	NA	NA	NA	NA	NA	NA	NA	NA
AC058791-1	ENST00000432045	20.8492	-0.409264	0.796604	-0.513761	0.607419	1	0.25653	0	4.99736	0	1	NA	NA	NA	NA	NA	NA	NA	NA	NA
AC058791-2	ENST00000451786	28.0633	-0.487561	0.655531	-0.743765	0.457019	1	NA	NA	NA	NA	NA	NA	NA	NA	NA	NA	NA	NA	NA	NA
AC058822-1	ENST00000466851	0.232138	-0.656993	4.93452	-0.133142	0.894081	NA	NA	NA	NA	NA	NA	NA	NA	NA	NA	NA	NA	NA	NA	NA
AC060225-1	ENST00000474189	0.181267	0	4.99736	0	1	NA	NA	NA	NA	NA	NA	NA	NA	NA	NA	NA	NA	NA	NA	NA
AC060780-1	ENST00000514797	17.0692	-0.263824	0.825371	-0.319643	0.749239	1	NA	NA	NA	NA	NA	NA	NA	NA	NA	NA	NA	NA	NA	NA
AC060834-3	ENST00000447999	2.35759	-1.54693	3.53011	-0.438211	0.661234	NA	NA	NA	NA	NA	NA	NA	NA	NA	NA	NA	NA	NA	NA	NA
AC061961-2	ENST00000443901	0.375185	2.21803	4.93571	0.449383	0.653155	NA	NA	NA	NA	NA	NA	NA	NA	NA	NA	NA	NA	NA	NA	NA
AC061992-2	ENST00000439041	5.55959	0.717316	1.5747	0.455526	0.648731	1	NA	NA	NA	NA	NA	NA	NA	NA	NA	NA	NA	NA	NA	NA
AC062020-1	ENST00000432894	0.539571	2.37053	2.59759	0.912587	0.36146	NA	NA	NA	NA	NA	NA	NA	NA	NA	NA	NA	NA	NA	NA	NA
AC062020-2	ENST00000435441	2.91599	-1.52464	1.48598	-1.02602	0.304884	NA	NA	NA	NA	NA	NA	NA	NA	NA	NA	NA	NA	NA	NA	NA
AC062021-1	ENST00000429008	0.789017	-0.289107	2.48016	-0.116568	0.907202	NA	NA	NA	NA	NA	NA	NA	NA	NA	NA	NA	NA	NA	NA	NA
AC062028-1	ENST00000447433	5.24044	0.90059	1.25981	0.714864	0.474693	1	NA	NA	NA	NA	NA	NA	NA	NA	NA	NA	NA	NA	NA	NA
AC062029-1	ENST00000453008	7.88044	-1.4767	1.41665	-1.04239	0.29723	1	NA	NA	NA	NA	NA	NA	NA	NA	NA	NA	NA	NA	NA	NA
AC062031-1	ENST00000414967	2.52591	-2.3431	2.40441	-0.974503	0.329807	NA	NA	NA	NA	NA	NA	NA	NA	NA	NA	NA	NA	NA	NA	NA
AC062032-1	ENST00000436245	1.07738	1.04064	2.0698	0.502773	0.615124	NA	NA	NA	NA	NA	NA	NA	NA	NA	NA	NA	NA	NA	NA	NA
AC062037-3	ENST00000497900	2.03096	0.514231	1.5981	0.321778	0.747621	NA	NA	NA	NA	NA	NA	NA	NA	NA	NA	NA	NA	NA	NA	NA
AC063927-4	ENST00000466033	0.261559	2.21513	4.93578	0.448789	0.653584	NA	NA	NA	NA	NA	NA	NA	NA	NA	NA	NA	NA	NA	NA	NA
AC063927-8	ENST00000481326	0.402522	0.0317583	4.90827	0.00647036	0.994837	NA	NA	NA	NA	NA	NA	NA	NA	NA	NA	NA	NA	NA	NA	NA
AC063943-1	ENST00000500741	70.3107	-0.573712	0.393467	-1.45809	0.144815	1	NA	NA	NA	NA	NA	NA	NA	NA	NA	NA	NA	NA	NA	NA
AC063950-4	ENST00000484173	0.790125	-1.71289	3.40376	-0.503234	0.6148	NA	NA	NA	NA	NA	NA	NA	NA	NA	NA	NA	NA	NA	NA	NA
AC063956-1	ENST00000523774	0.379142	-1.88101	4.92047	-0.382283	0.702252	NA	NA	NA	NA	NA	NA	NA	NA	NA	NA	NA	NA	NA	NA	NA
AC063965-2	ENST00000445946	1.62298	2.83748	2.39698	1.18377	0.236503	NA	NA	NA	NA	NA	NA	NA	NA	NA	NA	NA	NA	NA	NA	NA
AC063965-3	ENST00000329958	25.1636	-0.497555	0.686051	-0.725244	0.468303	1	0.191386	0	4.99736	0	1	NA	NA	NA	NA	NA	NA	NA	NA	NA
AC063976-3	ENST00000457890	2.00437	2.83878	3.55318	0.798941	0.424324	NA	NA	NA	NA	NA	NA	NA	NA	NA	NA	NA	NA	NA	NA	NA
AC063976-6	ENST00000506807	1.64336	2.11429	3.38855	0.623952	0.532659	NA	NA	NA	NA	NA	NA	NA	NA	NA	NA	NA	NA	NA	NA	NA
AC063980-1	ENST00000514282	1.17798	-0.363958	2.58878	-0.140591	0.888193	NA	NA	NA	NA	NA	NA	NA	NA	NA	NA	NA	NA	NA	NA	NA
AC064801-1	ENST00000505963	12.1435	-0.342144	0.938927	-0.364399	0.71556	1	NA	NA	NA	NA	NA	NA	NA	NA	NA	NA	NA	NA	NA	NA
AC064834-1	ENST00000413290	9.86786	-1.90378	0.865547	-2.1995	0.0278421	0.780227	NA	NA	NA	NA	NA	NA	NA	NA	NA	NA	NA	NA	NA	NA
AC064834-2	ENST00000452381	2.13336	1.47881	2.58549	0.571963	0.567347	NA	NA	NA	NA	NA	NA	NA	NA	NA	NA	NA	NA	NA	NA	NA
AC064834-3	ENST00000432711	1.58502	0.929606	2.40925	0.385849	0.699609	NA	NA	NA	NA	NA	NA	NA	NA	NA	NA	NA	NA	NA	NA	NA
AC064836-1	ENST00000473498	0.497324	-1.01324	4.89478	-0.207005	0.836006	NA	NA	NA	NA	NA	NA	NA	NA	NA	NA	NA	NA	NA	NA	NA
AC064836-3	ENST00000474689	0.54394	-1.06773	3.59711	-0.296831	0.766595	NA	NA	NA	NA	NA	NA	NA	NA	NA	NA	NA	NA	NA	NA	NA
AC064836-4	ENST00000494708	0.440133	-0.242109	4.97157	-0.0486987	0.961159	NA	NA	NA	NA	NA	NA	NA	NA	NA	NA	NA	NA	NA	NA	NA
AC064852-4	ENST00000427571	0.997377	-0.382287	2.0306	-0.188263	0.85067	NA	NA	NA	NA	NA	NA	NA	NA	NA	NA	NA	NA	NA	NA	NA
AC064853-2	ENST00000413096	3.12248	0.239186	2.36015	0.101344	0.919278	NA	NA	NA	NA	NA	NA	NA	NA	NA	NA	NA	NA	NA	NA	NA
AC064853-4	ENST00000426132	0.878305	2.97978	3.11963	0.955171	0.339491	NA	NA	NA	NA	NA	NA	NA	NA	NA	NA	NA	NA	NA	NA	NA
AC064863-1	ENST00000486202	0.907663	-2.00708	3.52814	-0.568879	0.569439	NA	NA	NA	NA	NA	NA	NA	NA	NA	NA	NA	NA	NA	NA	NA
AC064865-1	ENST00000454965	0.27981	-0.733801	4.96092	-0.147916	0.882409	NA	NA	NA	NA	NA	NA	NA	NA	NA	NA	NA	NA	NA	NA	NA
AC064871-3	ENST00000444562	2.34304	-0.705405	2.36431	-0.298356	0.765431	NA	NA	NA	NA	NA	NA	NA	NA	NA	NA	NA	NA	NA	NA	NA
AC064875-2	ENST00000425974	8.6138	-0.108881	1.27811	-0.0851893	0.932111	1	NA	NA	NA	NA	NA	NA	NA	NA	NA	NA	NA	NA	NA	NA
AC066593-1	ENST00000432658	0.329931	-1.09488	4.98558	-0.21961	0.826175	NA	NA	NA	NA	NA	NA	NA	NA	NA	NA	NA	NA	NA	NA	NA
AC066595-1	ENST00000452919	0.128088	-1.0781	4.9466	-0.217947	0.827471	NA	NA	NA	NA	NA	NA	NA	NA	NA	NA	NA	NA	NA	NA	NA
AC066606-1	ENST00000427748	1.6155	-1.07623	1.30494	-0.824738	0.40952	NA	NA	NA	NA	NA	NA	NA	NA	NA	NA	NA	NA	NA	NA	NA
AC066692-1	ENST00000463845	30.0186	0.436211	0.625891	0.696944	0.485838	1	NA	NA	NA	NA	NA	NA	NA	NA	NA	NA	NA	NA	NA	NA
AC066692-2	ENST00000476280	1.87549	-1.19489	1.63869	-0.729178	0.465893	NA	NA	NA	NA	NA	NA	NA	NA	NA	NA	NA	NA	NA	NA	NA
AC067945-1	ENST00000501836	20.9293	-1.50591	0.983184	-1.53166	0.125605	1	NA	NA	NA	NA	NA	NA	NA	NA	NA	NA	NA	NA	NA	NA
AC067945-2	ENST00000431351	2.95378	1.10679	1.7491	0.632775	0.52688	NA	NA	NA	NA	NA	NA	NA	NA	NA	NA	NA	NA	NA	NA	NA
AC067945-4	ENST00000456176	0.692821	-1.41134	4.97838	-0.283495	0.776798	NA	NA	NA	NA	NA	NA	NA	NA	NA	NA	NA	NA	NA	NA	NA
AC067956-1	ENST00000414512	6.01872	-1.51545	1.8454	-0.821204	0.41153	1	NA	NA	NA	NA	NA	NA	NA	NA	NA	NA	NA	NA	NA	NA
AC067959-1	ENST00000457901	0.740808	-0.765092	3.62888	-0.210834	0.833016	NA	NA	NA	NA	NA	NA	NA	NA	NA	NA	NA	NA	NA	NA	NA
AC067960-1	ENST00000441053	4.14343	3.35741	1.40534	2.38903	0.0168929	0.641198	NA	NA	NA	NA	NA	NA	NA	NA	NA	NA	NA	NA	NA	NA
AC067961-1	ENST00000431435	0.995059	-0.752137	3.43983	-0.218656	0.826918	NA	NA	NA	NA	NA	NA	NA	NA	NA	NA	NA	NA	NA	NA	NA
AC068035-1	ENST00000470923	1.00345	1.21762	1.8402	0.661677	0.508178	NA	NA	NA	NA	NA	NA	NA	NA	NA	NA	NA	NA	NA	NA	NA
AC068039-4	ENST00000416361	108.123	0.434563	0.527471	0.823863	0.410018	1	NA	NA	NA	NA	NA	NA	NA	NA	NA	NA	NA	NA	NA	NA
AC068057-1	ENST00000453322	4.18816	-1.47817	3.97083	-0.372257	0.709702	1	NA	NA	NA	NA	NA	NA	NA	NA	NA	NA	NA	NA	NA	NA
AC068057-2	ENST00000425879	3.69332	0.908721	1.36791	0.664314	0.506489	1	NA	NA	NA	NA	NA	NA	NA	NA	NA	NA	NA	NA	NA	NA
AC068134-6	ENST00000437095	3.97104	-3.15602	1.85003	-1.70593	0.0880213	1	NA	NA	NA	NA	NA	NA	NA	NA	NA	NA	NA	NA	NA	NA
AC068134-8	ENST00000441266	0.245309	0	4.99736	0	1	NA	NA	NA	NA	NA	NA	NA	NA	NA	NA	NA	NA	NA	NA	NA
AC068137-13	ENST00000462087	0.298426	2.72613	4.91613	0.554527	0.579218	NA	NA	NA	NA	NA	NA	NA	NA	NA	NA	NA	NA	NA	NA	NA
AC068137-3	ENST00000494038	8.13683	-0.313439	1.16198	-0.269746	0.787356	1	NA	NA	NA	NA	NA	NA	NA	NA	NA	NA	NA	NA	NA	NA
AC068138-1	ENST00000423838	11.6846	-0.367836	1.12157	-0.327964	0.742939	1	NA	NA	NA	NA	NA	NA	NA	NA	NA	NA	NA	NA	NA	NA
AC068152-1	ENST00000508811	1.58736	1.45223	2.32266	0.625243	0.531811	NA	NA	NA	NA	NA	NA	NA	NA	NA	NA	NA	NA	NA	NA	NA
AC068152-2	ENST00000499972	48.5745	0.869722	0.548369	1.58601	0.112736	1	NA	NA	NA	NA	NA	NA	NA	NA	NA	NA	NA	NA	NA	NA
AC068193-1	ENST00000508028	56.222	-0.300174	0.489526	-0.613193	0.539749	1	NA	NA	NA	NA	NA	NA	NA	NA	NA	NA	NA	NA	NA	NA
AC068196-1	ENST00000456895	4.26726	-0.0624299	1.28603	-0.0485446	0.961282	1	0.279312	2.90068	4.90949	0.590831	0.554634	NA	NA	NA	NA	NA	NA	NA	NA	NA
AC068234-2	ENST00000501005	3.4586	-0.833956	1.44273	-0.578042	0.563236	NA	NA	NA	NA	NA	NA	NA	NA	NA	NA	NA	NA	NA	NA	NA
AC068282-3	ENST00000433673	45.4175	-0.706498	0.496897	-1.42182	0.155078	1	NA	NA	NA	NA	NA	NA	NA	NA	NA	NA	NA	NA	NA	NA
AC068286-1	ENST00000416173	3.93137	0.937246	0.994661	0.942276	0.346051	1	NA	NA	NA	NA	NA	NA	NA	NA	NA	NA	NA	NA	NA	NA
AC068288-1	ENST00000500080	138.904	0.0240959	0.479893	0.050211	0.959954	1	NA	NA	NA	NA	NA	NA	NA	NA	NA	NA	NA	NA	NA	NA
AC068298-1	ENST00000495651	1.12929	1.44063	1.8934	0.760871	0.446734	NA	NA	NA	NA	NA	NA	NA	NA	NA	NA	NA	NA	NA	NA	NA
AC068302-1	ENST00000502939	36.7142	0.0664851	0.747679	0.088922	0.929144	1	NA	NA	NA	NA	NA	NA	NA	NA	NA	NA	NA	NA	NA	NA
AC068302-3	ENST00000415244	11.8009	0.921155	1.43847	0.640371	0.521931	1	NA	NA	NA	NA	NA	NA	NA	NA	NA	NA	NA	NA	NA	NA
AC068313-1	ENST00000420230	1.78016	-1.09713	4.24543	-0.258426	0.796078	NA	NA	NA	NA	NA	NA	NA	NA	NA	NA	NA	NA	NA	NA	NA
AC068338-3	ENST00000508494	6.22313	-2.76547	1.96074	-1.41042	0.158415	1	NA	NA	NA	NA	NA	NA	NA	NA	NA	NA	NA	NA	NA	NA
AC068400-1	ENST00000514896	24.489	0.141748	0.780388	0.181637	0.855867	1	NA	NA	NA	NA	NA	NA	NA	NA	NA	NA	NA	NA	NA	NA
AC068446-3	ENST00000500487	9.03919	-0.505056	0.846932	-0.596335	0.550951	1	NA	NA	NA	NA	NA	NA	NA	NA	NA	NA	NA	NA	NA	NA
AC068476-1	ENST00000480248	0.433375	-0.558627	4.96435	-0.112528	0.910405	NA	NA	NA	NA	NA	NA	NA	NA	NA	NA	NA	NA	NA	NA	NA
AC068483-1	ENST00000413403	0.616491	2.88551	4.91004	0.587676	0.55675	NA	NA	NA	NA	NA	NA	NA	NA	NA	NA	NA	NA	NA	NA	NA
AC068489-1	ENST00000453706	5.82746	1.19915	1.1529	1.04012	0.298286	1	NA	NA	NA	NA	NA	NA	NA	NA	NA	NA	NA	NA	NA	NA
AC068490-1	ENST00000430520	1.79876	1.53516	4.41331	0.347847	0.727955	NA	NA	NA	NA	NA	NA	NA	NA	NA	NA	NA	NA	NA	NA	NA
AC068490-2	ENST00000450551	0.151838	-1.4114	4.97838	-0.283506	0.776789	NA	NA	NA	NA	NA	NA	NA	NA	NA	NA	NA	NA	NA	NA	NA
AC068491-1	ENST00000444301	6.21836	-1.12823	1.86578	-0.604697	0.54538	1	NA	NA	NA	NA	NA	NA	NA	NA	NA	NA	NA	NA	NA	NA
AC068491-2	ENST00000438897	8.92903	1.10458	1.36649	0.808331	0.4189	1	NA	NA	NA	NA	NA	NA	NA	NA	NA	NA	NA	NA	NA	NA
AC068492-1	ENST00000448672	1.29819	0	4.99736	0	1	NA	NA	NA	NA	NA	NA	NA	NA	NA	NA	NA	NA	NA	NA	NA
AC068499-6	ENST00000515410	1.03662	1.05266	4.41205	0.238587	0.811426	NA	NA	NA	NA	NA	NA	NA	NA	NA	NA	NA	NA	NA	NA	NA
AC068531-2	ENST00000480790	3.01855	-0.497134	1.66242	-0.299041	0.764909	NA	NA	NA	NA	NA	NA	NA	NA	NA	NA	NA	NA	NA	NA	NA
AC068533-1	ENST00000500514	9.02353	1.31291	1.28552	1.02131	0.307109	1	NA	NA	NA	NA	NA	NA	NA	NA	NA	NA	NA	NA	NA	NA
AC068535-2	ENST00000416008	0.640513	0	4.99736	0	1	NA	NA	NA	NA	NA	NA	NA	NA	NA	NA	NA	NA	NA	NA	NA
AC068535-3	ENST00000449772	0.181267	0	4.99736	0	1	NA	NA	NA	NA	NA	NA	NA	NA	NA	NA	NA	NA	NA	NA	NA
AC068535-4	ENST00000430551	2.76003	-2.11924	2.09289	-1.01259	0.311257	NA	NA	NA	NA	NA	NA	NA	NA	NA	NA	NA	NA	NA	NA	NA
AC068538-4	ENST00000424342	0.883594	0	4.99736	0	1	NA	NA	NA	NA	NA	NA	NA	NA	NA	NA	NA	NA	NA	NA	NA
AC068542-1	ENST00000488626	2.91319	1.31431	1.62504	0.808785	0.418639	NA	NA	NA	NA	NA	NA	NA	NA	NA	NA	NA	NA	NA	NA	NA
AC068542-2	ENST00000446992	0.576681	-1.60144	3.87492	-0.413284	0.679399	NA	NA	NA	NA	NA	NA	NA	NA	NA	NA	NA	NA	NA	NA	NA
AC068580-3	ENST00000340134	13.5207	-0.370457	2.3813	-0.155569	0.876373	1	NA	NA	NA	NA	NA	NA	NA	NA	NA	NA	NA	NA	NA	NA
AC068580-5	ENST00000446489	0.704308	2.90075	4.90949	0.590845	0.554625	NA	NA	NA	NA	NA	NA	NA	NA	NA	NA	NA	NA	NA	NA	NA
AC068580-6	ENST00000449248	7.78655	0.330753	1.37984	0.239703	0.810561	1	NA	NA	NA	NA	NA	NA	NA	NA	NA	NA	NA	NA	NA	NA
AC068580-7	ENST00000449749	0.246044	0	4.99736	0	1	NA	NA	NA	NA	NA	NA	NA	NA	NA	NA	NA	NA	NA	NA	NA
AC068594-1	ENST00000494879	186.795	-1.2701	0.73183	-1.73551	0.0826501	1	0.968936	2.18813	4.87561	0.448792	0.653582	NA	NA	NA	NA	NA	NA	NA	NA	NA
AC068610-3	ENST00000435981	4.42941	-0.201781	1.26085	-0.160036	0.872853	1	NA	NA	NA	NA	NA	NA	NA	NA	NA	NA	NA	NA	NA	NA
AC068610-5	ENST00000419883	2.07405	1.98774	2.85398	0.69648	0.486128	NA	NA	NA	NA	NA	NA	NA	NA	NA	NA	NA	NA	NA	NA	NA
AC068648-1	ENST00000509318	13.023	-0.637894	1.16667	-0.546764	0.584541	1	NA	NA	NA	NA	NA	NA	NA	NA	NA	NA	NA	NA	NA	NA
AC068669-2	ENST00000468779	0.232453	0	4.99736	0	1	NA	NA	NA	NA	NA	NA	NA	NA	NA	NA	NA	NA	NA	NA	NA
AC068718-1	ENST00000415357	2.18608	0.475395	1.55207	0.306297	0.759379	NA	NA	NA	NA	NA	NA	NA	NA	NA	NA	NA	NA	NA	NA	NA
AC068765-1	ENST00000499000	7.8631	-0.919693	0.94264	-0.975657	0.329235	1	NA	NA	NA	NA	NA	NA	NA	NA	NA	NA	NA	NA	NA	NA
AC068831-3	ENST00000389283	18.7325	0.845494	0.787005	1.07432	0.28268	1	NA	NA	NA	NA	NA	NA	NA	NA	NA	NA	NA	NA	NA	NA
AC068867-1	ENST00000501169	4.35885	2.4367	1.60816	1.5152	0.129721	1	NA	NA	NA	NA	NA	NA	NA	NA	NA	NA	NA	NA	NA	NA
AC068888-1	ENST00000499880	48.5711	-0.178053	0.556241	-0.320101	0.748892	1	0.358986	2.72615	4.91613	0.554532	0.579215	NA	NA	NA	NA	NA	NA	NA	NA	NA
AC068946-2	ENST00000295766	0.220582	0.624536	4.98339	0.125324	0.900267	NA	NA	NA	NA	NA	NA	NA	NA	NA	NA	NA	NA	NA	NA	NA
AC068987-1	ENST00000513193	59.696	-0.0636628	0.441134	-0.144316	0.885251	1	NA	NA	NA	NA	NA	NA	NA	NA	NA	NA	NA	NA	NA	NA
AC069146-2	ENST00000412781	2.40628	-1.39166	1.91996	-0.724837	0.468552	NA	NA	NA	NA	NA	NA	NA	NA	NA	NA	NA	NA	NA	NA	NA
AC069154-2	ENST00000295220	5.16463	-0.0905463	1.70932	-0.0529721	0.957754	1	NA	NA	NA	NA	NA	NA	NA	NA	NA	NA	NA	NA	NA	NA
AC069155-1	ENST00000452736	0.413139	-0.733794	4.96092	-0.147915	0.88241	NA	NA	NA	NA	NA	NA	NA	NA	NA	NA	NA	NA	NA	NA	NA
AC069209-1	ENST00000504826	11.1252	-2.02804	0.748889	-2.70806	0.0067677	0.427518	NA	NA	NA	NA	NA	NA	NA	NA	NA	NA	NA	NA	NA	NA
AC069213-1	ENST00000506405	5.28757	-0.980056	1.48199	-0.661311	0.508413	1	NA	NA	NA	NA	NA	NA	NA	NA	NA	NA	NA	NA	NA	NA
AC069234-1	ENST00000353487	121.919	-0.452643	0.583774	-0.775374	0.438119	1	NA	NA	NA	NA	NA	NA	NA	NA	NA	NA	NA	NA	NA	NA
AC069257-4	ENST00000452051	39.002	-0.23811	0.505859	-0.470704	0.637852	1	NA	NA	NA	NA	NA	NA	NA	NA	NA	NA	NA	NA	NA	NA
AC069257-8	ENST00000425275	0.572781	3.27571	4.89758	0.668841	0.503597	NA	NA	NA	NA	NA	NA	NA	NA	NA	NA	NA	NA	NA	NA	NA
AC069257-9	ENST00000296327	5.55311	-1.1844	1.45677	-0.813029	0.416202	1	NA	NA	NA	NA	NA	NA	NA	NA	NA	NA	NA	NA	NA	NA
[truncated: 22,525 more rows]

## Sheet: Table S4 Ar
		DESeq2 non-chimeric reads						DESeq2 chimeric reads
gene_name	ENST	baseMean.single	log2FoldChange.single	lfcSE.single	stat.single	pvalue.single	padj.single	baseMean.hybrid	log2FoldChange.hybrid	lfcSE.hybrid	stat.hybrid	pvalue.hybrid	padj.hybrid
A2M	ENST00000318602	6.37503	-0.80849	1.22482	-0.66009	0.509196	1	NA	NA	NA	NA	NA	NA
A4GALT	ENST00000401850	18.1536	-0.0627763	1.13256	-0.0554288	0.955797	1	NA	NA	NA	NA	NA	NA
A4GALT	ENST00000249005	9.70612	4.82804	3.55148	1.35945	0.174005	1	NA	NA	NA	NA	NA	NA
AAAS	ENST00000209873	28.2278	-2.02263	1.53993	-1.31346	0.189029	1	NA	NA	NA	NA	NA	NA
AACS	ENST00000316519	32.3906	0.549	0.456311	1.20313	0.228927	1	0.328079	0	4.99758	0	1	NA
AADAT	ENST00000515480	5.5051	1.90536	1.98684	0.958988	0.337565	1	NA	NA	NA	NA	NA	NA
AADAT	ENST00000337664	15.6472	0.0368687	2.03314	0.0181338	0.985532	1	NA	NA	NA	NA	NA	NA
AADAT	ENST00000353187	12.0992	-1.64967	1.71154	-0.963852	0.33512	1	NA	NA	NA	NA	NA	NA
AAGAB	ENST00000261880	64.5596	-0.779747	0.571719	-1.36386	0.17261	1	NA	NA	NA	NA	NA	NA
AAMP	ENST00000248450	103.896	-0.0344289	0.324776	-0.106008	0.915576	1	NA	NA	NA	NA	NA	NA
AARS	ENST00000261772	342.78	-0.138783	0.466071	-0.297772	0.765877	1	1.60851	4.19814	4.87224	0.861645	0.388883	NA
AARS2	ENST00000244571	81.8351	0.177491	0.541962	0.327497	0.743292	1	NA	NA	NA	NA	NA	NA
AASDH	ENST00000205214	16.9638	0.186701	0.804771	0.231993	0.816544	1	NA	NA	NA	NA	NA	NA
AASDHPPT	ENST00000278618	44.1907	-0.280638	0.619371	-0.453102	0.650476	1	NA	NA	NA	NA	NA	NA
AASS	ENST00000393376	11.513	-2.32034	0.905372	-2.56286	0.0103815	0.470896	NA	NA	NA	NA	NA	NA
AATF	ENST00000225402	61.3171	-0.663958	0.613448	-1.08234	0.279102	1	NA	NA	NA	NA	NA	NA
ABAT	ENST00000268251	9.2456	0.974908	4.27182	0.228218	0.819477	1	NA	NA	NA	NA	NA	NA
ABAT	ENST00000396600	14.0365	-1.02192	1.58221	-0.645881	0.518356	1	NA	NA	NA	NA	NA	NA
ABCA1	ENST00000374736	41.9777	-0.605538	0.560571	-1.08022	0.280045	1	NA	NA	NA	NA	NA	NA
ABCA13	ENST00000435803	42.0206	-0.198226	0.623159	-0.318098	0.750411	1	NA	NA	NA	NA	NA	NA
ABCA2	ENST00000355090	158.427	-7.34806	2.3012	-3.19314	0.00140735	0.207912	1.05091	0	4.99758	0	1	NA
ABCA2	ENST00000341511	501.965	0.668744	1.78008	0.375681	NA	NA	1.05091	0	4.99758	0	1	NA
ABCA3	ENST00000301732	98.0203	-0.361713	0.418297	-0.864728	0.387188	1	NA	NA	NA	NA	NA	NA
ABCA7	ENST00000263094	245.174	-0.388532	0.413385	-0.939879	0.34728	1	NA	NA	NA	NA	NA	NA
ABCB1	ENST00000265724	9.9611	-1.18288	0.902595	-1.31054	0.190015	1	NA	NA	NA	NA	NA	NA
ABCB10	ENST00000344517	37.9245	0.0375994	0.879619	0.0427451	0.965905	1	NA	NA	NA	NA	NA	NA
ABCB5	ENST00000444370	22.8892	-1.79514	1.18749	-1.51172	0.130606	0.997037	NA	NA	NA	NA	NA	NA
ABCB5	ENST00000404938	21.1712	0.792765	0.922831	0.859058	0.390309	1	NA	NA	NA	NA	NA	NA
ABCB5	ENST00000443026	15.1791	-0.202212	0.756892	-0.267161	0.789345	1	NA	NA	NA	NA	NA	NA
ABCB7	ENST00000253577	16.8146	1.58569	0.6861	2.31116	0.020824	0.607258	NA	NA	NA	NA	NA	NA
ABCB8	ENST00000358849	49.925	-0.00187149	0.505449	-0.00370262	0.997046	1	0.34064	0.467467	4.99758	0.0935386	0.925476	NA
ABCB9	ENST00000280560	16.2793	2.40653	2.29958	1.04651	0.295326	1	NA	NA	NA	NA	NA	NA
ABCB9	ENST00000392439	18.7389	-7.29581	2.27798	-3.20275	0.00136122	0.20697	NA	NA	NA	NA	NA	NA
ABCC1	ENST00000349029	16.6382	17.6285	4.09791	4.30182	NA	NA	0.508227	0.467467	4.99758	0.0935386	0.925476	NA
ABCC1	ENST00000399410	227.971	0.44953	1.29496	0.347139	0.728487	1	0.508227	0.467467	4.99758	0.0935386	0.925476	NA
ABCC1	ENST00000346370	9.31008	-1.3331	4.08224	-0.326561	NA	NA	0.508227	0.467467	4.99758	0.0935386	0.925476	NA
ABCC10	ENST00000244533	65.1014	-0.162021	0.452054	-0.358411	0.720035	1	NA	NA	NA	NA	NA	NA
ABCC2	ENST00000370449	190.828	-0.00911494	0.40014	-0.0227794	0.981826	1	0.740932	0	4.99758	0	1	NA
ABCC3	ENST00000285238	145.298	0.364021	0.708473	0.513811	0.607384	1	NA	NA	NA	NA	NA	NA
ABCC4	ENST00000376887	55.1056	-0.114143	0.639177	-0.178578	0.858269	1	NA	NA	NA	NA	NA	NA
ABCC5	ENST00000382494	11.9147	-0.892999	1.30914	-0.682125	0.49516	1	NA	NA	NA	NA	NA	NA
ABCC5	ENST00000334444	46.2192	-0.0218669	0.38033	-0.0574945	0.954151	1	NA	NA	NA	NA	NA	NA
ABCC6	ENST00000205557	17.1057	0.241533	1.02589	0.235438	0.813869	1	NA	NA	NA	NA	NA	NA
ABCC9	ENST00000261200	372.358	-0.140991	0.401504	-0.351156	0.725472	1	0.0831831	0	4.99758	0	1	NA
ABCD1	ENST00000218104	59.6057	-0.790706	0.463205	-1.70703	0.0878163	0.91181	NA	NA	NA	NA	NA	NA
ABCD3	ENST00000315713	6.031	0.680713	1.00486	0.677419	0.49814	1	NA	NA	NA	NA	NA	NA
ABCD3	ENST00000370214	55.4339	0.241031	0.673312	0.357978	0.72036	1	NA	NA	NA	NA	NA	NA
ABCD4	ENST00000356924	38.8859	1.35156	0.693385	1.94921	0.0512699	0.790425	0.199524	0	4.99758	0	1	NA
ABCE1	ENST00000455563	9.41656	-4.82339	2.89645	-1.66528	0.0958576	0.932614	NA	NA	NA	NA	NA	NA
ABCE1	ENST00000296577	41.5946	-1.00903	1.30678	-0.772148	0.440027	1	NA	NA	NA	NA	NA	NA
ABCF1	ENST00000426219	111.512	-0.260341	2.31407	-0.112504	0.910424	1	NA	NA	NA	NA	NA	NA
ABCF1	ENST00000457111	57.7199	0.413942	3.294	0.125665	0.899997	1	NA	NA	NA	NA	NA	NA
ABCF2	ENST00000287844	94.7304	0.0660173	0.485378	0.136012	0.891812	1	0.535368	3.43838	4.88291	0.704166	0.481329	NA
ABCF3	ENST00000429586	53.7596	0.0150017	0.745765	0.0201158	0.983951	1	NA	NA	NA	NA	NA	NA
ABCG1	ENST00000347800	7.71155	-1.54039	2.13105	-0.722828	0.469786	1	NA	NA	NA	NA	NA	NA
ABCG2	ENST00000237612	10.6864	0.160158	1.15984	0.138086	0.890172	1	NA	NA	NA	NA	NA	NA
ABCG4	ENST00000307417	46.1889	0.129202	0.920681	0.140333	0.888397	1	NA	NA	NA	NA	NA	NA
ABHD10	ENST00000273359	136.091	-0.23786	0.299586	-0.793964	0.427216	1	1.30054	1.20556	4.96972	0.242581	0.80833	NA
ABHD11	ENST00000222800	60.6426	-0.73673	1.099	-0.670366	0.502624	1	NA	NA	NA	NA	NA	NA
ABHD11	ENST00000437775	38.8717	0.807993	1.20625	0.669838	0.502961	1	NA	NA	NA	NA	NA	NA
ABHD12	ENST00000339157	33.7395	0.314994	0.65171	0.483334	0.628858	1	0.537519	0	4.99758	0	1	NA
ABHD13	ENST00000375898	20.2973	-1.27598	0.739653	-1.7251	0.0845089	0.905617	NA	NA	NA	NA	NA	NA
ABHD15	ENST00000307201	79.9812	-0.0658341	0.514714	-0.127904	0.898225	1	NA	NA	NA	NA	NA	NA
ABHD2	ENST00000355100	43.7632	3.23908	1.44362	2.24372	0.0248502	0.64638	NA	NA	NA	NA	NA	NA
ABHD2	ENST00000352732	103.58	-0.208676	1.32002	-0.158086	0.874389	1	NA	NA	NA	NA	NA	NA
ABHD3	ENST00000289119	34.518	-0.182155	0.554284	-0.32863	0.742435	1	NA	NA	NA	NA	NA	NA
ABHD4	ENST00000216327	32.9424	-1.61206	0.77635	-2.07647	0.037851	0.722445	NA	NA	NA	NA	NA	NA
ABHD5	ENST00000458276	24.1824	0.800764	0.809803	0.988838	0.322742	1	NA	NA	NA	NA	NA	NA
ABHD6	ENST00000478253	17.4486	-1.06353	2.92194	-0.363982	0.715871	1	NA	NA	NA	NA	NA	NA
ABHD6	ENST00000295962	19.3731	-2.45914	2.9389	-0.836755	0.40273	1	NA	NA	NA	NA	NA	NA
ABHD8	ENST00000247706	35.1832	0.715682	0.54839	1.30506	0.191872	1	NA	NA	NA	NA	NA	NA
ABI1	ENST00000376139	9.95015	-0.624456	3.62847	-0.172099	0.86336	1	NA	NA	NA	NA	NA	NA
ABI2	ENST00000261017	174.545	-0.0767891	0.367578	-0.208906	0.834522	1	0.25653	0	4.99758	0	1	NA
ABI3	ENST00000225941	9.92604	-1.40369	1.35908	-1.03282	0.301688	1	NA	NA	NA	NA	NA	NA
ABL1	ENST00000438426	28.4853	-0.459614	1.08619	-0.423145	0.67219	1	0.819691	0	4.99758	0	1	NA
ABL1	ENST00000318560	446.35	0.000164236	0.496069	0.000331075	0.999736	1	0.819691	0	4.99758	0	1	NA
ABL2	ENST00000502732	263.048	-0.0606226	0.304062	-0.199376	0.841969	1	0.506448	2.42669	4.90926	0.494309	0.621088	NA
ABL2	ENST00000392043	10.6811	-0.144155	1.45755	-0.0989028	0.921215	1	0.506448	2.42669	4.90926	0.494309	0.621088	NA
ABLIM1	ENST00000369252	29.9611	-0.495695	1.79343	-0.276396	0.782244	1	1.07997	0	4.99758	0	1	NA
ABLIM1	ENST00000392952	250.303	-0.285688	1.29325	-0.220906	0.825165	1	1.07997	0	4.99758	0	1	NA
ABLIM1	ENST00000369266	35.3926	3.20307	1.54646	2.07122	0.038338	0.722445	1.07997	0	4.99758	0	1	NA
ABLIM1	ENST00000336585	43.6149	-2.73895	2.02184	-1.35469	0.175518	1	1.07997	0	4.99758	0	1	NA
ABLIM3	ENST00000309868	20.5897	0.39235	3.0511	0.128593	0.89768	1	0.142517	0	4.99758	0	1	NA
ABLIM3	ENST00000506113	27.7478	0.242527	1.8415	0.131701	0.895221	1	0.142517	0	4.99758	0	1	NA
ABR	ENST00000302538	98.7917	-0.573563	2.0342	-0.28196	0.777974	1	0.820196	0	4.99758	0	1	NA
ABR	ENST00000291107	78.1271	2.88402	3.31777	0.869263	0.384703	1	0.820196	0	4.99758	0	1	NA
ABT1	ENST00000274849	17.6385	0.596102	0.816554	0.730021	0.465377	1	NA	NA	NA	NA	NA	NA
ABTB1	ENST00000232744	24.2239	1.1793	0.791868	1.48926	0.136419	1	NA	NA	NA	NA	NA	NA
ACAA1	ENST00000333167	37.4597	1.30483	1.07079	1.21856	0.22301	1	NA	NA	NA	NA	NA	NA
ACACA	ENST00000452074	822.811	-0.512026	1.08477	-0.472014	0.636917	1	1.13974	4.69747	4.86772	0.965023	0.334533	NA
ACACA	ENST00000394406	125.813	4.1764	1.83196	2.27974	NA	NA	1.13974	4.69747	4.86772	0.965023	0.334533	NA
ACACB	ENST00000377848	44.4469	0.169028	0.610756	0.276752	0.78197	1	NA	NA	NA	NA	NA	NA
ACAD8	ENST00000281182	21.4743	-0.0215692	0.85375	-0.025264	0.979844	1	NA	NA	NA	NA	NA	NA
ACAD9	ENST00000308982	39.6551	0.665231	0.618367	1.07579	0.282022	1	NA	NA	NA	NA	NA	NA
ACADM	ENST00000420607	7.2816	-5.61972	4.59878	-1.222	NA	NA	NA	NA	NA	NA	NA	NA
ACADM	ENST00000370841	13.1239	0.813006	2.15928	0.376518	0.706532	1	NA	NA	NA	NA	NA	NA
ACADS	ENST00000242592	13.5608	0.759234	0.915077	0.829695	0.406711	1	NA	NA	NA	NA	NA	NA
ACADSB	ENST00000358776	75.5388	0.333439	0.470056	0.709361	0.478101	1	0.534532	0	4.99758	0	1	NA
ACADVL	ENST00000350303	70.0596	-8.93932	2.45973	-3.63427	0.000278773	0.0750788	NA	NA	NA	NA	NA	NA
AP3D1	ENST00000345016	477.3	-5.15206	1.08704	-4.73953	2.14211e-06	0.00138704	2.59909	0	4.99758	0	1	1
ACAN	ENST00000352105	9.65754	-0.220053	1.83257	-0.120079	0.90442	1	NA	NA	NA	NA	NA	NA
ACAN	ENST00000439576	15.9283	-6.20907	2.19464	-2.8292	0.0046665	0.352791	NA	NA	NA	NA	NA	NA
ACAP2	ENST00000326793	85.6968	0.011941	0.453833	0.0263115	0.979009	1	NA	NA	NA	NA	NA	NA
ACAP3	ENST00000354700	130.712	0.0167358	0.511283	0.032733	0.973888	1	NA	NA	NA	NA	NA	NA
ACAT1	ENST00000265838	57.6637	0.214933	0.609583	0.352591	0.724395	1	NA	NA	NA	NA	NA	NA
ACAT2	ENST00000367048	25.8015	0.489206	0.686005	0.713122	0.47577	1	NA	NA	NA	NA	NA	NA
ACBD3	ENST00000366812	76.4732	-0.557271	0.569897	-0.977845	0.328151	1	NA	NA	NA	NA	NA	NA
ACBD4	ENST00000428033	9.4192	6.82814	4.18842	1.63024	NA	NA	NA	NA	NA	NA	NA	NA
ACBD4	ENST00000398322	6.46807	-2.3563	3.50496	-0.672277	0.501408	1	NA	NA	NA	NA	NA	NA
ACBD4	ENST00000431281	14.8693	-0.815263	2.2328	-0.365131	0.715014	1	NA	NA	NA	NA	NA	NA
ACBD5	ENST00000396271	34.8484	-2.36939	1.02793	-2.30502	0.0211655	0.610551	0.189717	0	4.99758	0	1	NA
ACBD5	ENST00000375905	58.3303	1.07459	1.12849	0.95224	NA	NA	0.189717	0	4.99758	0	1	NA
ACBD6	ENST00000367595	18.7639	0.58602	1.18934	0.492726	0.622206	1	NA	NA	NA	NA	NA	NA
ACBD7	ENST00000356189	33.8304	0.585693	0.476978	1.22793	0.219475	1	NA	NA	NA	NA	NA	NA
ACCS	ENST00000263776	12.6756	0.197216	1.2948	0.152313	0.87894	1	NA	NA	NA	NA	NA	NA
ACD	ENST00000219251	9.93275	-6.8982	4.86165	-1.4189	0.155927	1	NA	NA	NA	NA	NA	NA
ACD	ENST00000393919	27.2028	1.52242	1.75846	0.865767	0.386618	1	NA	NA	NA	NA	NA	NA
ACER2	ENST00000340967	26.548	0.148454	0.99803	0.148747	0.881754	1	NA	NA	NA	NA	NA	NA
ACER3	ENST00000278544	112.224	-0.763644	0.710119	-1.07538	0.282207	1	0.218719	0	4.99758	0	1	NA
ACHE	ENST00000412389	10.0512	-0.960653	2.53609	-0.378793	0.704841	1	NA	NA	NA	NA	NA	NA
ACHE	ENST00000302913	27.6111	-1.1116	1.40388	-0.791808	0.428473	1	NA	NA	NA	NA	NA	NA
ACIN1	ENST00000338631	7.15685	-1.58923	2.0291	-0.78322	0.433498	1	0.17102	0	4.99758	0	1	NA
ACIN1	ENST00000457657	42.8549	-5.27254	1.93709	-2.72189	0.00649107	0.388863	0.17102	0	4.99758	0	1	NA
ACIN1	ENST00000262710	142.889	0.565761	1.73206	0.326641	0.74394	1	0.17102	0	4.99758	0	1	NA
ACLY	ENST00000353196	105.421	0.761572	3.69353	0.206191	0.836642	1	0.56909	0	4.99758	0	1	NA
ACLY	ENST00000352035	181.127	-0.0557557	1.63321	-0.0341387	0.972767	1	0.56909	0	4.99758	0	1	NA
ACLY	ENST00000401700	39.9391	-4.56481	2.40331	-1.89939	NA	NA	0.56909	0	4.99758	0	1	NA
ACN9	ENST00000432641	13.5224	-2.01175	1.25618	-1.60148	0.10927	0.964691	NA	NA	NA	NA	NA	NA
ACO1	ENST00000309951	50.3877	0.0772896	0.596673	0.129534	0.896935	1	NA	NA	NA	NA	NA	NA
ACO2	ENST00000216254	106.265	-0.710994	0.699281	-1.01675	0.309272	1	0.369842	0	4.99758	0	1	NA
ACOT11	ENST00000343744	10.9102	0.492887	1.1731	0.420159	0.674369	1	0.103262	0	4.99758	0	1	NA
ACOT11	ENST00000371316	174.852	-0.213627	0.316866	-0.674189	0.500191	1	0.103262	0	4.99758	0	1	NA
ACOT13	ENST00000230048	10.3999	-3.14198	2.04233	-1.53843	0.123943	0.989235	NA	NA	NA	NA	NA	NA
ACOT4	ENST00000326303	5.79964	0.325601	1.04114	0.312737	0.754481	1	NA	NA	NA	NA	NA	NA
ACOT7	ENST00000361521	75.3785	0.0363165	0.85507	0.042472	0.966122	1	NA	NA	NA	NA	NA	NA
ACOT7	ENST00000377855	8.98376	-0.909525	2.44858	-0.371449	0.710303	1	NA	NA	NA	NA	NA	NA
ACOT8	ENST00000217455	15.3131	0.0249495	1.15001	0.0216951	0.982691	1	NA	NA	NA	NA	NA	NA
ACOT9	ENST00000379303	91.8566	0.2062	0.416398	0.495199	0.62046	1	1.00505	0	4.99758	0	1	NA
ACOX1	ENST00000301608	35.6402	-3.36793	1.18192	-2.84954	NA	NA	0.702937	2.71211	4.8999	0.553504	0.579919	NA
ACOX1	ENST00000293217	157.75	1.39525	0.957495	1.45718	0.145066	1	0.702937	2.71211	4.8999	0.553504	0.579919	NA
ACOX3	ENST00000503233	9.80375	-1.91509	2.83055	-0.67658	0.498672	1	NA	NA	NA	NA	NA	NA
ACOX3	ENST00000356406	6.50261	-1.66937	3.38936	-0.492533	0.622343	1	NA	NA	NA	NA	NA	NA
ACP1	ENST00000272067	9.17964	-4.17214	3.12647	-1.33446	0.182054	1	NA	NA	NA	NA	NA	NA
ACP1	ENST00000272065	22.8422	0.819257	1.62047	0.505569	0.61316	1	NA	NA	NA	NA	NA	NA
ACP2	ENST00000256997	28.5578	0.252943	0.796117	0.317721	0.750697	1	NA	NA	NA	NA	NA	NA
ACP6	ENST00000369238	26.1491	1.74324	1.06089	1.64318	0.100346	0.943412	NA	NA	NA	NA	NA	NA
ACPL2	ENST00000393010	11.1527	-1.50414	2.27599	-0.660874	0.508693	1	NA	NA	NA	NA	NA	NA
ACPL2	ENST00000286353	17.8249	0.769052	3.07184	0.250356	NA	NA	NA	NA	NA	NA	NA	NA
ACRC	ENST00000373695	29.0272	-0.583813	0.526505	-1.10885	0.267497	1	NA	NA	NA	NA	NA	NA
ACSF2	ENST00000300441	23.4361	1.44738	1.03736	1.39526	0.162938	1	NA	NA	NA	NA	NA	NA
ACSF3	ENST00000406948	16.0352	3.7619	3.43505	1.09515	0.273451	1	0.622359	0	4.99758	0	1	NA
ACSF3	ENST00000317447	44.4019	0.284581	1.50682	0.188862	0.850201	1	0.622359	0	4.99758	0	1	NA
ACSL1	ENST00000515030	5.25167	-5.62563	4.86852	-1.15551	0.247882	1	NA	NA	NA	NA	NA	NA
ACSL1	ENST00000281455	25.4143	0.254342	2.04097	0.124618	0.900826	1	NA	NA	NA	NA	NA	NA
ACSL3	ENST00000357430	108.785	-0.272395	0.517535	-0.526332	0.598658	1	NA	NA	NA	NA	NA	NA
ACSL4	ENST00000340800	17.1047	-0.0875729	3.05497	-0.0286657	0.977131	1	NA	NA	NA	NA	NA	NA
ACSL4	ENST00000348502	12.2843	0	3.69203	0	1	1	NA	NA	NA	NA	NA	NA
ACSL4	ENST00000469796	25.8796	-0.0525178	4.21083	-0.0124721	0.990049	1	NA	NA	NA	NA	NA	NA
ACSL6	ENST00000379264	41.3449	-0.289818	0.627575	-0.461807	0.64422	1	NA	NA	NA	NA	NA	NA
ACSS2	ENST00000253382	13.7091	21.1906	4.47473	4.73562	NA	NA	0.655577	0	4.99758	0	1	NA
ACSS2	ENST00000360596	65.9527	-0.755181	1.47455	-0.512145	0.60855	1	0.655577	0	4.99758	0	1	NA
ACSS3	ENST00000261206	5.20217	-1.84076	1.51342	-1.21629	0.223873	1	NA	NA	NA	NA	NA	NA
ACTA2	ENST00000458208	22.0032	3.78248	1.17898	3.20827	0.00133534	0.206287	0.771405	0	4.99758	0	1	NA
ACTB	ENST00000331789	2010.89	0.172397	0.451171	0.382109	0.70238	1	3.12175	3.5153	1.96063	1.79295	0.0729817	0.869636
ACTG1	ENST00000331925	1842.97	-0.0550109	0.290321	-0.189483	0.849714	1	2.50462	0.467469	4.00037	0.116856	0.906974	1
ACTG2	ENST00000409624	9.99806	-0.128958	1.21344	-0.106275	0.915365	1	NA	NA	NA	NA	NA	NA
ACTL6A	ENST00000429709	11.0259	-1.38347	2.87717	-0.480844	0.630627	1	NA	NA	NA	NA	NA	NA
ACTN1	ENST00000438964	24.7184	-24.4955	4.8582	-5.04208	NA	NA	0.355418	0	4.99758	0	1	NA
ACTN1	ENST00000394419	30.2564	1.50213	3.55423	0.422631	NA	NA	0.355418	0	4.99758	0	1	NA
ACTN1	ENST00000193403	135.932	1.08899	2.36312	0.460825	0.644924	1	0.355418	0	4.99758	0	1	NA
ACTN2	ENST00000366578	7.73001	-0.687033	0.856629	-0.802019	0.422542	1	NA	NA	NA	NA	NA	NA
ACTN4	ENST00000252699	524.844	-0.0417957	0.365447	-0.114369	0.908946	1	1.58955	0	4.16368	0	1	NA
ACTR10	ENST00000254286	27.167	0.657296	0.801714	0.819864	0.412294	1	NA	NA	NA	NA	NA	NA
ACTR1A	ENST00000369905	73.0354	0.289211	0.596718	0.484669	0.627911	1	NA	NA	NA	NA	NA	NA
ACTR1B	ENST00000289228	79.3786	-0.210224	0.578302	-0.36352	0.716217	1	0.45502	0	4.99758	0	1	NA
ACTR2	ENST00000260641	109.029	-0.0557389	0.460065	-0.121154	0.903569	1	0.206523	0	4.99758	0	1	NA
ACTR3	ENST00000263238	119.67	0.15827	0.526359	0.300688	0.763652	1	0.949667	4.4803	4.8695	0.920073	0.357535	NA
ACTR3B	ENST00000256001	38.7696	-0.145542	0.64873	-0.224349	0.822486	1	NA	NA	NA	NA	NA	NA
ACTR5	ENST00000243903	38.1883	-0.148809	0.717622	-0.207364	0.835726	1	NA	NA	NA	NA	NA	NA
ACTR6	ENST00000188312	16.0984	-0.405319	0.674484	-0.600933	0.547885	1	NA	NA	NA	NA	NA	NA
ACTR8	ENST00000335754	36.3642	-0.436543	0.737108	-0.592238	0.553691	1	NA	NA	NA	NA	NA	NA
ACVR1	ENST00000434821	15.4492	1.57136	2.6247	0.598681	0.549386	1	0.0820196	0	4.99758	0	1	NA
ACVR1	ENST00000410057	5.52957	2.70359	4.55393	0.593683	0.552724	1	0.0820196	0	4.99758	0	1	NA
ACVR1	ENST00000263640	10.6605	-0.161437	3.04556	-0.0530075	NA	NA	0.0820196	0	4.99758	0	1	NA
ACVR1B	ENST00000257963	102.122	0.0394827	0.400237	0.0986483	0.921417	1	NA	NA	NA	NA	NA	NA
ACVR2A	ENST00000241416	37.7159	-0.342088	0.667482	-0.512505	0.608298	1	NA	NA	NA	NA	NA	NA
ACVR2B	ENST00000352511	75.6736	-0.0884016	0.722741	-0.122314	0.90265	1	NA	NA	NA	NA	NA	NA
ACYP1	ENST00000238618	5.87756	-4.81042	2.49966	-1.92443	0.0543009	0.799175	NA	NA	NA	NA	NA	NA
ACYP2	ENST00000394666	6.72075	-1.508	1.27751	-1.18042	0.237835	1	NA	NA	NA	NA	NA	NA
ADA	ENST00000372874	43.9513	0.307229	0.860306	0.357116	0.721005	1	0.273399	0	4.99758	0	1	NA
ADAL	ENST00000428046	6.3041	1.17655	2.12992	0.552391	0.58068	1	NA	NA	NA	NA	NA	NA
ADAM10	ENST00000260408	120.44	0.491965	0.372519	1.32064	0.18662	1	NA	NA	NA	NA	NA	NA
ADAM11	ENST00000200557	44.0732	0.258124	0.762704	0.338433	0.735037	1	NA	NA	NA	NA	NA	NA
ADAM12	ENST00000368676	10.8756	0.123099	0.882407	0.139504	0.889052	1	NA	NA	NA	NA	NA	NA
ADAM12	ENST00000368679	13.2013	1.10659	0.839315	1.31844	0.187356	1	NA	NA	NA	NA	NA	NA
ADAM15	ENST00000271836	25.7748	-4.55692	4.69385	-0.970828	NA	NA	NA	NA	NA	NA	NA	NA
ADAM15	ENST00000356955	20.8036	-7.64886	4.85967	-1.57395	NA	NA	NA	NA	NA	NA	NA	NA
ADAM15	ENST00000359280	8.08814	-24.3921	4.85852	-5.02048	NA	NA	NA	NA	NA	NA	NA	NA
ADAM15	ENST00000449910	37.0835	5.72164	2.69695	2.12152	0.033878	0.708966	NA	NA	NA	NA	NA	NA
ADAM15	ENST00000355956	32.1943	-7.26725	4.52001	-1.60779	NA	NA	NA	NA	NA	NA	NA	NA
ADAM17	ENST00000310823	82.2733	0.00315643	0.560328	0.00563319	0.995505	1	0.177334	1.83037	4.93579	0.370836	0.710759	NA
ADAM19	ENST00000257527	218.33	0.18146	0.442779	0.409821	0.681937	1	NA	NA	NA	NA	NA	NA
ADAM22	ENST00000398204	39.4107	2.05413	1.3597	1.51073	0.130857	0.997037	0.10876	1.71095	4.94252	0.346169	0.729215	NA
ADAM22	ENST00000398209	10.8374	-3.45567	3.10136	-1.11424	NA	NA	0.10876	1.71095	4.94252	0.346169	0.729215	NA
ADAM23	ENST00000264377	10.6125	-0.192617	1.10021	-0.175073	0.861022	1	NA	NA	NA	NA	NA	NA
ADAM9	ENST00000487273	203.246	0.210135	0.444099	0.473172	0.636091	1	NA	NA	NA	NA	NA	NA
ADAMTS10	ENST00000270328	35.6106	0.854414	0.577279	1.48007	0.138854	1	NA	NA	NA	NA	NA	NA
ADAMTS12	ENST00000504830	13.3273	-0.335927	0.892135	-0.376543	0.706513	1	NA	NA	NA	NA	NA	NA
ADAMTS14	ENST00000373207	62.6867	2.03416	2.68469	0.757688	0.448638	1	NA	NA	NA	NA	NA	NA
ADAMTS14	ENST00000373208	29.1603	-8.9296	3.49786	-2.55288	0.0106837	0.476005	NA	NA	NA	NA	NA	NA
ADAMTS15	ENST00000299164	5.9164	2.73744	1.15738	2.36521	0.0180201	0.58403	NA	NA	NA	NA	NA	NA
ADAMTS16	ENST00000274181	12.8715	0.83685	1.06482	0.785907	0.431922	1	NA	NA	NA	NA	NA	NA
ADAMTS2	ENST00000274609	12.1337	0.88528	1.17793	0.751555	0.452319	1	NA	NA	NA	NA	NA	NA
ADAMTS2	ENST00000251582	18.8529	-1.04602	0.981706	-1.06551	0.286644	1	NA	NA	NA	NA	NA	NA
ADAMTS3	ENST00000286657	8.16114	0.356655	0.899022	0.396715	0.691578	1	NA	NA	NA	NA	NA	NA
ADAMTS5	ENST00000284987	23.2703	-0.420184	0.638336	-0.65825	0.510378	1	NA	NA	NA	NA	NA	NA
ADAMTS6	ENST00000381055	12.8328	-0.345464	0.798449	-0.43267	0.665255	1	NA	NA	NA	NA	NA	NA
ADAMTS7	ENST00000388820	210.375	-0.0206797	0.410356	-0.0503944	0.959808	1	NA	NA	NA	NA	NA	NA
ADAMTS8	ENST00000257359	12.497	0.595092	1.12048	0.531104	0.595347	1	NA	NA	NA	NA	NA	NA
ADAMTS9	ENST00000498707	11.5303	-0.561547	0.834669	-0.672778	0.501089	1	NA	NA	NA	NA	NA	NA
ADAMTSL1	ENST00000380548	10.4732	-1.26737	0.871493	-1.45425	0.145876	1	NA	NA	NA	NA	NA	NA
ADAMTSL2	ENST00000354484	22.101	-0.267374	0.867972	-0.308045	0.758048	1	NA	NA	NA	NA	NA	NA
ADAMTSL3	ENST00000286744	13.6731	-1.71507	1.06047	-1.61727	0.105819	0.954472	NA	NA	NA	NA	NA	NA
ADAMTSL5	ENST00000330475	59.6216	-0.592091	0.500087	-1.18397	0.236423	1	0.167587	0	4.99758	0	1	NA
ADAR	ENST00000292205	618.981	-0.819035	1.9003	-0.431004	0.666465	1	3.36778	3.30009	3.56852	0.924779	0.355081	1
ADAR	ENST00000368474	563.233	1.39171	1.99404	0.697933	0.485219	1	3.36778	3.30009	3.56852	0.924779	0.355081	1
ADARB1	ENST00000360697	43.176	-0.0515452	1.82253	-0.0282821	0.977437	1	NA	NA	NA	NA	NA	NA
ADARB1	ENST00000348831	40.1059	-7.21731	2.24697	-3.21203	0.00131803	0.206287	NA	NA	NA	NA	NA	NA
ADAT1	ENST00000307921	24.182	0.538122	1.00832	0.533681	0.593562	1	NA	NA	NA	NA	NA	NA
ADAT2	ENST00000237283	25.5942	0.32327	0.839001	0.385304	0.700012	1	NA	NA	NA	NA	NA	NA
ADC	ENST00000294517	9.77871	-0.864415	1.87252	-0.461632	0.644345	1	NA	NA	NA	NA	NA	NA
ADCK1	ENST00000238561	19.2873	0.692423	1.25764	0.550572	0.581927	1	NA	NA	NA	NA	NA	NA
ADCK4	ENST00000324464	25.2095	-1.90822	1.3754	-1.38739	0.165322	1	0.217521	2.70198	4.9002	0.551401	0.581359	NA
ADCK4	ENST00000450541	13.0148	6.66228	4.85829	1.37132	0.170275	1	0.217521	2.70198	4.9002	0.551401	0.581359	NA
ADCK5	ENST00000308860	30.356	1.05892	1.01445	1.04384	0.29656	1	NA	NA	NA	NA	NA	NA
ADCY1	ENST00000297323	43.5998	-0.232226	0.652324	-0.355999	0.721842	1	NA	NA	NA	NA	NA	NA
ADCY2	ENST00000338316	32.9104	0.157677	0.746231	0.211298	0.832654	1	NA	NA	NA	NA	NA	NA
ADCY3	ENST00000260600	241.138	0.447664	0.397415	1.12644	0.259979	1	1.00954	2.13157	4.92105	0.433154	0.664903	NA
ADCY5	ENST00000462833	35.5411	0.81831	1.04948	0.779726	0.435552	1	NA	NA	NA	NA	NA	NA
ADCY6	ENST00000357869	59.1784	-1.00638	2.05583	-0.489527	0.624469	1	1.4786	1.21288	4.96938	0.244071	0.807176	NA
ADCY6	ENST00000307885	88.1954	1.06406	1.52123	0.699475	0.484255	1	1.4786	1.21288	4.96938	0.244071	0.807176	NA
ADCY7	ENST00000394697	143.85	-0.526279	0.481274	-1.09351	0.274169	1	NA	NA	NA	NA	NA	NA
ADCY9	ENST00000294016	77.5294	-0.477343	0.561654	-0.849888	0.395387	1	0.599081	3.69713	4.87864	0.757819	0.448559	NA
ADD1	ENST00000264758	75.9476	-4.98681	3.30522	-1.50877	0.131358	0.997266	NA	NA	NA	NA	NA	NA
ADD1	ENST00000446856	121.037	2.11672	2.58572	0.818621	0.413003	1	NA	NA	NA	NA	NA	NA
ADD2	ENST00000264436	18.9785	0.0141607	1.01994	0.0138839	0.988923	1	NA	NA	NA	NA	NA	NA
ADD2	ENST00000403045	8.08456	0.779434	1.1723	0.664875	0.50613	1	NA	NA	NA	NA	NA	NA
ADD3	ENST00000277900	38.3765	0.42867	1.46586	0.292436	0.769954	1	NA	NA	NA	NA	NA	NA
ADD3	ENST00000356080	12.9832	-1.03941	3.04256	-0.341625	0.732633	1	NA	NA	NA	NA	NA	NA
ADH5	ENST00000296412	77.5991	-0.117655	0.43176	-0.272501	0.785237	1	0.246059	0	4.99758	0	1	NA
ADI1	ENST00000327435	29.1118	0.330373	0.65892	0.501385	0.6161	1	NA	NA	NA	NA	NA	NA
ADIPOR1	ENST00000340990	78.013	0.106922	0.48607	0.219971	0.825893	1	NA	NA	NA	NA	NA	NA
ADIPOR2	ENST00000357103	131.58	-0.0170066	0.392065	-0.0433769	0.965401	1	NA	NA	NA	NA	NA	NA
ADK	ENST00000372734	21.2284	0.37937	1.21584	0.312022	0.755024	1	NA	NA	NA	NA	NA	NA
ADK	ENST00000286621	11.8653	-2.08325	2.38268	-0.874333	0.381937	1	NA	NA	NA	NA	NA	NA
ADM2	ENST00000395738	108.26	-0.2766	0.48886	-0.565806	0.571525	1	NA	NA	NA	NA	NA	NA
ADNP	ENST00000349014	22.8494	0.120222	1.51211	0.0795058	NA	NA	2.93655	0	3.67464	0	1	1
ADNP	ENST00000371602	6.82229	-0.0913474	1.02354	-0.0892465	0.928886	1	2.93655	0	3.67464	0	1	1
ADNP	ENST00000396029	477.381	-0.0638239	0.982058	-0.0649899	0.948182	1	2.93655	0	3.67464	0	1	1
ADNP2	ENST00000262198	354.512	-0.341195	0.452168	-0.754576	0.450503	1	0.710358	0	4.99758	0	1	NA
ADO	ENST00000373783	77.1298	-0.267721	0.366086	-0.731308	0.464591	1	NA	NA	NA	NA	NA	NA
ADORA1	ENST00000367236	19.7081	0.226473	1.23265	0.183728	0.854227	1	NA	NA	NA	NA	NA	NA
ADORA2B	ENST00000304222	52.6042	0.31152	0.563944	0.552394	0.580678	1	NA	NA	NA	NA	NA	NA
ADPGK	ENST00000311669	23.7715	-0.302111	0.786935	-0.383908	0.701047	1	NA	NA	NA	NA	NA	NA
ADPRH	ENST00000478399	10.6432	-0.388977	1.47629	-0.263482	0.792179	1	0.4469	0	4.99758	0	1	NA
ADPRHL1	ENST00000356501	13.6583	-2.90637	0.923932	-3.14566	0.00165715	0.227171	NA	NA	NA	NA	NA	NA
ADPRHL2	ENST00000373178	23.2714	-0.512269	0.817964	-0.626273	0.531136	1	NA	NA	NA	NA	NA	NA
ADRA1B	ENST00000306675	127.068	-0.788867	1.08317	-0.728294	0.466433	1	NA	NA	NA	NA	NA	NA
ADRA2C	ENST00000330055	102.714	-0.0485753	0.700482	-0.0693456	0.944715	1	NA	NA	NA	NA	NA	NA
ADRBK1	ENST00000308595	352.194	0.37488	0.441249	0.849587	0.395555	1	2.07726	0	4.99758	0	1	NA
ADRBK2	ENST00000324198	60.9047	-0.635972	0.475579	-1.33726	0.181138	1	NA	NA	NA	NA	NA	NA
ADRM1	ENST00000253003	36.6094	0.0684655	2.86624	0.0238869	0.980943	1	NA	NA	NA	NA	NA	NA
ADRM1	ENST00000423787	42.5294	5.14043	1.94849	2.63816	0.00833574	0.429969	NA	NA	NA	NA	NA	NA
ADSL	ENST00000342312	5.5516	6.27783	4.86044	1.29162	NA	NA	NA	NA	NA	NA	NA	NA
ADSL	ENST00000216194	54.8651	-1.00747	1.55085	-0.649621	0.515937	1	NA	NA	NA	NA	NA	NA
ADSS	ENST00000366535	43.9126	-0.590015	0.461324	-1.27896	0.200911	1	NA	NA	NA	NA	NA	NA
AEBP1	ENST00000223357	15.5436	-0.0902364	0.864093	-0.104429	0.916829	1	NA	NA	NA	NA	NA	NA
AEBP2	ENST00000266508	188.076	-0.054474	1.15737	-0.0470671	0.96246	1	0.375478	3.17298	4.88817	0.649115	0.516264	NA
AEBP2	ENST00000398864	19.0751	-8.5701	2.70363	-3.16984	0.0015252	0.214984	0.375478	3.17298	4.88817	0.649115	0.516264	NA
AEN	ENST00000332810	73.7769	0.328572	0.413574	0.794468	0.426923	1	NA	NA	NA	NA	NA	NA
AES	ENST00000327141	215.888	-0.329516	0.946519	-0.348135	0.727739	1	1.31475	1.72074	4.94194	0.34819	0.727697	NA
AES	ENST00000221561	18.8073	0.956865	1.5934	0.600517	0.548161	1	1.31475	1.72074	4.94194	0.34819	0.727697	NA
AFAP1	ENST00000360265	32.3066	-15.0992	4.40006	-3.43158	0.00060007	0.120144	1.51152	0	4.99758	0	1	NA
AFAP1	ENST00000358461	101.631	-0.714606	2.25103	-0.317457	0.750897	1	1.51152	0	4.99758	0	1	NA
AFAP1	ENST00000420658	64.7255	1.02401	2.77727	0.368713	0.712342	1	1.51152	0	4.99758	0	1	NA
AFAP1L1	ENST00000296721	23.1491	0.439575	0.94152	0.466878	0.640587	1	NA	NA	NA	NA	NA	NA
AFF1	ENST00000395146	12.727	-0.0567903	1.00439	-0.0565418	0.95491	1	1.87827	1.71095	4.94252	0.346169	0.729216	NA
AFF1	ENST00000307808	250.108	-0.375429	0.406759	-0.922976	0.35602	1	1.87827	1.71095	4.94252	0.346169	0.729216	NA
AFF2	ENST00000370460	57.9353	-0.688798	0.544509	-1.26499	0.205875	1	NA	NA	NA	NA	NA	NA
AFF3	ENST00000317233	26.5226	0.0930001	0.872295	0.106615	0.915094	1	NA	NA	NA	NA	NA	NA
AFF3	ENST00000356421	21.1139	1.47995	1.25996	1.1746	0.240154	1	NA	NA	NA	NA	NA	NA
AFF4	ENST00000265343	295.043	-0.0993929	0.298094	-0.333428	0.738811	1	1.38079	1.97302	4.49013	0.439413	0.660362	NA
AFG3L2	ENST00000269143	107.254	0.15358	0.686216	0.223807	0.822908	1	NA	NA	NA	NA	NA	NA
AFMID	ENST00000409257	39.5566	0.502352	1.1053	0.454493	0.649474	1	NA	NA	NA	NA	NA	NA
AFMID	ENST00000327898	30.7882	-1.29267	1.0272	-1.25843	0.208236	1	NA	NA	NA	NA	NA	NA
AFTPH	ENST00000238856	29.7677	3.94667	1.84331	2.14108	NA	NA	0.657337	4.2908	4.87128	0.880835	0.378407	NA
AFTPH	ENST00000238855	41.5696	0.162138	1.45147	0.111706	0.911057	1	0.657337	4.2908	4.87128	0.880835	0.378407	NA
AGAP1	ENST00000304032	325.599	0.706369	2.04099	0.346091	0.729274	1	0.848698	0	4.99758	0	1	NA
AGAP1	ENST00000336665	132.63	-7.55074	2.82817	-2.66983	NA	NA	0.848698	0	4.99758	0	1	NA
AGAP2	ENST00000257897	33.1381	0.610127	1.89061	0.322714	0.746912	1	NA	NA	NA	NA	NA	NA
AGAP2	ENST00000328568	45.3658	0.528968	1.28111	0.412898	0.679681	1	NA	NA	NA	NA	NA	NA
AGAP3	ENST00000397238	145.139	0.311427	0.379009	0.821688	0.411254	1	0.601477	0	4.99758	0	1	NA
AGAP3	ENST00000473312	14.4901	0.409337	1.54873	0.264305	0.791545	1	0.601477	0	4.99758	0	1	NA
AGAP4	ENST00000448048	8.31347	-1.27514	1.88472	-0.676569	0.498679	1	NA	NA	NA	NA	NA	NA
AGAP5	ENST00000340986	7.37003	-0.23647	1.77013	-0.133589	0.893727	1	NA	NA	NA	NA	NA	NA
AGAP6	ENST00000374056	28.7814	1.49202	1.12876	1.32182	0.186227	1	NA	NA	NA	NA	NA	NA
AGAP7	ENST00000374095	16.5599	-0.113583	1.48401	-0.0765376	0.938991	1	NA	NA	NA	NA	NA	NA
AGBL5	ENST00000360131	76.8209	0.139616	1.0868	0.128465	0.897781	1	0.493265	0	4.99758	0	1	NA
AGBL5	ENST00000323064	16.8343	1.45801	2.21381	0.658598	0.510154	1	0.493265	0	4.99758	0	1	NA
AGFG1	ENST00000310078	63.6681	-0.947572	0.871335	-1.08749	0.276818	1	1.07277	0	4.99758	0	1	NA
AGFG2	ENST00000300176	31.7955	0.421684	0.783204	0.538409	0.590295	1	NA	NA	NA	NA	NA	NA
AGGF1	ENST00000312916	56.6942	0.842592	0.612141	1.37647	0.168677	1	0.560949	0	4.99758	0	1	NA
AGK	ENST00000355413	21.5395	0.222651	0.665924	0.334349	0.738116	1	NA	NA	NA	NA	NA	NA
AGL	ENST00000311030	8.46618	0	4.99758	0	NA	NA	NA	NA	NA	NA	NA	NA
AGL	ENST00000361302	9.01748	-7.3697	3.94116	-1.86993	NA	NA	NA	NA	NA	NA	NA	NA
AGL	ENST00000361915	29.5759	-0.0478588	1.35831	-0.0352341	0.971893	1	NA	NA	NA	NA	NA	NA
AGL	ENST00000370165	6.24919	0	4.99758	0	NA	NA	NA	NA	NA	NA	NA	NA
AGPAT1	ENST00000414933	17.1996	1.97743	3.21798	0.614493	0.53889	1	NA	NA	NA	NA	NA	NA
AGPAT1	ENST00000399833	22.3179	0.458644	2.43839	0.188093	0.850804	1	NA	NA	NA	NA	NA	NA
AGPAT1	ENST00000375107	28.6823	0.252036	2.46635	0.10219	0.918606	1	NA	NA	NA	NA	NA	NA
AGPAT1	ENST00000416363	10.9775	3.42362	3.04041	1.12604	0.260149	1	NA	NA	NA	NA	NA	NA
AGPAT1	ENST00000414520	8.83008	23.7931	4.86042	4.89527	NA	NA	NA	NA	NA	NA	NA	NA
AGPAT1	ENST00000444369	10.5777	2.71211	4.8999	0.553504	0.579919	1	NA	NA	NA	NA	NA	NA
AGPAT1	ENST00000399830	6.87936	-22.0414	4.97677	-4.42885	NA	NA	NA	NA	NA	NA	NA	NA
AGPAT2	ENST00000371696	43.6904	-0.186134	1.09379	-0.170173	0.864874	1	NA	NA	NA	NA	NA	NA
AGPAT4	ENST00000320285	36.5259	-0.0494857	0.551268	-0.0897671	0.928472	1	NA	NA	NA	NA	NA	NA
AGPAT5	ENST00000285518	70.7104	-0.0500082	0.475383	-0.105196	0.916221	1	NA	NA	NA	NA	NA	NA
AGPAT6	ENST00000396987	165.969	-0.141848	0.37932	-0.373954	0.708438	1	0.579389	0	4.99758	0	1	NA
AGPAT9	ENST00000395226	18.2948	-0.407537	2.8555	-0.14272	0.886512	1	0.925686	0	4.99758	0	1	NA
AGPAT9	ENST00000264409	17.2959	3.16124	2.21931	1.42442	0.154324	1	0.925686	0	4.99758	0	1	NA
AGPHD1	ENST00000388988	6.87237	-1.40392	1.53149	-0.916704	0.359298	1	NA	NA	NA	NA	NA	NA
AGPS	ENST00000264167	65.5141	-0.217902	0.652848	-0.333772	0.738552	1	NA	NA	NA	NA	NA	NA
AGRN	ENST00000379370	418.308	0.0346586	0.449997	0.0770198	0.938608	1	0.514004	-0.494318	4.99758	-0.0989115	0.921209	NA
AGTPBP1	ENST00000376083	34.9242	-0.0697243	0.74452	-0.0936499	0.925387	1	NA	NA	NA	NA	NA	NA
AGTRAP	ENST00000314340	9.88974	6.22607	3.63967	1.71061	0.0871528	0.908108	NA	NA	NA	NA	NA	NA
AGTRAP	ENST00000400895	12.251	0	3.77198	0	1	1	NA	NA	NA	NA	NA	NA
AGTRAP	ENST00000376629	9.68216	-7.33022	2.84676	-2.57494	0.0100258	0.467252	NA	NA	NA	NA	NA	NA
AGTRAP	ENST00000376637	6.51422	-1.21725	3.02032	-0.403019	0.686934	1	NA	NA	NA	NA	NA	NA
AGXT2L2	ENST00000308158	45.4842	-0.163176	0.855271	-0.190789	0.848691	1	NA	NA	NA	NA	NA	NA
AHCTF1	ENST00000326225	224.488	0.123269	0.415349	0.296784	0.766632	1	1.54021	0	3.17907	0	1	NA
AHCY	ENST00000217426	172.578	0.123949	0.473284	0.261891	0.793406	1	1.10146	0	4.99758	0	1	NA
AHCYL1	ENST00000369799	131.812	0.265751	0.335349	0.792462	0.428091	1	1.54297	0	4.99758	0	1	NA
AHCYL2	ENST00000446544	20.3823	0.527798	1.85467	0.284578	0.775968	1	NA	NA	NA	NA	NA	NA
AHCYL2	ENST00000325006	55.1014	-0.395235	1.24925	-0.316378	0.751716	1	NA	NA	NA	NA	NA	NA
AHDC1	ENST00000247087	345.727	0.402179	1.34407	0.299225	NA	NA	1.12714	4.29365	3.64696	1.17732	0.239067	NA
AHDC1	ENST00000374011	152.835	-1.07735	1.6791	-0.641625	0.521117	1	1.12714	4.29365	3.64696	1.17732	0.239067	NA
AHI1	ENST00000367800	15.8313	0.854963	2.0351	0.420108	NA	NA	0.136699	0	4.99758	0	1	NA
AHI1	ENST00000457866	31.9061	0.851902	1.41245	0.603136	0.546418	1	0.136699	0	4.99758	0	1	NA
AHNAK	ENST00000378024	8415.5	0.0910496	0.272195	0.334502	0.738001	1	9.78833	6.36333	2.14169	2.97117	0.00296663	0.295328
AHNAK2	ENST00000333244	5114.83	-0.0222523	0.502855	-0.0442519	0.964704	1	10.0006	4.40746	1.85726	2.37309	0.0176398	0.583128
AHR	ENST00000242057	92.0716	0.565044	0.491169	1.15041	0.249976	1	0.340218	1.83037	4.93579	0.370836	0.710759	NA
AHSA1	ENST00000216479	88.6316	0.305219	0.472359	0.646159	0.518176	1	0.172103	0	4.99758	0	1	NA
AHSA2	ENST00000357022	10.7761	-2.17587	2.5725	-0.845816	0.397655	1	0.199524	0	4.99758	0	1	NA
AHSA2	ENST00000394457	39.1457	0.551008	1.09663	0.502457	0.615346	1	0.199524	0	4.99758	0	1	NA
AIDA	ENST00000340020	42.6764	0.689276	0.68968	0.999415	0.317593	1	NA	NA	NA	NA	NA	NA
AIF1L	ENST00000372309	15.7107	5.53298	2.90667	1.90355	0.0569694	0.804538	NA	NA	NA	NA	NA	NA
AIF1L	ENST00000247291	16.8755	-0.133937	3.6387	-0.036809	NA	NA	NA	NA	NA	NA	NA	NA
AIF1L	ENST00000372300	7.81675	-0.982666	4.46285	-0.220188	0.825725	1	NA	NA	NA	NA	NA	NA
AIFM1	ENST00000416073	13.7174	-6.99066	3.53699	-1.97644	0.0481047	0.777055	NA	NA	NA	NA	NA	NA
AIFM1	ENST00000319908	6.61225	0.623637	1.87152	0.333225	0.738965	1	NA	NA	NA	NA	NA	NA
AIFM1	ENST00000440263	27.1196	0.409747	0.767115	0.53414	0.593244	1	NA	NA	NA	NA	NA	NA
AIFM1	ENST00000287295	6.55013	5.36655	3.89067	1.37934	NA	NA	NA	NA	NA	NA	NA	NA
AIFM2	ENST00000373248	11.5984	-1.73029	1.13316	-1.52697	0.12677	0.992543	0.29551	-3.59821	4.9043	-0.733684	0.463141	NA
AIFM2	ENST00000307864	67.2657	0.141767	0.551133	0.257228	0.797002	1	0.29551	-3.59821	4.9043	-0.733684	0.463141	NA
AIG1	ENST00000357847	16.9281	1.39701	0.864353	1.61625	0.106039	0.955045	NA	NA	NA	NA	NA	NA
AIM1	ENST00000369066	139.981	-0.477636	0.32895	-1.452	0.1465	1	0.46839	1.52063	4.95443	0.306924	0.758901	NA
AIM1L	ENST00000308182	7.12837	0.152802	1.53288	0.0996831	0.920596	1	NA	NA	NA	NA	NA	NA
AIMP1	ENST00000358008	10.479	5.96847	2.66386	2.24053	0.0250566	0.649529	NA	NA	NA	NA	NA	NA
AIMP1	ENST00000394701	16.4262	-1.13725	2.36093	-0.481698	0.630021	1	NA	NA	NA	NA	NA	NA
AIMP2	ENST00000223029	9.64223	1.88576	1.33037	1.41748	0.156344	1	NA	NA	NA	NA	NA	NA
AIP	ENST00000279146	21.5968	0.179688	0.800422	0.224492	0.822375	1	NA	NA	NA	NA	NA	NA
AK1	ENST00000373176	73.8889	-0.0986045	0.656266	-0.150251	0.880567	1	NA	NA	NA	NA	NA	NA
AK2	ENST00000373449	113.848	-0.20725	0.513629	-0.403502	0.686579	1	NA	NA	NA	NA	NA	NA
AK3	ENST00000327299	94.0039	-0.503734	0.542926	-0.927813	0.353505	1	2.22326	0	4.99758	0	1	NA
AK3	ENST00000381809	66.4399	0.634946	0.525506	1.20826	0.226949	1	2.22326	0	4.99758	0	1	NA
AK5	ENST00000344720	5.39255	-1.6589	1.66645	-0.99547	0.319508	1	NA	NA	NA	NA	NA	NA
AKAP1	ENST00000337714	161.591	0.743956	1.73367	0.429123	0.667834	1	0.273399	0	4.99758	0	1	NA
AKAP1	ENST00000427138	66.1278	-8.93721	4.31803	-2.06974	NA	NA	0.273399	0	4.99758	0	1	NA
AKAP10	ENST00000225737	76.8717	0.628448	0.529583	1.18668	0.235352	1	0.869326	1.71094	4.94251	0.346169	0.729216	NA
AKAP11	ENST00000025301	206.721	-0.0171639	0.387798	-0.04426	0.964697	1	NA	NA	NA	NA	NA	NA
AKAP12	ENST00000402676	6541.51	-0.505382	0.966661	-0.522813	0.601105	1	15.6419	2.7789	1.51629	1.8327	0.0668479	0.847821
AKAP12	ENST00000354675	1590.58	3.19488	1.22672	2.60441	0.00920325	0.450563	15.6419	2.7789	1.51629	1.8327	0.0668479	0.847821
HSPD1	ENST00000345042	23.0263	22.0536	4.94195	4.46253	8.09973e-06	0.00432455	2.62638	2.13818	4.06265	0.526302	0.598678	1
AKAP13	ENST00000394518	227.007	1.72442	3.36086	0.513089	0.607889	1	0.911689	0	4.99758	0	1	NA
AKAP13	ENST00000394516	11.3242	0.467467	4.99758	0.0935386	0.925476	1	0.911689	0	4.99758	0	1	NA
AKAP5	ENST00000430028	70.4372	0.0226018	0.339121	0.0666483	0.946862	1	NA	NA	NA	NA	NA	NA
AKAP6	ENST00000280979	32.3787	0.110105	0.61984	0.177634	0.85901	1	NA	NA	NA	NA	NA	NA
AKAP8	ENST00000269701	71.4133	-0.3592	0.330395	-1.08718	0.276955	1	NA	NA	NA	NA	NA	NA
AKAP8L	ENST00000397410	97.6259	-0.129632	0.467697	-0.277171	0.781649	1	0.533241	0	4.99758	0	1	NA
AKAP9	ENST00000356239	170.339	-0.453924	0.348578	-1.30222	0.192843	1	0.803475	0	4.99758	0	1	NA
AKD1	ENST00000285397	8.92375	-1.75911	1.10771	-1.58806	0.112272	0.972694	NA	NA	NA	NA	NA	NA
AKIRIN1	ENST00000432648	131.154	0.403592	0.792345	0.509364	0.610497	1	0.253774	2.92301	4.89407	0.597255	0.550337	NA
AKIRIN1	ENST00000446189	12.4155	0.760429	1.40103	0.542765	0.587291	1	0.253774	2.92301	4.89407	0.597255	0.550337	NA
AKIRIN2	ENST00000257787	56.2206	-0.353386	0.675807	-0.52291	0.601037	1	0.191379	0	4.99758	0	1	NA
AKNA	ENST00000307564	170.933	0.239128	0.513408	0.465767	0.641382	1	0.732215	0	4.99758	0	1	NA
AKR1A1	ENST00000351829	20.229	-6.90842	2.69617	-2.56231	NA	NA	NA	NA	NA	NA	NA	NA
AKR1A1	ENST00000372070	25.4151	0.78229	1.20662	0.648331	0.516771	1	NA	NA	NA	NA	NA	NA
AKR1B1	ENST00000285930	16.8872	0.488402	1.01943	0.479093	0.631872	1	NA	NA	NA	NA	NA	NA
AKR1B15	ENST00000457545	12.078	-1.50709	0.907856	-1.66005	0.0969034	0.932936	NA	NA	NA	NA	NA	NA
AKR7A2	ENST00000235835	44.7852	-0.0697731	0.716372	-0.0973978	0.92241	1	NA	NA	NA	NA	NA	NA
AKT1	ENST00000402615	76.9093	0.0828239	3.15666	0.0262378	NA	NA	0.484557	0	4.99758	0	1	NA
AKT1	ENST00000407796	117.043	0.544493	3.80624	0.143053	0.886249	1	0.484557	0	4.99758	0	1	NA
AKT1	ENST00000349310	69.8757	-6.48533	2.8938	-2.24112	0.0250186	0.649097	0.484557	0	4.99758	0	1	NA
AKT1S1	ENST00000391835	30.0415	0.205336	1.40908	0.145724	0.884139	1	NA	NA	NA	NA	NA	NA
AKT1S1	ENST00000391833	46.1612	0.740325	0.87927	0.841977	0.399801	1	NA	NA	NA	NA	NA	NA
AKT2	ENST00000392038	272.621	0.0973376	0.348366	0.279412	0.779929	1	1.63903	0.467467	4.99758	0.0935386	0.925476	NA
AKT3	ENST00000366539	8.84791	0.458108	0.684923	0.668845	0.503594	1	0.0820196	0	4.99758	0	1	NA
AKTIP	ENST00000394657	7.77667	-0.567523	2.92735	-0.193869	0.846278	1	NA	NA	NA	NA	NA	NA
AKTIP	ENST00000300245	7.67483	-2.3909	2.82329	-0.846851	0.397078	1	NA	NA	NA	NA	NA	NA
ALAD	ENST00000409155	40.1825	-0.423658	0.429301	-0.986854	0.323714	1	0.293989	0	4.99758	0	1	NA
ALAS1	ENST00000394965	11.7422	-0.182685	3.56404	-0.0512578	0.95912	1	NA	NA	NA	NA	NA	NA
ALAS1	ENST00000310271	9.39568	0.544563	3.06391	0.177735	0.858931	1	NA	NA	NA	NA	NA	NA
ALAS1	ENST00000469224	17.8112	0.0994406	2.87293	0.0346129	NA	NA	NA	NA	NA	NA	NA	NA
ALAS1	ENST00000484952	10.5262	-7.54758	3.81719	-1.97726	0.0480121	0.776382	NA	NA	NA	NA	NA	NA
ALCAM	ENST00000306107	85.1434	-0.034252	0.474346	-0.0722089	0.942436	1	NA	NA	NA	NA	NA	NA
ALDH18A1	ENST00000371224	29.0572	8.1427	2.29461	3.54862	0.000387261	0.0935359	NA	NA	NA	NA	NA	NA
ALDH18A1	ENST00000371221	19.4651	-8.7754	3.10289	-2.82814	0.004682	0.352791	NA	NA	NA	NA	NA	NA
ALDH1B1	ENST00000377698	111.371	0.0940336	0.385384	0.244	0.807231	1	1.15106	3.43838	4.88291	0.704166	0.48133	NA
ALDH1L2	ENST00000258494	8.02438	1.80721	1.76119	1.02613	0.30483	1	NA	NA	NA	NA	NA	NA
ALDH3A2	ENST00000339618	38.6911	-1.06958	1.32751	-0.805704	NA	NA	NA	NA	NA	NA	NA	NA
ALDH3A2	ENST00000176643	42.1613	0.546186	1.45419	0.375595	0.707218	1	NA	NA	NA	NA	NA	NA
ALDH3A2	ENST00000395575	23.4654	-0.384626	1.2581	-0.305721	0.759817	1	NA	NA	NA	NA	NA	NA
ALDH5A1	ENST00000357578	55.734	-0.195106	0.499207	-0.390831	0.695922	1	NA	NA	NA	NA	NA	NA
ALDH6A1	ENST00000350259	12.3827	0.0743223	0.9024	0.0823608	0.93436	1	NA	NA	NA	NA	NA	NA
ALDH7A1	ENST00000409134	74.8781	-0.266224	0.363983	-0.731419	0.464523	1	NA	NA	NA	NA	NA	NA
ALDH9A1	ENST00000354775	34.0907	0.546575	0.59465	0.919155	0.358014	1	NA	NA	NA	NA	NA	NA
ALDOA	ENST00000338110	65.2025	1.07521	2.45366	0.438204	NA	NA	1.15017	0	4.99758	0	1	NA
ALDOA	ENST00000395240	267.059	0.805381	1.31806	0.611035	0.541176	1	1.15017	0	4.99758	0	1	NA
ALDOA	ENST00000436540	13.9403	-5.00581	4.19467	-1.19337	NA	NA	1.15017	0	4.99758	0	1	NA
ALDOC	ENST00000395321	6.87585	-0.974738	3.7714	-0.258455	NA	NA	NA	NA	NA	NA	NA	NA
ALDOC	ENST00000226253	15.0868	0.637885	2.13782	0.298381	0.765413	1	NA	NA	NA	NA	NA	NA
ALG1	ENST00000262374	26.119	-0.22024	1.04569	-0.210617	0.833186	1	NA	NA	NA	NA	NA	NA
ALG10	ENST00000266483	10.6002	0.675397	1.2678	0.53273	0.594221	1	NA	NA	NA	NA	NA	NA
ALG10B	ENST00000308742	72.2092	0.216509	0.514965	0.420435	0.674168	1	NA	NA	NA	NA	NA	NA
ALG12	ENST00000330817	37.008	0.897386	0.89629	1.00122	0.316719	1	NA	NA	NA	NA	NA	NA
ALG13	ENST00000371979	21.6893	-0.835951	0.899068	-0.929797	0.352476	1	NA	NA	NA	NA	NA	NA
ALG13	ENST00000394780	49.1677	0.570346	0.581393	0.980999	0.326593	1	NA	NA	NA	NA	NA	NA
ALG2	ENST00000476832	25.808	-0.905101	1.07627	-0.84096	0.40037	1	NA	NA	NA	NA	NA	NA
ALG3	ENST00000445626	8.36746	-4.61929	2.23646	-2.06544	0.038881	0.722445	NA	NA	NA	NA	NA	NA
ALG3	ENST00000397676	20.0043	0.10183	1.18416	0.0859937	0.931471	1	NA	NA	NA	NA	NA	NA
ALG5	ENST00000239891	5.62141	-0.543704	2.53011	-0.214893	0.82985	1	NA	NA	NA	NA	NA	NA
ALG5	ENST00000443765	5.44259	5.19359	4.05566	1.28058	0.200342	1	NA	NA	NA	NA	NA	NA
ALG6	ENST00000371108	461.117	-0.144357	0.671497	-0.214978	0.829785	1	NA	NA	NA	NA	NA	NA
ALG8	ENST00000299626	6.7294	-1.35402	2.34348	-0.577783	0.563411	1	NA	NA	NA	NA	NA	NA
ALKBH1	ENST00000216489	22.0609	2.21642	0.964396	2.29825	0.0215477	0.614566	NA	NA	NA	NA	NA	NA
ALKBH2	ENST00000429722	5.86774	-6.02061	2.3566	-2.55479	0.0106252	0.475527	NA	NA	NA	NA	NA	NA
ALKBH3	ENST00000302708	21.0806	0.915429	1.07917	0.84827	0.396288	1	NA	NA	NA	NA	NA	NA
ALKBH3	ENST00000302708	21.0806	0.915429	1.07917	0.84827	0.396288	1	NA	NA	NA	NA	NA	NA
ALKBH4	ENST00000292566	33.6651	-0.429114	0.700263	-0.61279	0.540015	1	NA	NA	NA	NA	NA	NA
ALKBH5	ENST00000399138	126.027	0.367599	0.463571	0.792973	0.427794	1	NA	NA	NA	NA	NA	NA
ALKBH7	ENST00000245812	9.46919	-0.0616003	1.34175	-0.0459104	0.963382	1	NA	NA	NA	NA	NA	NA
ALKBH8	ENST00000428149	14.488	0.93777	2.50023	0.375073	0.707606	1	NA	NA	NA	NA	NA	NA
ALKBH8	ENST00000417449	8.87308	-1.18132	4.27431	-0.276378	NA	NA	NA	NA	NA	NA	NA	NA
ALMS1	ENST00000264448	168.023	-0.0332218	0.397348	-0.0836087	0.933368	1	2.82989	-3.57646	4.90501	-0.729145	0.465913	1
ALOX5	ENST00000374391	16.0128	-0.793327	1.12914	-0.702593	0.482309	1	NA	NA	NA	NA	NA	NA
ALPK1	ENST00000458497	69.3204	-0.236341	0.498699	-0.473915	0.635561	1	NA	NA	NA	NA	NA	NA
ALPK2	ENST00000361673	9.89587	0.88601	0.952499	0.930196	0.35227	1	NA	NA	NA	NA	NA	NA
ALPK3	ENST00000258888	61.5841	-0.640694	0.587036	-1.0914	0.275095	1	NA	NA	NA	NA	NA	NA
ALPP	ENST00000392027	12.39	0.122834	1.02922	0.119347	0.905001	1	NA	NA	NA	NA	NA	NA
ALS2	ENST00000467448	18.2514	0.895975	0.730401	1.22669	0.21994	1	NA	NA	NA	NA	NA	NA
ALS2	ENST00000264276	111.843	-0.113823	0.389268	-0.292402	0.769979	1	NA	NA	NA	NA	NA	NA
ALS2CL	ENST00000415953	14.7565	0.598398	2.87866	0.207874	0.835327	1	NA	NA	NA	NA	NA	NA
ALS2CL	ENST00000318962	71.993	-0.359928	1.2132	-0.296677	0.766713	1	NA	NA	NA	NA	NA	NA
ALS2CR11	ENST00000439140	8.66969	-0.348009	1.32891	-0.261876	0.793417	1	NA	NA	NA	NA	NA	NA
ALS2CR8	ENST00000320443	34.7006	0.476244	0.494226	0.963616	0.335238	1	NA	NA	NA	NA	NA	NA
ALX4	ENST00000329255	28.5125	0.0687816	0.687268	0.10008	0.920281	1	NA	NA	NA	NA	NA	NA
AMBRA1	ENST00000314845	81.0554	-0.173303	0.410169	-0.422515	0.672649	1	NA	NA	NA	NA	NA	NA
AMD1	ENST00000368885	66.0726	0.0528317	1.61875	0.0326375	0.973964	1	0.462843	0	4.99758	0	1	NA
AMD1	ENST00000450889	13.2116	-0.278125	4.72036	-0.0589203	NA	NA	0.462843	0	4.99758	0	1	NA
AMFR	ENST00000290649	100.798	0.112119	0.465245	0.240988	0.809564	1	NA	NA	NA	NA	NA	NA
AMH	ENST00000221496	36.0445	1.30384	0.878487	1.48419	0.137759	1	NA	NA	NA	NA	NA	NA
AMIGO1	ENST00000369864	7.99998	0.102535	0.909991	0.112677	0.910287	1	NA	NA	NA	NA	NA	NA
AMIGO2	ENST00000266581	5.75611	-1.99676	1.46841	-1.35982	0.173888	1	NA	NA	NA	NA	NA	NA
AMMECR1	ENST00000262844	47.6662	0.468142	0.70105	0.667773	0.504279	1	NA	NA	NA	NA	NA	NA
AMMECR1	ENST00000372059	10.5189	-0.154561	1.20759	-0.127991	0.898156	1	NA	NA	NA	NA	NA	NA
AMMECR1L	ENST00000272647	51.232	-1.84899	2.0843	-0.887101	0.375025	1	NA	NA	NA	NA	NA	NA
AMMECR1L	ENST00000393001	46.5102	8.49776	3.15754	2.69126	0.00711822	0.404194	NA	NA	NA	NA	NA	NA
AMN1	ENST00000281471	11.8581	0.174914	0.882233	0.198263	0.842839	1	NA	NA	NA	NA	NA	NA
AMOT	ENST00000371959	16.7689	0.97601	1.51827	0.642844	0.520326	1	NA	NA	NA	NA	NA	NA
AMOT	ENST00000304758	8.99404	-5.69608	2.76736	-2.05831	0.0395602	0.724826	NA	NA	NA	NA	NA	NA
AMOTL1	ENST00000433060	284.274	0.00337986	0.45832	0.00737445	0.994116	1	0.227898	0.467467	4.99758	0.0935386	0.925476	NA
AMOTL2	ENST00000249883	128.64	0.215399	0.495599	0.434624	0.663836	1	NA	NA	NA	NA	NA	NA
AMPD2	ENST00000393688	10.5205	-0.204578	2.24292	-0.0912106	0.927325	1	0.705886	0	4.99758	0	1	NA
AMPD2	ENST00000256578	19.2453	-1.32733	1.23761	-1.0725	0.283497	1	0.705886	0	4.99758	0	1	NA
AMPD2	ENST00000369840	13.9268	-3.67569	4.73911	-0.775606	0.437982	1	0.705886	0	4.99758	0	1	NA
AMPD2	ENST00000342115	22.2679	3.41893	1.44683	2.36305	0.0181252	0.584946	0.705886	0	4.99758	0	1	NA
AMPH	ENST00000356264	7.2643	0.0375001	1.38122	0.0271501	0.97834	1	NA	NA	NA	NA	NA	NA
AMZ2	ENST00000359904	69.5087	0.0887279	1.07972	0.0821769	0.934506	1	NA	NA	NA	NA	NA	NA
ANAPC1	ENST00000341068	461.465	-0.0579864	0.332685	-0.174298	0.861631	1	3.33667	5.62424	3.08326	1.82412	0.0681337	0.850988
ANAPC11	ENST00000448458	5.48757	-2.2776	4.7504	-0.479453	0.631616	1	NA	NA	NA	NA	NA	NA
ANAPC11	ENST00000443513	8.516	-7.68259	4.85961	-1.58091	0.113899	0.974421	NA	NA	NA	NA	NA	NA
ANAPC11	ENST00000392376	9.77767	6.49874	2.29517	2.83149	0.00463323	0.352791	NA	NA	NA	NA	NA	NA
ANAPC13	ENST00000510994	10.5958	0.456397	1.82922	0.249503	0.802971	1	NA	NA	NA	NA	NA	NA
ANAPC16	ENST00000299381	58.8358	-0.214791	0.526073	-0.408292	0.683059	1	NA	NA	NA	NA	NA	NA
ANAPC2	ENST00000323927	50.5167	1.09538	0.67719	1.61754	0.105763	0.954246	NA	NA	NA	NA	NA	NA
ANAPC4	ENST00000315368	16.0927	-1.20681	0.636556	-1.89584	0.0579809	0.809418	NA	NA	NA	NA	NA	NA
ANAPC5	ENST00000261819	102.595	1.66165	1.01488	1.63728	0.101571	0.944352	0.518811	2.85203	4.87695	0.584799	0.558683	NA
ANAPC5	ENST00000441917	36.4613	-2.89092	2.3779	-1.21574	0.224083	1	0.518811	2.85203	4.87695	0.584799	0.558683	NA
ANGEL1	ENST00000251089	90.5455	-0.408627	0.487946	-0.837443	0.402343	1	0.851985	1.20556	4.96972	0.242582	0.80833	NA
ANGEL2	ENST00000366962	41.1234	0.628606	0.419695	1.49777	0.134193	1	NA	NA	NA	NA	NA	NA
ANGPT1	ENST00000517746	6.37468	-1.37631	0.900267	-1.52878	0.126319	0.992543	NA	NA	NA	NA	NA	NA
ANGPT4	ENST00000381922	11.234	1.38451	1.03333	1.33985	0.180296	1	NA	NA	NA	NA	NA	NA
ANGPTL2	ENST00000373425	9.25369	1.90355	0.914345	2.08187	0.0373543	0.719509	NA	NA	NA	NA	NA	NA
ANK2	ENST00000357077	41.4447	0.473096	0.510596	0.926557	0.354157	1	NA	NA	NA	NA	NA	NA
ANK3	ENST00000355288	5.18437	2.47177	2.16241	1.14307	0.253011	1	NA	NA	NA	NA	NA	NA
ANK3	ENST00000280772	63.7713	0.382578	0.531207	0.720205	0.471399	1	NA	NA	NA	NA	NA	NA
ANKAR	ENST00000520309	11.6601	0.578936	0.840556	0.688753	0.490979	1	NA	NA	NA	NA	NA	NA
ANKFY1	ENST00000341657	160.634	0.0432342	0.32745	0.132033	0.894958	1	0.109556	1.72074	4.94195	0.348191	0.727697	NA
ANKH	ENST00000284268	203.573	-0.44947	0.44401	-1.0123	0.311396	1	0.918959	0.467467	4.99758	0.0935386	0.925476	NA
ANKIB1	ENST00000265742	64.8332	-0.356378	0.445473	-0.799999	0.423711	1	0.537519	0	4.99758	0	1	NA
ANKLE2	ENST00000357997	114.707	-0.101113	0.402624	-0.251134	0.80171	1	NA	NA	NA	NA	NA	NA
ANKMY1	ENST00000361678	12.5904	0.524715	3.74283	0.140192	NA	NA	NA	NA	NA	NA	NA	NA
ANKMY1	ENST00000272972	8.61294	-5.56438	4.86903	-1.14281	NA	NA	NA	NA	NA	NA	NA	NA
ANKMY1	ENST00000391987	10.1684	-0.0712188	3.97802	-0.0179031	0.985716	1	NA	NA	NA	NA	NA	NA
ANKMY2	ENST00000306999	17.9463	0.162646	0.890828	0.182579	0.855129	1	NA	NA	NA	NA	NA	NA
ANKRA2	ENST00000296785	27.8771	1.77215	0.845201	2.09672	0.0360183	0.717495	NA	NA	NA	NA	NA	NA
ANKRD1	ENST00000371697	12.1004	0.388358	1.57766	0.246161	0.805557	1	NA	NA	NA	NA	NA	NA
ANKRD10	ENST00000267339	109.93	0.322652	0.475489	0.678568	0.497412	1	NA	NA	NA	NA	NA	NA
ANKRD11	ENST00000301030	3160.94	0.0439896	0.339913	0.129415	0.89703	1	9.03586	1.10122	1.75376	0.627918	0.530058	1
ANKRD12	ENST00000383440	131.82	-0.0825745	0.46362	-0.178108	0.858638	1	0.588378	0	4.99758	0	1	NA
ANKRD13A	ENST00000261739	47.8077	0.292719	0.484597	0.604047	0.545813	1	NA	NA	NA	NA	NA	NA
ANKRD13B	ENST00000394859	112.866	0.557517	0.494696	1.12699	0.259747	1	NA	NA	NA	NA	NA	NA
ANKRD13C	ENST00000370944	46.8083	-0.125421	0.436179	-0.287545	0.773695	1	NA	NA	NA	NA	NA	NA
ANKRD13D	ENST00000447274	71.9499	-0.211696	0.500165	-0.423252	0.672111	1	NA	NA	NA	NA	NA	NA
ANKRD16	ENST00000380094	38.2838	-0.232702	0.796507	-0.292153	0.77017	1	NA	NA	NA	NA	NA	NA
ANKRD17	ENST00000358602	371.477	0.277881	0.436697	0.636326	0.524564	1	0.726421	3.92351	4.37085	0.897655	0.36937	NA
ANKRD17	ENST00000330838	6.97038	-1.109	1.17492	-0.943893	0.345224	1	0.726421	3.92351	4.37085	0.897655	0.36937	NA
ANKRD18A	ENST00000399703	59.7624	0.39091	0.49167	0.795065	0.426576	1	NA	NA	NA	NA	NA	NA
ANKRD18A	ENST00000399703	59.7624	0.39091	0.49167	0.795065	0.426576	1	NA	NA	NA	NA	NA	NA
ANKRD26	ENST00000376087	52.0239	-0.418462	0.497587	-0.840982	0.400358	1	0.198984	0	4.99758	0	1	NA
ANKRD27	ENST00000306065	213.669	-0.046171	0.513895	-0.0898452	0.92841	1	1.78904	2.42669	4.90926	0.494309	0.621088	NA
ANKRD28	ENST00000399451	99.0153	-0.0920069	0.88562	-0.10389	0.917257	1	NA	NA	NA	NA	NA	NA
ANKRD28	ENST00000383777	8.79869	0	4.99758	0	NA	NA	NA	NA	NA	NA	NA	NA
ANKRD30B	ENST00000447861	11.7967	-0.0127164	0.826951	-0.0153775	0.987731	1	NA	NA	NA	NA	NA	NA
ANKRD31	ENST00000274361	10.6837	0.360153	1.12357	0.320543	0.748557	1	NA	NA	NA	NA	NA	NA
ANKRD32	ENST00000265140	17.7386	-0.738875	1.18786	-0.622023	0.533927	1	NA	NA	NA	NA	NA	NA
ANKRD33B	ENST00000296657	60.1931	0.923726	0.600558	1.53811	0.124021	0.989599	0.22345	0	4.99758	0	1	NA
ANKRD34A	ENST00000323397	47.4677	0.229109	0.670379	0.34176	0.732532	1	0.220793	-1.4561	4.99758	-0.291362	0.770775	NA
ANKRD40	ENST00000285243	335.569	-0.0210314	0.384624	-0.0546805	0.956393	1	1.23987	2.41945	4.33041	0.558711	0.576359	NA
ANKRD42	ENST00000393392	13.8172	0.55782	1.27211	0.438498	0.661025	1	0.136699	0	4.99758	0	1	NA
ANKRD44	ENST00000409153	10.1768	-0.761643	1.50356	-0.506561	0.612463	1	NA	NA	NA	NA	NA	NA
ANKRD46	ENST00000519597	5.50921	-2.9711	1.83631	-1.61797	0.10567	0.954246	NA	NA	NA	NA	NA	NA
ANKRD49	ENST00000302755	11.1153	0.886322	0.91157	0.972303	0.3309	1	NA	NA	NA	NA	NA	NA
ANKRD50	ENST00000504087	131.351	-0.0547771	0.396461	-0.138165	0.89011	1	2.95959	0	4.99758	0	1	1
ANKRD52	ENST00000267116	472.71	-0.0537744	0.409754	-0.131236	0.895589	1	1.37186	2.12161	4.92149	0.431091	0.666402	NA
ANKRD54	ENST00000215941	41.7064	0.811869	0.534923	1.51773	0.129082	0.995278	NA	NA	NA	NA	NA	NA
ANKRD6	ENST00000447838	19.8933	0.449719	0.974997	0.461251	0.644618	1	NA	NA	NA	NA	NA	NA
ANKRD9	ENST00000286918	61.1312	0.210347	0.700917	0.300103	0.764099	1	0.438224	3.70745	4.87848	0.759959	0.447279	NA
ANKS1A	ENST00000360359	297.548	-0.157871	0.502056	-0.31445	0.753179	1	0.166405	0	4.99758	0	1	NA
ANKS3	ENST00000304283	16.6839	-0.799291	2.65009	-0.301608	0.762951	1	NA	NA	NA	NA	NA	NA
ANKS3	ENST00000446014	16.7269	0.886795	3.46107	0.25622	0.797781	1	NA	NA	NA	NA	NA	NA
ANKS6	ENST00000353234	367.388	-0.0555407	0.45764	-0.121363	0.903403	1	1.9401	0	4.99758	0	1	NA
ANKZF1	ENST00000323348	20.8617	1.23943	2.08838	0.59349	0.552854	1	NA	NA	NA	NA	NA	NA
ANKZF1	ENST00000410034	17.888	-6.69272	2.95276	-2.2666	0.023415	0.635127	NA	NA	NA	NA	NA	NA
ANLN	ENST00000265748	79.2197	0.234102	0.569464	0.411091	0.681006	1	NA	NA	NA	NA	NA	NA
ANO1	ENST00000355303	79.7988	-0.0205574	0.663269	-0.030994	0.975274	1	NA	NA	NA	NA	NA	NA
ANO10	ENST00000292246	24.5398	-0.660853	0.635947	-1.03916	0.298729	1	NA	NA	NA	NA	NA	NA
ANO2	ENST00000327087	5.99151	-1.0881	1.14863	-0.947302	0.343485	1	NA	NA	NA	NA	NA	NA
ANO3	ENST00000256737	7.49848	0.432389	0.926105	0.46689	0.640579	1	NA	NA	NA	NA	NA	NA
ANO4	ENST00000392979	6.55405	1.72783	1.02562	1.68467	0.0920521	0.919403	NA	NA	NA	NA	NA	NA
ANO5	ENST00000324559	13.9453	0.842486	0.748433	1.12567	0.260306	1	NA	NA	NA	NA	NA	NA
ANO6	ENST00000320560	71.3202	0.645586	0.998862	0.646321	0.518071	1	NA	NA	NA	NA	NA	NA
ANO6	ENST00000425752	8.70041	-0.345251	0.99991	-0.345282	0.729882	1	NA	NA	NA	NA	NA	NA
ANO6	ENST00000441606	7.74779	-26.5357	4.85857	-5.46164	NA	NA	NA	NA	NA	NA	NA	NA
ANO7	ENST00000274979	20.1839	-0.792034	0.69429	-1.14078	0.25396	1	NA	NA	NA	NA	NA	NA
ANO8	ENST00000159087	133.412	-0.0813302	0.58457	-0.139128	0.889349	1	NA	NA	NA	NA	NA	NA
ANP32A	ENST00000465139	89.719	0.0375283	0.591101	0.0634888	0.949377	1	NA	NA	NA	NA	NA	NA
ANP32B	ENST00000339399	118.758	-0.0471081	0.443038	-0.10633	0.915321	1	0.447467	0	4.99758	0	1	NA
ANP32E	ENST00000314136	31.7652	-0.995291	1.8494	-0.53817	0.59046	1	0.492118	0	4.99758	0	1	NA
ANP32E	ENST00000436748	8.99838	0.849592	2.11901	0.400937	0.688466	1	0.492118	0	4.99758	0	1	NA
ANTXR1	ENST00000303714	81.91	0.0791806	0.508192	0.155808	0.876184	1	NA	NA	NA	NA	NA	NA
ANTXR2	ENST00000403729	51.4732	-0.394204	0.591002	-0.66701	0.504766	1	1.05462	0	4.99758	0	1	NA
ANXA1	ENST00000257497	159.708	-0.222768	1.29783	-0.171646	0.863716	1	0.896249	0	4.99758	0	1	NA
ANXA1	ENST00000376911	16.5301	5.34316	1.8678	2.86067	NA	NA	0.896249	0	4.99758	0	1	NA
ANXA11	ENST00000372231	60.5701	3.44526	1.66603	2.06794	NA	NA	0.213569	0	4.99758	0	1	NA
ANXA11	ENST00000422982	93.529	-0.926197	1.81447	-0.510451	NA	NA	0.213569	0	4.99758	0	1	NA
ANXA11	ENST00000438331	101.106	0.572513	1.89955	0.301394	NA	NA	0.213569	0	4.99758	0	1	NA
ANXA2	ENST00000451270	291.742	-0.12814	1.28804	-0.0994848	0.920753	1	0.459565	0	4.99758	0	1	NA
ANXA2	ENST00000421017	26.6927	0.556328	1.86904	0.297655	0.765966	1	0.459565	0	4.99758	0	1	NA
ANXA2	ENST00000396024	20.5793	-3.99542	3.47496	-1.14977	0.250237	1	0.459565	0	4.99758	0	1	NA
ANXA3	ENST00000264908	41.2466	-0.329814	0.655658	-0.503028	0.614945	1	NA	NA	NA	NA	NA	NA
ANXA4	ENST00000394295	42.2262	0.0882811	0.670177	0.131728	0.895199	1	NA	NA	NA	NA	NA	NA
ANXA5	ENST00000296511	52.8535	-0.0491054	0.751498	-0.0653434	0.947901	1	NA	NA	NA	NA	NA	NA
ANXA6	ENST00000354546	67.4812	0.343457	1.04588	0.328389	0.742618	1	NA	NA	NA	NA	NA	NA
ANXA7	ENST00000372919	19.199	-30.9332	3.55468	-8.70212	NA	NA	NA	NA	NA	NA	NA	NA
ANXA7	ENST00000372921	78.9461	2.68879	1.5224	1.76615	0.0773701	0.881768	NA	NA	NA	NA	NA	NA
AOC2	ENST00000452774	5.18633	0	4.99758	0	1	1	NA	NA	NA	NA	NA	NA
AOC2	ENST00000253799	33.6676	0.0104972	1.52839	0.00686817	0.99452	1	NA	NA	NA	NA	NA	NA
AOC3	ENST00000308423	35.5685	-0.691127	0.536758	-1.2876	0.197887	1	NA	NA	NA	NA	NA	NA
AOX1	ENST00000374700	9.42115	-0.256646	0.959465	-0.267489	0.789093	1	NA	NA	NA	NA	NA	NA
AP1AR	ENST00000274000	99.9221	-0.139596	0.628605	-0.222072	0.824258	1	1.10496	4.67542	4.86789	0.96046	0.336824	NA
AP1B1	ENST00000357586	121.64	2.24568	2.65295	0.846484	0.397283	1	0.595345	0	4.99758	0	1	NA
AP1B1	ENST00000405198	18.0514	-22.2315	4.85917	-4.57517	NA	NA	0.595345	0	4.99758	0	1	NA
AP1B1	ENST00000317368	50.1756	-2.27736	3.26693	-0.697095	0.485743	1	0.595345	0	4.99758	0	1	NA
AP1G1	ENST00000299980	219.743	0.0116017	0.314954	0.036836	0.970616	1	2.15222	0.467467	4.76503	0.0981036	0.92185	NA
AP1G2	ENST00000308724	39.495	-0.381089	1.69646	-0.224637	0.822261	1	NA	NA	NA	NA	NA	NA
AP1G2	ENST00000397120	55.1668	0.105696	1.97815	0.0534319	0.957388	1	NA	NA	NA	NA	NA	NA
AP1M1	ENST00000291439	27.7887	2.991	1.85955	1.60845	0.107736	0.96089	NA	NA	NA	NA	NA	NA
AP1M1	ENST00000444449	7.67009	-7.38169	3.32648	-2.21907	0.026482	0.658642	NA	NA	NA	NA	NA	NA
AP1M2	ENST00000250244	40.1282	0.440442	0.824726	0.534046	0.593309	1	NA	NA	NA	NA	NA	NA
AP1S1	ENST00000337619	65.1445	-0.322626	0.398789	-0.809015	0.418506	1	NA	NA	NA	NA	NA	NA
AP1S2	ENST00000329235	16.6642	-1.85318	1.38197	-1.34097	0.179929	1	NA	NA	NA	NA	NA	NA
AP1S3	ENST00000396654	97.0515	0.136448	0.625722	0.218066	0.827378	1	0.222084	0	4.99758	0	1	NA
AP2A1	ENST00000354293	246.674	1.13341	1.4359	0.789341	0.429912	1	1.44406	4.29079	4.87128	0.880834	0.378407	NA
AP2A1	ENST00000359032	27.0508	-28.2504	4.85789	-5.81536	NA	NA	1.44406	4.29079	4.87128	0.880834	0.378407	NA
AP2A2	ENST00000448903	81.2925	1.03823	0.489064	2.12289	0.0337629	0.70765	0.212586	0	4.99758	0	1	NA
AP2B1	ENST00000262325	88.4928	5.82604	3.45038	1.68852	0.0913116	0.917426	0.187336	0	4.99758	0	1	NA
AP2B1	ENST00000312678	230.555	-0.46369	2.43339	-0.190553	0.848876	1	0.187336	0	4.99758	0	1	NA
AP2M1	ENST00000382456	98.996	0.246001	1.9471	0.126342	0.899461	1	0.142517	0	4.99758	0	1	NA
AP2M1	ENST00000292807	156.921	-0.0452984	2.40627	-0.0188251	NA	NA	0.142517	0	4.99758	0	1	NA
AP2S1	ENST00000263270	21.9513	0.27355	1.36978	0.199703	0.841713	1	NA	NA	NA	NA	NA	NA
AP3B1	ENST00000255194	75.866	0.120386	0.72581	0.165864	0.868264	1	NA	NA	NA	NA	NA	NA
AP3D1	ENST00000356926	200.299	5.44651	1.39553	3.90282	NA	NA	2.59909	0	4.99758	0	1	1
SCRIB	ENST00000320476	777.067	-11.6141	2.13176	-5.44811	5.09064e-08	4.69465e-05	2.90438	0	4.99758	0	1	1
AP3M1	ENST00000425908	68.1065	-0.236157	0.306424	-0.770687	0.440892	1	NA	NA	NA	NA	NA	NA
AP3M2	ENST00000396926	6.24051	5.80867	4.86185	1.19474	NA	NA	NA	NA	NA	NA	NA	NA
AP3M2	ENST00000518421	7.4142	5.02797	3.67877	1.36675	0.171702	1	NA	NA	NA	NA	NA	NA
AP3M2	ENST00000174653	9.77475	-2.80596	2.25433	-1.2447	0.213243	1	NA	NA	NA	NA	NA	NA
AP3S1	ENST00000316788	182.326	-0.477785	0.355226	-1.34501	0.17862	1	0.311458	0.467467	4.99758	0.0935386	0.925476	NA
AP4B1	ENST00000256658	8.46023	4.642	2.15778	2.15128	0.0314541	0.695671	NA	NA	NA	NA	NA	NA
AP4B1	ENST00000369569	7.31977	-7.59068	2.47517	-3.06674	0.0021641	0.254286	NA	NA	NA	NA	NA	NA
AP4E1	ENST00000261842	79.7535	0.827082	0.284767	2.90442	0.00367939	0.32185	NA	NA	NA	NA	NA	NA
AP4M1	ENST00000421755	7.49631	-1.49027	3.52414	-0.422876	NA	NA	NA	NA	NA	NA	NA	NA
AP4M1	ENST00000359593	5.51923	2.21249	1.81178	1.22116	0.222024	1	NA	NA	NA	NA	NA	NA
AP4S1	ENST00000216366	17.5019	0.330766	0.747407	0.442551	0.658091	1	NA	NA	NA	NA	NA	NA
APAF1	ENST00000357310	103.884	-0.339941	1.56271	-0.217533	0.827793	1	NA	NA	NA	NA	NA	NA
APAF1	ENST00000359972	92.0531	0.82087	1.5142	0.542115	0.587739	1	NA	NA	NA	NA	NA	NA
APAF1	ENST00000333991	6.84608	0.759698	0.827842	0.917686	0.358783	1	NA	NA	NA	NA	NA	NA
APBA1	ENST00000265381	169.176	-0.172469	0.917608	-0.187955	0.850912	1	NA	NA	NA	NA	NA	NA
APBA2	ENST00000219865	6.0229	-1.14343	1.35113	-0.846279	0.397397	1	NA	NA	NA	NA	NA	NA
APBA3	ENST00000316757	29.4636	-0.94692	0.675343	-1.40213	0.160876	1	NA	NA	NA	NA	NA	NA
APBB1	ENST00000389906	13.5082	1.33762	2.93414	0.455881	0.648476	1	NA	NA	NA	NA	NA	NA
APBB1	ENST00000299402	9.0907	6.44783	4.42429	1.45737	0.145014	1	NA	NA	NA	NA	NA	NA
APBB2	ENST00000295974	191.94	0.318465	0.3122	1.02007	0.307696	1	1.56681	0.46747	3.48559	0.134115	0.893312	NA
APCDD1L	ENST00000371149	6.68805	-0.143224	0.98649	-0.145185	0.884565	1	NA	NA	NA	NA	NA	NA
APEH	ENST00000296456	115.135	0.271859	0.394985	0.688277	0.491279	1	NA	NA	NA	NA	NA	NA
APEX1	ENST00000216714	69.491	-0.398005	0.358362	-1.11062	0.266731	1	0.315162	0	4.99758	0	1	NA
APEX2	ENST00000374987	56.4169	0.930587	0.528515	1.76076	0.0782794	0.883962	NA	NA	NA	NA	NA	NA
APH1A	ENST00000369109	22.8748	1.98273	2.46766	0.803487	0.421694	1	0.520965	0	4.99758	0	1	NA
APH1A	ENST00000360244	48.5603	-1.48817	1.47139	-1.0114	0.311824	1	0.520965	0	4.99758	0	1	NA
APH1B	ENST00000261879	13.0644	-0.0640827	2.63026	-0.0243636	NA	NA	NA	NA	NA	NA	NA	NA
APH1B	ENST00000380343	7.29676	-7.16869	3.51027	-2.0422	0.0411314	0.737626	NA	NA	NA	NA	NA	NA
API5	ENST00000455725	50.7729	-3.78616	1.71381	-2.2092	0.0271607	0.662324	0.403139	0	4.99758	0	1	NA
API5	ENST00000420461	11.2423	7.35023	2.54753	2.88524	0.00391114	0.33529	0.403139	0	4.99758	0	1	NA
API5	ENST00000378852	35.5907	-1.12415	2.35951	-0.476432	0.633766	1	0.403139	0	4.99758	0	1	NA
APIP	ENST00000278359	24.6977	-0.0503597	1.01336	-0.0496958	0.960365	1	NA	NA	NA	NA	NA	NA
APLF	ENST00000303795	25.8329	-0.0818578	0.750636	-0.109051	0.913162	1	NA	NA	NA	NA	NA	NA
APLP1	ENST00000221891	110.966	0.741306	0.510609	1.45181	0.146555	1	1.06704	0	4.99758	0	1	NA
APLP2	ENST00000263574	58.2012	-1.21592	1.92001	-0.633286	0.526547	1	NA	NA	NA	NA	NA	NA
APLP2	ENST00000278756	360.446	-0.284432	1.54749	-0.183802	0.854168	1	NA	NA	NA	NA	NA	NA
APLP2	ENST00000338167	61.8956	7.18743	2.31144	3.10951	NA	NA	NA	NA	NA	NA	NA	NA
APOA1BP	ENST00000446584	11.2269	4.19305	3.71143	1.12977	0.258574	1	0.218719	0	4.99758	0	1	NA
APOA1BP	ENST00000368235	28.4837	-0.0979758	1.36027	-0.0720268	0.942581	1	0.218719	0	4.99758	0	1	NA
APOBEC3C	ENST00000361441	37.5643	0.170517	0.728897	0.233938	0.815033	1	NA	NA	NA	NA	NA	NA
APOBEC3D	ENST00000216099	30.1878	-0.116313	0.527519	-0.220491	0.825489	1	NA	NA	NA	NA	NA	NA
APOL1	ENST00000397279	6.47869	0.193456	0.759228	0.254806	0.798873	1	NA	NA	NA	NA	NA	NA
APOL1	ENST00000397278	17.6849	-0.486383	0.867154	-0.560896	0.574869	1	NA	NA	NA	NA	NA	NA
APOL1	ENST00000426053	12.6216	-1.50043	1.23903	-1.21098	0.225904	1	NA	NA	NA	NA	NA	NA
APOL1	ENST00000319136	16.9851	2.09071	1.06147	1.96965	0.048879	0.77963	NA	NA	NA	NA	NA	NA
APOL1	ENST00000422706	8.25278	0.399902	0.795004	0.50302	0.61495	1	NA	NA	NA	NA	NA	NA
APOL2	ENST00000249066	14.0094	-1.65686	0.846251	-1.95789	0.0502432	0.789322	NA	NA	NA	NA	NA	NA
APOL2	ENST00000451256	21.001	1.59749	1.09844	1.45432	0.145856	1	NA	NA	NA	NA	NA	NA
APOL2	ENST00000358502	21.9114	0.486803	0.836263	0.582117	0.560488	1	NA	NA	NA	NA	NA	NA
APOL6	ENST00000409652	34.4312	0.151655	0.641548	0.236389	0.813131	1	NA	NA	NA	NA	NA	NA
APOO	ENST00000379226	10.282	-1.48312	1.29235	-1.14762	0.251126	1	NA	NA	NA	NA	NA	NA
APOOL	ENST00000373173	20.3352	0.333469	0.928293	0.359228	0.719425	1	NA	NA	NA	NA	NA	NA
APP	ENST00000357903	318.078	0.192482	0.942063	0.20432	0.838104	1	0.183982	2.4267	4.90926	0.49431	0.621087	NA
APP	ENST00000346798	33.1525	0.419808	1.95558	0.214672	0.830023	1	0.183982	2.4267	4.90926	0.49431	0.621087	NA
APP	ENST00000348990	18.0383	-1.08592	3.18811	-0.340617	0.733392	1	0.183982	2.4267	4.90926	0.49431	0.621087	NA
APPBP2	ENST00000083182	77.6369	0.632652	0.469716	1.34688	0.178018	1	NA	NA	NA	NA	NA	NA
APPL1	ENST00000288266	109.602	-0.342134	0.406238	-0.8422	0.399676	1	NA	NA	NA	NA	NA	NA
APPL2	ENST00000258530	49.599	-0.255408	0.611888	-0.417409	0.676379	1	0.445404	0	4.99758	0	1	NA
APRT	ENST00000378364	50.3074	0.565966	0.978007	0.578693	0.562796	1	0.925686	0	4.99758	0	1	NA
APRT	ENST00000426324	8.45801	0	3.09025	0	1	1	0.925686	0	4.99758	0	1	NA
APTX	ENST00000468275	5.527	-2.10166	2.09755	-1.00196	0.316362	1	0.492517	-4.3471	4.88517	-0.889856	0.373543	NA
APTX	ENST00000379817	10.7673	-0.545771	4.43331	-0.123107	NA	NA	0.492517	-4.3471	4.88517	-0.889856	0.373543	NA
AQP1	ENST00000311813	13.2825	0.435678	1.10916	0.392801	0.694467	1	NA	NA	NA	NA	NA	NA
AQP11	ENST00000313578	8.96792	0.465515	1.3464	0.345748	0.729532	1	NA	NA	NA	NA	NA	NA
AQP6	ENST00000394985	14.2987	-0.117544	0.603613	-0.194734	0.845601	1	NA	NA	NA	NA	NA	NA
AQR	ENST00000156471	51.4095	-0.562483	0.458966	-1.22555	0.22037	1	0.167587	0	4.99758	0	1	NA
AR	ENST00000374690	26.3027	0.0388928	0.822215	0.0473025	0.962272	1	NA	NA	NA	NA	NA	NA
ARAF	ENST00000377045	48.9814	-0.544145	0.559521	-0.972521	0.330792	1	NA	NA	NA	NA	NA	NA
ARAP1	ENST00000334211	302.889	0.00328079	1.18172	0.00277627	0.997785	1	0.96952	2.32696	3.75094	0.620369	0.535015	NA
ARAP1	ENST00000393609	87.3507	0.993699	1.51664	0.655198	0.51234	1	0.96952	2.32696	3.75094	0.620369	0.535015	NA
ACADVL	ENST00000356839	136.838	9.1979	2.13102	4.31619	1.58746e-05	0.0075486	NA	NA	NA	NA	NA	NA
ARAP2	ENST00000303965	45.8836	-0.181116	0.464423	-0.389981	0.69655	1	NA	NA	NA	NA	NA	NA
ARAP3	ENST00000239440	111.224	-0.539691	0.40367	-1.33696	0.181235	1	NA	NA	NA	NA	NA	NA
ARC	ENST00000356613	97.6765	-0.405887	0.610773	-0.664547	0.506341	1	NA	NA	NA	NA	NA	NA
ARCN1	ENST00000392859	7.58982	-0.0987679	0.76362	-0.129342	0.897087	1	3.4769	0	4.99758	0	1	1
ARCN1	ENST00000264028	238.959	0.0758449	0.421633	0.179884	0.857244	1	3.4769	0	4.99758	0	1	1
AREG	ENST00000395748	247.355	0.379956	1.17665	0.322914	0.74676	1	1.2912	3.47719	3.5557	0.977921	0.328113	NA
ARF1	ENST00000272102	252.519	0.0420351	0.39795	0.105629	0.915877	1	2.52659	4.77993	4.86712	0.982086	0.326057	1
ARF3	ENST00000256682	202.563	-0.391239	0.384711	-1.01697	0.309169	1	NA	NA	NA	NA	NA	NA
ARF4	ENST00000303436	40.9995	-0.661167	0.472229	-1.4001	0.161484	1	NA	NA	NA	NA	NA	NA
ARF6	ENST00000298316	141.36	0.0443068	0.444098	0.0997679	0.920529	1	NA	NA	NA	NA	NA	NA
ARFGAP1	ENST00000370283	80.4193	-0.592095	1.29471	-0.457318	0.647442	1	NA	NA	NA	NA	NA	NA
ARFGAP1	ENST00000353546	11.7754	0	4.99758	0	1	1	NA	NA	NA	NA	NA	NA
ARFGAP2	ENST00000319543	41.7664	0.456981	0.511572	0.893286	0.371704	1	NA	NA	NA	NA	NA	NA
ARFGEF1	ENST00000262215	119.795	0.350575	0.307327	1.14072	0.253985	1	NA	NA	NA	NA	NA	NA
ARFGEF2	ENST00000371917	201.632	-0.0851784	0.293935	-0.289787	0.771979	1	1.42675	0	4.99758	0	1	NA
ARFIP1	ENST00000451320	8.70537	-5.98429	3.40123	-1.75945	0.0785013	0.884753	NA	NA	NA	NA	NA	NA
ARFIP1	ENST00000353617	21.0501	1.31318	1.65167	0.795059	0.426579	1	NA	NA	NA	NA	NA	NA
ARFIP2	ENST00000396777	12.5992	2.83203	2.57944	1.09793	0.272237	1	0.925686	0	4.99758	0	1	NA
ARFIP2	ENST00000254584	70.1489	-0.670251	0.836442	-0.801313	0.422951	1	0.925686	0	4.99758	0	1	NA
ARFRP1	ENST00000440854	59.6753	-0.632512	1.24422	-0.508359	0.611202	1	NA	NA	NA	NA	NA	NA
ARFRP1	ENST00000359715	13.0405	21.9716	4.85845	4.52235	NA	NA	NA	NA	NA	NA	NA	NA
ARG2	ENST00000261783	18.0994	0.459339	0.989841	0.464053	0.64261	1	NA	NA	NA	NA	NA	NA
ARGLU1	ENST00000400198	59.4097	-0.340875	0.667578	-0.510614	0.609621	1	NA	NA	NA	NA	NA	NA
ARHGAP1	ENST00000311956	131.194	0.332045	0.348196	0.953617	0.340278	1	0.45502	0	4.99758	0	1	NA
ARHGAP10	ENST00000336498	63.0169	1.02209	0.511765	1.99718	0.0458057	0.765248	NA	NA	NA	NA	NA	NA
ARHGAP11A	ENST00000361627	184.786	-0.299585	0.397169	-0.754303	0.450667	1	0.518705	0	4.99758	0	1	NA
ARHGAP11B	ENST00000341721	7.56439	-0.631741	0.987773	-0.639561	0.522458	1	NA	NA	NA	NA	NA	NA
ARHGAP11B	ENST00000341721	7.56439	-0.631741	0.987773	-0.639561	0.522458	1	NA	NA	NA	NA	NA	NA
ARHGAP12	ENST00000344936	162.923	-0.0304755	0.337829	-0.0902098	0.92812	1	NA	NA	NA	NA	NA	NA
ARHGAP17	ENST00000289968	28.5594	6.15987	2.64782	2.32639	0.0199978	0.602214	0.517523	0	4.99758	0	1	NA
ARHGAP17	ENST00000303665	117.784	0.0221874	2.01738	0.0109982	0.991225	1	0.517523	0	4.99758	0	1	NA
ARHGAP18	ENST00000275189	263.082	-0.0757772	0.314504	-0.240942	0.8096	1	1.36293	1.72269	4.09081	0.421111	0.673674	NA
ARHGAP20	ENST00000260283	14.151	-0.540028	1.05979	-0.509561	0.610359	1	NA	NA	NA	NA	NA	NA
ARHGAP21	ENST00000396432	168.26	0.0310532	0.440139	0.0705533	0.943753	1	0.808787	0	4.99758	0	1	NA
ARHGAP23	ENST00000431231	91.8574	22.8423	3.77886	6.04477	NA	NA	2.27466	0	4.73111	0	1	NA
ARHGAP23	ENST00000443378	271.853	-0.622258	1.75694	-0.354172	0.72321	1	2.27466	0	4.73111	0	1	NA
ARHGAP24	ENST00000264343	7.42543	2.34185	2.05219	1.14115	0.253807	1	NA	NA	NA	NA	NA	NA
ARHGAP26	ENST00000378004	144.489	0.00209714	0.239837	0.00874403	0.993023	1	0.136699	0	4.99758	0	1	NA
ARHGAP26	ENST00000418668	15.8586	0.129751	0.661729	0.196079	0.844549	1	0.136699	0	4.99758	0	1	NA
ARHGAP28	ENST00000262227	56.5846	-0.398644	0.392118	-1.01664	0.309323	1	NA	NA	NA	NA	NA	NA
ARHGAP29	ENST00000260526	656.984	0.312852	0.245142	1.27621	0.201883	1	2.14505	2.33986	2.64493	0.884657	0.376342	NA
ARHGAP31	ENST00000264245	65.6232	0.0253542	0.377763	0.0671166	0.946489	1	NA	NA	NA	NA	NA	NA
ARHGAP32	ENST00000392657	40.779	2.17876	1.88564	1.15545	0.247906	1	0.364105	0	4.99758	0	1	NA
ARHGAP32	ENST00000457677	164.231	-0.594868	1.24265	-0.478707	0.632147	1	0.364105	0	4.99758	0	1	NA
ARHGAP33	ENST00000378944	22.6315	-1.87304	2.38463	-0.785461	0.432183	1	NA	NA	NA	NA	NA	NA
ARHGAP33	ENST00000314737	27.5974	0.482975	2.09034	0.231051	0.817275	1	NA	NA	NA	NA	NA	NA
ARHGAP42	ENST00000298815	32.7632	0.114128	0.614091	0.185849	0.852563	1	NA	NA	NA	NA	NA	NA
ARHGAP44	ENST00000379672	32.1796	-0.0249685	0.670763	-0.037224	0.970306	1	NA	NA	NA	NA	NA	NA
ARHGAP5	ENST00000345122	93.7743	1.15993	2.09386	0.553968	0.579601	1	2.10363	0	4.99758	0	1	NA
ARHGAP5	ENST00000432921	19.4034	-2.02335	4.08003	-0.495916	0.619954	1	2.10363	0	4.99758	0	1	NA
ARHGAP6	ENST00000337414	78.068	-0.201117	1.33013	-0.151201	0.879817	1	NA	NA	NA	NA	NA	NA
ARHGAP6	ENST00000380718	10.1883	0	3.30548	0	1	1	NA	NA	NA	NA	NA	NA
ARHGDIA	ENST00000269321	362.714	0.0459951	0.425605	0.10807	0.91394	1	0.9064	0	4.99758	0	1	NA
ARHGEF1	ENST00000354532	57.8099	4.4453	2.59087	1.71576	0.0862062	0.90586	NA	NA	NA	NA	NA	NA
ARHGEF1	ENST00000354532	57.8099	4.4453	2.59087	1.71576	0.0862062	0.90586	NA	NA	NA	NA	NA	NA
ARHGEF1	ENST00000347545	24.7213	-5.91008	4.80219	-1.23071	NA	NA	NA	NA	NA	NA	NA	NA
ARHGEF1	ENST00000347545	24.7213	-5.91008	4.80219	-1.23071	NA	NA	NA	NA	NA	NA	NA	NA
ARHGEF1	ENST00000337665	62.2991	-1.51105	2.87909	-0.524837	0.599697	1	NA	NA	NA	NA	NA	NA
ARHGEF1	ENST00000337665	62.2991	-1.51105	2.87909	-0.524837	0.599697	1	NA	NA	NA	NA	NA	NA
ARHGEF10	ENST00000349830	206.146	0.152553	0.413695	0.368756	0.712309	1	0.285034	0	4.99758	0	1	NA
ARHGEF10L	ENST00000361221	41.1733	-0.464246	3.53741	-0.131239	0.895586	1	NA	NA	NA	NA	NA	NA
ARHGEF10L	ENST00000452522	37.4822	0.194417	3.10918	0.0625301	0.950141	1	NA	NA	NA	NA	NA	NA
ARHGEF11	ENST00000368194	258.613	0.343246	0.440677	0.778906	0.436035	1	3.4132	0	4.77707	0	1	1
ARHGEF12	ENST00000397843	427.283	0.246892	0.304896	0.809759	0.418079	1	0.82427	1.21289	4.96938	0.244073	0.807175	NA
ARHGEF17	ENST00000263674	247.77	0.552271	0.465628	1.18608	0.235591	1	0.191379	0	4.99758	0	1	NA
ARHGEF19	ENST00000270747	93.679	-1.29241	0.480783	-2.68813	0.00718527	0.404194	NA	NA	NA	NA	NA	NA
ARHGEF2	ENST00000368316	75.3641	0.351902	2.17415	0.161857	0.871419	1	0.420193	0	4.99758	0	1	NA
ARHGEF2	ENST00000313695	5.96289	-3.89838	3.56464	-1.09363	0.274119	1	0.420193	0	4.99758	0	1	NA
ARHGEF2	ENST00000361247	114.851	-0.0660844	1.56645	-0.0421875	0.966349	1	0.420193	0	4.99758	0	1	NA
ARHGEF25	ENST00000286494	12.4878	-0.564233	1.29174	-0.436799	0.662257	1	NA	NA	NA	NA	NA	NA
ARHGEF26	ENST00000465093	24.6739	0.33173	1.64788	0.201307	NA	NA	0.120865	0.467467	4.99758	0.0935386	0.925476	NA
ARHGEF26	ENST00000356448	31.5825	0.617586	1.0076	0.612927	0.539925	1	0.120865	0.467467	4.99758	0.0935386	0.925476	NA
ARHGEF3	ENST00000338458	22.0613	0.873932	1.6984	0.514563	0.606859	1	0.10936	0	4.99758	0	1	NA
ARHGEF3	ENST00000413728	7.85989	-3.036	2.66462	-1.13938	0.254546	1	0.10936	0	4.99758	0	1	NA
ARHGEF35	ENST00000378115	22.0326	0.527475	1.05189	0.501455	0.616051	1	NA	NA	NA	NA	NA	NA
ARHGEF37	ENST00000333677	47.6075	0.11967	0.456821	0.261963	0.79335	1	NA	NA	NA	NA	NA	NA
ARHGEF40	ENST00000298694	115.019	0.324512	0.508021	0.638777	0.522968	1	NA	NA	NA	NA	NA	NA
ARHGEF6	ENST00000250617	27.7681	-0.515338	0.604227	-0.852887	0.393722	1	NA	NA	NA	NA	NA	NA
ARHGEF7	ENST00000317133	14.3834	0.844126	0.743224	1.13576	0.256056	1	0.44701	2.93319	4.89381	0.599368	0.548928	NA
ARHGEF7	ENST00000375736	156.035	-0.335057	1.16437	-0.287759	0.773531	1	0.44701	2.93319	4.89381	0.599368	0.548928	NA
ARHGEF7	ENST00000426073	17.3641	0	4.99758	0	NA	NA	0.44701	2.93319	4.89381	0.599368	0.548928	NA
ARHGEF9	ENST00000374870	8.72269	-0.129996	1.53459	-0.0847107	0.932491	1	NA	NA	NA	NA	NA	NA
ARHGEF9	ENST00000253401	30.8188	-1.00843	1.14097	-0.883836	0.376784	1	NA	NA	NA	NA	NA	NA
ARID1A	ENST00000457599	6.8898	1.94573	0.998777	1.94811	0.0514016	0.790425	1.45793	0	3.00797	0	1	NA
ARID1A	ENST00000324856	1054.92	0.144328	0.300783	0.479839	0.631342	1	1.45793	0	3.00797	0	1	NA
ARID1B	ENST00000350026	345.889	0.79099	1.35593	0.583357	0.559653	1	NA	NA	NA	NA	NA	NA
ARID1B	ENST00000346085	68.5448	0.146648	1.99467	0.0735196	NA	NA	NA	NA	NA	NA	NA	NA
ARID2	ENST00000334344	140.127	-0.310527	0.388185	-0.799945	0.423742	1	0.420193	0	4.99758	0	1	NA
ARID3A	ENST00000263620	84.2624	-0.221901	0.616278	-0.360067	0.718797	1	NA	NA	NA	NA	NA	NA
ARID3B	ENST00000346246	57.2395	0.158469	0.561557	0.282197	0.777793	1	0.943465	0	4.99758	0	1	NA
ARID4A	ENST00000348476	8.08855	-7.07751	4.67944	-1.51247	0.130415	0.99681	NA	NA	NA	NA	NA	NA
ARID4A	ENST00000431317	12.4355	-1.91925	4.00918	-0.478714	0.632142	1	NA	NA	NA	NA	NA	NA
ARID4A	ENST00000355431	13.923	7.74098	3.6367	2.12857	0.0332895	0.703288	NA	NA	NA	NA	NA	NA
ARID4B	ENST00000264183	123.039	-1.53211	1.6034	-0.955537	0.339306	1	0.285034	0	4.99758	0	1	NA
ARID4B	ENST00000349213	13.2558	8.11771	4.8578	1.67107	NA	NA	0.285034	0	4.99758	0	1	NA
ARID5A	ENST00000357485	24.6836	0.952269	1.364	0.698142	0.485088	1	NA	NA	NA	NA	NA	NA
ARID5B	ENST00000279873	65.002	-0.249656	0.697991	-0.357678	0.720584	1	0.10936	0	4.99758	0	1	NA
ARIH1	ENST00000379887	213.743	-0.340855	0.444312	-0.767152	0.442991	1	2.29505	3.12993	3.62711	0.862927	0.388177	NA
ARIH2	ENST00000449376	23.9722	-2.58009	1.21013	-2.13207	0.0330011	0.703288	NA	NA	NA	NA	NA	NA
ARIH2	ENST00000356401	175.709	0.892244	0.504231	1.76951	0.0768082	0.879805	NA	NA	NA	NA	NA	NA
ARL1	ENST00000261636	42.8519	-0.0530763	0.535183	-0.099174	0.921	1	NA	NA	NA	NA	NA	NA
ARL10	ENST00000310389	168.954	-0.0369388	0.52615	-0.0702057	0.94403	1	NA	NA	NA	NA	NA	NA
ARL13B	ENST00000303097	11.222	-1.14237	2.03222	-0.56213	0.574027	1	NA	NA	NA	NA	NA	NA
ARL15	ENST00000502271	6.27988	0.00809482	0.876765	0.00923259	0.992634	1	NA	NA	NA	NA	NA	NA
ARL15	ENST00000332313	5.19241	0.700151	1.01813	0.687682	0.491653	1	NA	NA	NA	NA	NA	NA
ARL16	ENST00000397498	48.9195	-0.733736	0.604973	-1.21284	0.225191	1	NA	NA	NA	NA	NA	NA
ARL17A	ENST00000336125	102.841	0.37995	0.95904	0.396177	0.691974	1	NA	NA	NA	NA	NA	NA
ARL17A	ENST00000336125	102.841	0.37995	0.95904	0.396177	0.691974	1	NA	NA	NA	NA	NA	NA
ARL2BP	ENST00000219204	56.6179	1.4142	0.529179	2.67244	0.00753017	0.414056	0.182594	2.45088	4.90839	0.499324	0.617551	NA
ARL3	ENST00000260746	15.4927	-1.37586	1.34504	-1.02291	0.306349	1	NA	NA	NA	NA	NA	NA
ARL4A	ENST00000396662	6.88015	-1.3244	3.13719	-0.422161	0.672908	1	NA	NA	NA	NA	NA	NA
ARL4A	ENST00000396663	20.1269	0.515868	1.03812	0.496925	0.619242	1	NA	NA	NA	NA	NA	NA
ARL4C	ENST00000339728	19.6093	-0.364604	1.03682	-0.351656	0.725096	1	NA	NA	NA	NA	NA	NA
ARL4C	ENST00000390645	43.4592	-0.803699	0.996464	-0.806551	0.419925	1	NA	NA	NA	NA	NA	NA
ARL4D	ENST00000320033	13.0287	-1.18847	1.05897	-1.12229	0.26174	1	NA	NA	NA	NA	NA	NA
ARL5A	ENST00000295087	55.4193	0.0833877	0.695172	0.119953	0.904521	1	NA	NA	NA	NA	NA	NA
ARL5B	ENST00000377275	91.4323	-0.329492	0.500189	-0.658735	0.510066	1	0.63548	0	4.99758	0	1	NA
ARL6	ENST00000493990	12.6087	-0.648453	0.808166	-0.802376	0.422336	1	NA	NA	NA	NA	NA	NA
ARL6IP4	ENST00000392435	6.04432	-0.391437	4.29118	-0.0912189	NA	NA	NA	NA	NA	NA	NA	NA
ARL6IP4	ENST00000315580	14.6976	-7.04296	2.52997	-2.78381	0.00537246	0.362528	NA	NA	NA	NA	NA	NA
ARL6IP4	ENST00000453766	25.6676	7.63224	3.10253	2.46	0.0138935	0.534144	NA	NA	NA	NA	NA	NA
ARL6IP5	ENST00000273258	20.4344	-0.632947	0.785288	-0.806006	0.42024	1	NA	NA	NA	NA	NA	NA
ARL6IP6	ENST00000326446	21.8601	-0.652842	0.52673	-1.23942	0.215189	1	NA	NA	NA	NA	NA	NA
ARL8A	ENST00000272217	81.0476	0.112545	0.56935	0.197672	0.843302	1	NA	NA	NA	NA	NA	NA
ARL8B	ENST00000256496	43.2763	0.115487	1.0824	0.106696	0.91503	1	NA	NA	NA	NA	NA	NA
ARMC1	ENST00000276569	33.0399	0.66278	0.718297	0.922711	0.356158	1	NA	NA	NA	NA	NA	NA
ARMC10	ENST00000425331	16.6665	2.86472	1.22394	2.34057	0.0192544	0.597324	NA	NA	NA	NA	NA	NA
ARMC10	ENST00000454559	12.0904	-0.343678	1.26276	-0.272164	0.785496	1	NA	NA	NA	NA	NA	NA
ARMC10	ENST00000428183	7.58474	-1.9646	1.09598	-1.79254	0.0730464	0.869727	NA	NA	NA	NA	NA	NA
ARMC10	ENST00000323716	31.0041	-3.00235	1.27824	-2.34881	0.0188337	0.593852	NA	NA	NA	NA	NA	NA
ARMC10	ENST00000441711	26.7215	-1.34316	1.22539	-1.09611	0.273029	1	NA	NA	NA	NA	NA	NA
ARMC2	ENST00000392644	8.10652	1.0216	1.10423	0.925176	0.354875	1	NA	NA	NA	NA	NA	NA
ARMC4	ENST00000305242	63.6171	-0.303972	0.370293	-0.820895	0.411706	1	0.306637	3.17298	4.88817	0.649115	0.516264	NA
ARMC5	ENST00000408912	8.41522	-0.737407	1.6041	-0.459702	0.64573	1	NA	NA	NA	NA	NA	NA
ARMC5	ENST00000457010	46.8906	0.752811	0.554186	1.35841	0.174334	1	NA	NA	NA	NA	NA	NA
ARMC6	ENST00000392335	22.6039	1.55183	2.24157	0.692297	0.488751	1	1.1703	0	4.99758	0	1	NA
ARMC7	ENST00000245543	53.5441	0.0542295	0.542037	0.100048	0.920307	1	NA	NA	NA	NA	NA	NA
ARMC8	ENST00000481646	24.5375	0.728614	1.12151	0.649671	0.515905	1	NA	NA	NA	NA	NA	NA
ARMC8	ENST00000358441	8.01963	5.23274	3.22301	1.62356	0.10447	0.949478	NA	NA	NA	NA	NA	NA
ARMC9	ENST00000349938	8.97393	-1.23177	1.59881	-0.770432	0.441043	1	NA	NA	NA	NA	NA	NA
ARMC9	ENST00000359743	13.1817	-0.172882	2.24429	-0.0770321	0.938598	1	NA	NA	NA	NA	NA	NA
ARMCX3	ENST00000341189	33.33	0.485243	0.539636	0.899205	0.368543	1	NA	NA	NA	NA	NA	NA
ARMCX6	ENST00000361910	14.8928	1.39827	1.09126	1.28134	0.200073	1	NA	NA	NA	NA	NA	NA
ARNT	ENST00000358595	78.3838	-0.305462	0.435854	-0.700835	0.483406	1	0.10936	0	4.99758	0	1	NA
ARNT2	ENST00000303329	81.0047	-0.603004	0.514835	-1.17126	0.241496	1	0.465941	0	4.99758	0	1	NA
ARNTL	ENST00000389707	22.4614	1.52362	1.79801	0.847392	0.396777	1	0.490619	3.8564	4.87636	0.790836	0.42904	NA
ARNTL	ENST00000403510	6.96387	-6.31805	4.14033	-1.52598	0.127016	0.993189	0.490619	3.8564	4.87636	0.790836	0.42904	NA
ARNTL2	ENST00000266503	12.4948	-0.100227	1.02153	-0.0981145	0.921841	1	NA	NA	NA	NA	NA	NA
ARPC1A	ENST00000262942	153.894	-0.147993	0.568466	-0.260338	0.794603	1	2.06132	0	4.99758	0	1	NA
ARPC1A	ENST00000508211	99.3325	0.2815	0.986495	0.285354	0.775373	1	2.06132	0	4.99758	0	1	NA
ARPC2	ENST00000315717	121.41	-0.404358	1.05433	-0.383523	0.701332	1	0.11383	0	4.99758	0	1	NA
ARPC2	ENST00000295685	15.0303	0.0461797	2.24113	0.0206055	0.98356	1	0.11383	0	4.99758	0	1	NA
ARPC5	ENST00000359856	55.4927	0.843514	0.524003	1.60975	0.107452	0.960544	0.0855101	0	4.99758	0	1	NA
ARPC5L	ENST00000353214	53.8959	-0.178415	0.60506	-0.294871	0.768093	1	0.174643	0	4.99758	0	1	NA
ARPP19	ENST00000249822	268.558	-0.178281	0.317747	-0.561078	0.574744	1	1.45621	0	4.99758	0	1	NA
ARRB1	ENST00000360025	183.118	-0.825177	1.73619	-0.475281	0.634586	1	NA	NA	NA	NA	NA	NA
ARRB1	ENST00000393505	56.6675	0.0129629	1.49582	0.00866613	0.993086	1	NA	NA	NA	NA	NA	NA
ARRB2	ENST00000269260	40.0305	2.09966	1.57147	1.33611	0.181515	1	NA	NA	NA	NA	NA	NA
ARRDC1	ENST00000371421	92.1232	0.612899	0.417812	1.46693	0.142396	1	NA	NA	NA	NA	NA	NA
ARRDC2	ENST00000222250	34.3355	6.35331	2.50422	2.53704	0.0111793	0.481899	NA	NA	NA	NA	NA	NA
ARRDC2	ENST00000379656	28.5037	-1.14986	1.54058	-0.746381	0.455437	1	NA	NA	NA	NA	NA	NA
ARRDC3	ENST00000265138	83.7182	0.118155	0.525764	0.224731	0.822189	1	NA	NA	NA	NA	NA	NA
ARRDC4	ENST00000268042	79.7846	-0.666391	0.506748	-1.31503	0.188498	1	0.168712	0	4.99758	0	1	NA
ARSA	ENST00000356098	10.3427	2.05449	4.43434	0.463314	NA	NA	NA	NA	NA	NA	NA	NA
ARSA	ENST00000216124	18.6699	-6.71154	4.48774	-1.49553	0.134777	1	NA	NA	NA	NA	NA	NA
ARSB	ENST00000264914	50.3279	-0.126796	0.5688	-0.222919	0.823598	1	NA	NA	NA	NA	NA	NA
ARSI	ENST00000328668	15.9414	-0.914505	0.688814	-1.32765	0.184293	1	NA	NA	NA	NA	NA	NA
ARSJ	ENST00000315366	12.7453	0.452617	0.901839	0.501882	0.61575	1	NA	NA	NA	NA	NA	NA
ARSK	ENST00000380009	22.4475	0.0334389	0.784416	0.042629	0.965997	1	0.0843466	0	4.99758	0	1	NA
ARVCF	ENST00000263207	184.367	-0.0725293	0.38619	-0.187807	0.851028	1	NA	NA	NA	NA	NA	NA
ASAH1	ENST00000262097	31.1555	0.0289455	0.69556	0.0416146	0.966806	1	NA	NA	NA	NA	NA	NA
ASAH2B	ENST00000185907	5.37036	0.0940805	1.38463	0.0679463	0.945828	1	NA	NA	NA	NA	NA	NA
ASAP1	ENST00000357668	152.879	-0.644435	1.15324	-0.558802	0.576297	1	NA	NA	NA	NA	NA	NA
ASAP1	ENST00000518721	28.898	0.203491	2.25361	0.0902955	NA	NA	NA	NA	NA	NA	NA	NA
ASAP2	ENST00000315273	39.2092	-0.794219	3.6116	-0.219908	0.825943	1	NA	NA	NA	NA	NA	NA
ASAP2	ENST00000281419	47.0886	0.446306	3.15307	0.141546	0.887438	1	NA	NA	NA	NA	NA	NA
ASAP3	ENST00000437606	14.6331	0.168815	3.3674	0.0501321	0.960017	1	NA	NA	NA	NA	NA	NA
ASAP3	ENST00000336689	28.0177	-0.154681	2.33691	-0.0661905	0.947226	1	NA	NA	NA	NA	NA	NA
ASB1	ENST00000264607	219.453	-0.000222447	0.490963	-0.000453084	0.999638	1	1.48692	4.28041	4.87138	0.878684	0.379573	NA
ASB13	ENST00000357700	31.4214	1.04199	0.734834	1.41799	0.156194	1	NA	NA	NA	NA	NA	NA
ASB6	ENST00000277458	48.4387	0.803393	1.14398	0.702279	0.482505	1	0.189717	0	4.99758	0	1	NA
ASB7	ENST00000332783	41.8129	-0.229263	0.479487	-0.478142	0.632549	1	NA	NA	NA	NA	NA	NA
ASB8	ENST00000317697	61.2615	-0.574146	0.615878	-0.93224	0.351212	1	NA	NA	NA	NA	NA	NA
ASCC1	ENST00000373101	99.8614	-0.111228	0.682991	-0.162854	0.870633	1	NA	NA	NA	NA	NA	NA
ASCC1	ENST00000317168	12.6525	0.267334	3.12838	0.0854544	0.9319	1	NA	NA	NA	NA	NA	NA
ASCC2	ENST00000397771	42.6439	-0.291468	1.77044	-0.16463	0.869235	1	NA	NA	NA	NA	NA	NA
ASCC2	ENST00000307790	42.8385	7.57826	2.25823	3.35584	0.000791242	0.147729	NA	NA	NA	NA	NA	NA
ASCC3	ENST00000369143	23.6064	-1.10352	0.534145	-2.06596	0.0388324	0.722445	0.775938	0.467467	4.99758	0.0935386	0.925476	NA
ASCC3	ENST00000369162	185.23	0.260069	0.435435	0.597263	0.550332	1	0.775938	0.467467	4.99758	0.0935386	0.925476	NA
ASF1A	ENST00000229595	17.9557	0.300123	0.825258	0.363671	0.716104	1	NA	NA	NA	NA	NA	NA
ASF1B	ENST00000263382	89.1393	-0.523385	0.834289	-0.627342	0.530435	1	NA	NA	NA	NA	NA	NA
ASH1L	ENST00000392403	354.103	0.222765	0.31122	0.71578	0.474127	1	1.27072	0	4.99758	0	1	NA
ASH2L	ENST00000343823	28.1806	0.90663	0.748023	1.21203	0.225499	1	NA	NA	NA	NA	NA	NA
ASH2L	ENST00000428278	6.17007	-2.72285	2.39091	-1.13883	0.254772	1	NA	NA	NA	NA	NA	NA
ASMTL	ENST00000381333	14.014	6.32961	2.8965	2.18526	0.0288697	0.677397	NA	NA	NA	NA	NA	NA
ASMTL	ENST00000381317	18.8322	-0.941757	2.80875	-0.335295	0.737403	1	NA	NA	NA	NA	NA	NA
ASNA1	ENST00000357332	19.3406	-1.60975	0.859707	-1.87244	0.0611455	0.824969	NA	NA	NA	NA	NA	NA
ASNS	ENST00000394309	8.50253	-0.151283	1.92407	-0.0786262	0.93733	1	NA	NA	NA	NA	NA	NA
ASNS	ENST00000175506	73.5792	0.489455	1.64755	0.297082	0.766404	1	NA	NA	NA	NA	NA	NA
ASNS	ENST00000394308	28.5271	-4.0873	2.49428	-1.63867	0.101281	0.944352	NA	NA	NA	NA	NA	NA
ASNSD1	ENST00000260952	32.8984	0.194227	0.6368	0.305005	0.760363	1	0.218719	0	4.99758	0	1	NA
ASPH	ENST00000379454	195.674	-1.35953	0.790891	-1.71899	0.0856163	0.90586	0.378119	0	4.99758	0	1	NA
ASPH	ENST00000518068	17.0003	0.727109	2.07671	0.350125	NA	NA	0.378119	0	4.99758	0	1	NA
ASPH	ENST00000356457	253.572	0.660486	1.50004	0.440314	0.65971	1	0.378119	0	4.99758	0	1	NA
ASPH	ENST00000517903	8.88081	1.35726	1.67844	0.808641	0.418721	1	0.378119	0	4.99758	0	1	NA
ASPHD1	ENST00000308748	11.6352	-0.85183	2.06457	-0.412595	0.679903	1	NA	NA	NA	NA	NA	NA
ASPHD1	ENST00000414952	11.1969	2.14754	2.52084	0.851916	0.394261	1	NA	NA	NA	NA	NA	NA
ASPHD2	ENST00000215906	20.599	1.62477	0.624779	2.60055	0.0093075	0.450563	NA	NA	NA	NA	NA	NA
ASPM	ENST00000367409	79.3045	0.511309	0.554497	0.922112	0.35647	1	NA	NA	NA	NA	NA	NA
ASPSCR1	ENST00000306739	38.7588	1.06383	0.638863	1.66519	0.0958757	0.932614	NA	NA	NA	NA	NA	NA
ASRGL1	ENST00000301776	15.078	2.92572	1.97239	1.48334	0.137984	1	NA	NA	NA	NA	NA	NA
ASRGL1	ENST00000415229	10.426	-4.52318	1.64907	-2.74287	0.0060904	0.380831	NA	NA	NA	NA	NA	NA
ASS1	ENST00000352480	56.6898	1.14578	1.53307	0.747381	0.454834	1	NA	NA	NA	NA	NA	NA
ASS1	ENST00000372394	11.4713	1.19635	1.81213	0.660187	0.509134	1	NA	NA	NA	NA	NA	NA
ASTE1	ENST00000264992	7.5229	1.30204	1.31026	0.993723	0.320358	1	NA	NA	NA	NA	NA	NA
ASTN1	ENST00000361833	18.4956	-1.19754	0.887207	-1.34979	0.177085	1	NA	NA	NA	NA	NA	NA
ASTN2	ENST00000373996	5.47014	0.214204	2.54788	0.0840716	0.933	1	0.10936	0	4.99758	0	1	NA
ASTN2	ENST00000358637	251.412	-0.0983438	0.45847	-0.214504	0.830154	1	0.10936	0	4.99758	0	1	NA
ASTN2	ENST00000313400	7.00908	4.5989	3.65721	1.25749	0.208577	1	0.10936	0	4.99758	0	1	NA
ASXL1	ENST00000375687	125.04	6.6856	2.00444	3.3354	0.00085178	0.151592	0.191379	0	4.99758	0	1	NA
ASXL1	ENST00000358956	288.97	-0.490033	1.8587	-0.263643	0.792055	1	0.191379	0	4.99758	0	1	NA
ASXL2	ENST00000435504	151.321	-0.08402	0.36768	-0.228514	0.819247	1	1.22407	0.467469	3.9191	0.11928	0.905054	NA
ATAD1	ENST00000308448	58.5579	-0.161424	0.708477	-0.227847	0.819765	1	NA	NA	NA	NA	NA	NA
ATAD2	ENST00000287394	279.541	-0.0386719	0.544963	-0.0709625	0.943428	1	0.673695	2.62103	4.68932	0.558937	0.576205	NA
ATAD2B	ENST00000238789	37.9754	0.967842	0.686763	1.40928	0.158752	1	NA	NA	NA	NA	NA	NA
ATAD3A	ENST00000378756	61.2858	-0.673603	1.69705	-0.396925	0.691423	1	NA	NA	NA	NA	NA	NA
ATAD3A	ENST00000378755	16.6698	2.20735	2.33873	0.943825	0.345259	1	NA	NA	NA	NA	NA	NA
ATAD3B	ENST00000308647	49.6407	-0.0150232	0.643171	-0.023358	0.981365	1	NA	NA	NA	NA	NA	NA
ATAD5	ENST00000321990	27.0334	0.676308	0.851266	0.794473	0.42692	1	NA	NA	NA	NA	NA	NA
ATCAY	ENST00000450849	98.9728	0.150877	0.456772	0.330311	0.741165	1	NA	NA	NA	NA	NA	NA
ATE1	ENST00000369043	61.3812	-0.671171	0.58215	-1.15292	0.248944	1	NA	NA	NA	NA	NA	NA
ATF1	ENST00000262053	29.9073	0.482254	0.434784	1.10918	0.267352	1	NA	NA	NA	NA	NA	NA
ATF2	ENST00000264110	55.3233	-0.15329	0.721193	-0.21255	0.831678	1	NA	NA	NA	NA	NA	NA
ATF3	ENST00000426071	19.1114	-7.13807	3.1123	-2.2935	NA	NA	NA	NA	NA	NA	NA	NA
ATF3	ENST00000391902	8.5008	4.46767	3.78096	1.18162	0.237356	1	NA	NA	NA	NA	NA	NA
ATF3	ENST00000341491	64.3321	0.369728	2.32621	0.15894	0.873716	1	NA	NA	NA	NA	NA	NA
ATF4	ENST00000337304	93.3179	-1.87307	1.65903	-1.12902	0.25889	1	1.43265	0	4.99758	0	1	NA
ATF4	ENST00000404241	166.937	1.41407	2.34026	0.604235	0.545687	1	1.43265	0	4.99758	0	1	NA
ATF4	ENST00000396680	43.5998	23.3767	4.28855	5.45096	NA	NA	1.43265	0	4.99758	0	1	NA
ATF5	ENST00000423777	16.2779	3.91425	1.73855	2.25145	0.0243572	0.643205	0.10936	0	4.99758	0	1	NA
ATF5	ENST00000306139	27.4995	-1.43861	1.51324	-0.950684	0.341765	1	0.10936	0	4.99758	0	1	NA
ATF6	ENST00000367942	130.34	0.0411997	0.447029	0.0921633	0.926568	1	NA	NA	NA	NA	NA	NA
ATF7IP	ENST00000261168	76.4854	0.383378	0.641547	0.597584	0.550118	1	NA	NA	NA	NA	NA	NA
ATF7IP2	ENST00000396560	18.3188	-0.87941	0.756157	-1.163	0.24483	1	NA	NA	NA	NA	NA	NA
ATF7IP2	ENST00000356427	7.94521	0.118183	2.42281	0.0487794	0.961095	1	NA	NA	NA	NA	NA	NA
ATG10	ENST00000458350	9.76559	2.61146	1.34387	1.94323	0.051988	0.79068	NA	NA	NA	NA	NA	NA
ATG10	ENST00000282185	18.3512	-1.92464	1.04984	-1.83327	0.066762	0.847821	NA	NA	NA	NA	NA	NA
ATG12	ENST00000509910	109.121	0.296609	0.412462	0.719119	0.472068	1	0.456054	0	4.99758	0	1	NA
ATG13	ENST00000312040	68.2661	0.417179	3.10203	0.134486	0.893018	1	0.247616	2.71211	4.8999	0.553504	0.579919	NA
ATG13	ENST00000359513	72.8164	0.367387	3.64897	0.100683	0.919802	1	0.247616	2.71211	4.8999	0.553504	0.579919	NA
ATG13	ENST00000434074	8.84505	-0.494318	4.99758	-0.0989115	0.921209	1	0.247616	2.71211	4.8999	0.553504	0.579919	NA
ATG14	ENST00000247178	58.6526	0.380789	0.422263	0.901781	0.367173	1	0.218719	0	4.99758	0	1	NA
ATG16L1	ENST00000392017	37.5516	0.659797	1.83702	0.359167	0.719471	1	0.67035	0	4.99758	0	1	NA
ATG16L1	ENST00000392020	13.7815	0	4.99758	0	1	1	0.67035	0	4.99758	0	1	NA
ATG16L2	ENST00000321297	31.7858	-0.247351	0.818853	-0.30207	0.762599	1	NA	NA	NA	NA	NA	NA
ATG2A	ENST00000377264	146.297	-0.728376	0.35851	-2.03167	0.0421866	0.743838	0.752852	0	4.99758	0	1	NA
ATG2B	ENST00000359933	47.6332	-0.198438	0.647209	-0.306605	0.759144	1	NA	NA	NA	NA	NA	NA
ATG3	ENST00000283290	26.9206	1.377	0.802647	1.71557	0.0862406	0.90586	0.464778	0	4.99758	0	1	NA
ATG4A	ENST00000345734	8.85538	-5.78862	3.90414	-1.48269	0.138157	1	NA	NA	NA	NA	NA	NA
ATG4A	ENST00000372232	9.0144	0.597529	1.28374	0.46546	0.641602	1	NA	NA	NA	NA	NA	NA
ATG4B	ENST00000405546	40.8522	-0.490311	1.27621	-0.384193	0.700835	1	NA	NA	NA	NA	NA	NA
ATG4B	ENST00000404914	20.6173	6.72149	3.96717	1.69428	NA	NA	NA	NA	NA	NA	NA	NA
ATG4C	ENST00000371120	5.60983	0.93716	2.81587	0.332814	0.739275	1	NA	NA	NA	NA	NA	NA
ATG4C	ENST00000317868	7.23653	2.57637	2.63268	0.978611	0.327772	1	NA	NA	NA	NA	NA	NA
ATG4D	ENST00000309469	40.5033	-1.79523	0.826681	-2.17162	0.0298846	0.681005	NA	NA	NA	NA	NA	NA
ATG5	ENST00000369076	21.7093	0.0806925	1.22645	0.0657935	0.947542	1	0.328668	3.29399	4.88565	0.674218	0.500173	NA
ATG5	ENST00000343245	5.40512	-2.12128	3.18273	-0.666496	0.505094	1	0.328668	3.29399	4.88565	0.674218	0.500173	NA
ATG7	ENST00000354956	13.3427	4.02732	4.87418	0.826256	0.408659	1	NA	NA	NA	NA	NA	NA
ATG7	ENST00000354449	52.7475	0.314883	1.23058	0.255881	0.798042	1	NA	NA	NA	NA	NA	NA
ATG9A	ENST00000409618	120.871	-0.145887	1.04848	-0.139141	0.889339	1	1.34428	3.57204	4.88061	0.731884	0.46424	NA
ATG9A	ENST00000361242	17.7676	-0.0798308	3.36898	-0.0236958	0.981095	1	1.34428	3.57204	4.88061	0.731884	0.46424	NA
ATG9A	ENST00000396761	14.7657	2.17676	2.89281	0.752472	0.451768	1	1.34428	3.57204	4.88061	0.731884	0.46424	NA
ATHL1	ENST00000409548	102.298	0.0293444	0.514692	0.0570135	0.954534	1	0.22345	0	4.99758	0	1	NA
ATIC	ENST00000236959	46.7797	-0.0132286	0.636086	-0.0207969	0.983408	1	NA	NA	NA	NA	NA	NA
ATL2	ENST00000378954	28.2637	1.62928	1.22513	1.32988	0.183556	1	NA	NA	NA	NA	NA	NA
ATL2	ENST00000419554	45.7834	0.33965	1.0419	0.325991	0.744431	1	NA	NA	NA	NA	NA	NA
ATL3	ENST00000398868	222.231	0.0397637	0.286146	0.138963	0.88948	1	1.60191	1.48265	4.30639	0.344289	0.730629	NA
ATM	ENST00000278616	163.318	-0.414412	0.364573	-1.1367	0.255662	1	0.538246	0.467467	4.81048	0.0971767	0.922586	NA
ATMIN	ENST00000299575	191.826	0.13793	0.492187	0.28024	0.779294	1	2.33988	0	3.10608	0	1	NA
ATN1	ENST00000356654	49.8888	-0.467487	2.96939	-0.157435	0.874902	1	2.17288	0	4.21621	0	1	NA
ATN1	ENST00000396684	412.182	0.676069	1.71958	0.39316	NA	NA	2.17288	0	4.21621	0	1	NA
ATOH8	ENST00000306279	12.5398	1.98407	0.976872	2.03105	0.0422502	0.744527	NA	NA	NA	NA	NA	NA
ATOX1	ENST00000524142	17.9786	-0.921394	1.73644	-0.530622	0.595681	1	0.834756	0	4.99758	0	1	NA
ATP10B	ENST00000327245	11.3004	-0.29808	0.831546	-0.358465	0.719995	1	NA	NA	NA	NA	NA	NA
ATP10D	ENST00000273859	20.5891	-0.0627535	0.681051	-0.0921422	0.926585	1	NA	NA	NA	NA	NA	NA
ATP11A	ENST00000487903	181.765	-0.21918	2.78708	-0.0786417	0.937318	1	0.151774	0	4.99758	0	1	NA
ATP11A	ENST00000375630	134.207	-0.268261	4.12288	-0.0650665	0.948121	1	0.151774	0	4.99758	0	1	NA
ATP11B	ENST00000323116	80.7613	-0.237586	0.502219	-0.473073	0.636161	1	0.4469	0	4.99758	0	1	NA
ATP11C	ENST00000361648	20.456	1.84004	3.33492	0.55175	NA	NA	NA	NA	NA	NA	NA	NA
ATP11C	ENST00000327569	22.3091	-0.568982	2.72055	-0.209142	0.834337	1	NA	NA	NA	NA	NA	NA
ATP13A1	ENST00000357324	101.788	0.786462	0.46804	1.68033	0.0928932	0.922634	NA	NA	NA	NA	NA	NA
ATP13A2	ENST00000326735	44.6173	-1.0297	3.34152	-0.308152	0.757967	1	0.651206	0	4.99758	0	1	NA
ATP13A2	ENST00000452699	193.082	0.673913	2.47099	0.27273	0.785061	1	0.651206	0	4.99758	0	1	NA
ATP13A3	ENST00000256031	36.8503	3.51908	3.17216	1.10937	NA	NA	0.634979	0	4.99758	0	1	NA
ATP13A3	ENST00000439040	232.885	0.274929	1.33823	0.205441	0.837227	1	0.634979	0	4.99758	0	1	NA
ATP1A1	ENST00000295598	627.063	0.229721	0.316413	0.726016	0.467829	1	1.17094	0	4.99758	0	1	NA
ATP1A2	ENST00000361216	20.0425	-0.322383	0.637709	-0.505534	0.613184	1	NA	NA	NA	NA	NA	NA
ATP1A3	ENST00000302102	40.1869	1.06445	0.867445	1.22711	0.219781	1	NA	NA	NA	NA	NA	NA
ATP1B1	ENST00000367816	32.8458	0.236068	0.864478	0.273076	0.784795	1	NA	NA	NA	NA	NA	NA
ATP1B1	ENST00000367815	69.0435	-0.452653	0.704625	-0.642403	0.520612	1	NA	NA	NA	NA	NA	NA
ATP1B2	ENST00000250111	22.3241	0.0858436	0.581014	0.147748	0.882542	1	NA	NA	NA	NA	NA	NA
ATP1B3	ENST00000286371	78.7511	-0.316884	0.569406	-0.556516	0.577858	1	0.635148	4.02732	4.87418	0.826255	0.408659	NA
ATP2A2	ENST00000313432	701.938	0.0216531	0.362181	0.0597853	0.952327	1	2.34544	3.16264	3.80174	0.831893	0.405469	NA
ATP2A3	ENST00000352011	7.83843	0	4.99758	0	1	1	NA	NA	NA	NA	NA	NA
ATP2A3	ENST00000359983	29.557	0.165254	4.10116	0.0402946	NA	NA	NA	NA	NA	NA	NA	NA
ATP2A3	ENST00000397041	43.5087	0.579585	4.69285	0.123504	NA	NA	NA	NA	NA	NA	NA	NA
ATP2A3	ENST00000397045	7.64272	-7.18628	4.86077	-1.47843	NA	NA	NA	NA	NA	NA	NA	NA
ATP2A3	ENST00000309890	17.4592	28.4615	4.85903	5.85744	NA	NA	NA	NA	NA	NA	NA	NA
ATP2B1	ENST00000359142	34.5154	-7.5296	4.08809	-1.84184	NA	NA	0.10876	1.71095	4.94252	0.346169	0.729215	NA
ATP2B1	ENST00000261173	92.94	0.75715	2.45509	0.3084	0.757778	1	0.10876	1.71095	4.94252	0.346169	0.729215	NA
ATP2B4	ENST00000357681	120.872	-0.925219	1.46128	-0.633157	0.526631	1	1.44493	0	4.99758	0	1	NA
ATP2B4	ENST00000367218	22.1629	6.28938	2.60207	2.41707	NA	NA	1.44493	0	4.99758	0	1	NA
ATP2C1	ENST00000510168	98.3241	-1.2315	1.98116	-0.621604	0.534203	1	NA	NA	NA	NA	NA	NA
ATP2C1	ENST00000508532	32.3448	8.61156	3.44907	2.49678	0.0125328	0.511354	NA	NA	NA	NA	NA	NA
ATP5A1	ENST00000398752	161.172	-0.336897	1.60034	-0.210515	0.833266	1	NA	NA	NA	NA	NA	NA
ATP5A1	ENST00000282050	35.8227	0.0716014	4.71377	0.0151899	NA	NA	NA	NA	NA	NA	NA	NA
ATP5B	ENST00000262030	616.356	-0.0171529	0.482168	-0.0355746	0.971622	1	3.20811	3.74011	2.99385	1.24927	0.211568	1
ATP5C1	ENST00000356708	40.6209	2.18463	1.55331	1.40643	0.159595	1	NA	NA	NA	NA	NA	NA
ATP5D	ENST00000215375	34.4839	-0.106308	2.56046	-0.0415191	0.966882	1	0.10936	0	4.99758	0	1	NA
ATP5D	ENST00000395633	29.7313	-2.36295	2.36737	-0.998131	0.318216	1	0.10936	0	4.99758	0	1	NA
ATP5F1	ENST00000369722	154.812	-0.128935	0.500378	-0.257675	0.796658	1	0.386772	0	4.99758	0	1	NA
ATP5G1	ENST00000393366	6.47345	2.90812	3.30879	0.878908	0.379451	1	NA	NA	NA	NA	NA	NA
ATP5G1	ENST00000355938	21.8198	-0.306749	1.56309	-0.196246	0.844418	1	NA	NA	NA	NA	NA	NA
ATP5G2	ENST00000394349	45.799	-0.701022	0.843102	-0.83148	0.405703	1	NA	NA	NA	NA	NA	NA
ATP5G3	ENST00000284727	91.2176	0.0699513	0.459358	0.152281	0.878966	1	NA	NA	NA	NA	NA	NA
ATP5H	ENST00000301587	39.1325	-0.347501	1.48931	-0.23333	0.815505	1	0.34566	0	4.99758	0	1	NA
ATP5I	ENST00000304312	51.0707	-0.581758	0.995251	-0.584534	0.558861	1	NA	NA	NA	NA	NA	NA
ATP5J	ENST00000400093	15.8144	2.45093	1.7689	1.38557	0.165878	1	NA	NA	NA	NA	NA	NA
ATP5J	ENST00000284971	31.9812	-0.665181	1.43462	-0.463665	0.642888	1	NA	NA	NA	NA	NA	NA
ATP5L	ENST00000300688	40.4958	-0.942306	0.665017	-1.41697	0.156493	1	0.183982	2.4267	4.90926	0.49431	0.621087	NA
ATP5S	ENST00000311459	5.41221	-4.37152	2.84489	-1.53662	0.124386	0.990586	NA	NA	NA	NA	NA	NA
ATP5SL	ENST00000221943	19.6303	-0.761269	1.85471	-0.410451	0.681475	1	NA	NA	NA	NA	NA	NA
ATP5SL	ENST00000417807	12.276	0.848028	2.22404	0.381301	0.70298	1	NA	NA	NA	NA	NA	NA
ATP5SL	ENST00000438807	6.06527	2.48357	4.88279	0.508639	NA	NA	NA	NA	NA	NA	NA	NA
ATP6AP1	ENST00000369762	570.789	2.25697	1.31923	1.71082	0.0871142	0.908108	0.655577	0	4.99758	0	1	NA
ATP6AP1L	ENST00000380167	29.4341	-1.06694	0.808449	-1.31974	0.186922	1	NA	NA	NA	NA	NA	NA
ATP6AP2	ENST00000378438	46.5587	1.14827	0.820167	1.40005	0.161499	1	NA	NA	NA	NA	NA	NA
ATP6V0A2	ENST00000330342	51.181	0.295127	0.498253	0.592324	0.553634	1	NA	NA	NA	NA	NA	NA
ATP6V0B	ENST00000431876	28.5461	-0.100761	0.508093	-0.198312	0.842801	1	NA	NA	NA	NA	NA	NA
ATP6V0D1	ENST00000290949	39.9151	0.615089	0.93887	0.655137	0.51238	1	0.584299	4.12128	4.87308	0.845723	0.397707	NA
ATP6V0E1	ENST00000519374	32.3705	1.9685	0.762917	2.58022	0.00987363	0.463758	NA	NA	NA	NA	NA	NA
ATP6V0E2	ENST00000456496	26.8254	-1.25987	1.34816	-0.934509	0.350041	1	NA	NA	NA	NA	NA	NA
ATP6V1A	ENST00000273398	136.688	-0.332244	0.417358	-0.796065	0.425994	1	NA	NA	NA	NA	NA	NA
ATP6V1B2	ENST00000276390	45.8754	0.767203	0.746087	1.0283	0.303808	1	NA	NA	NA	NA	NA	NA
ATP6V1C1	ENST00000395862	137.112	-0.27652	0.431282	-0.641157	0.521421	1	1.03262	0	4.99758	0	1	NA
ATP6V1C1	ENST00000518738	9.97743	-0.207243	1.93483	-0.107112	0.9147	1	1.03262	0	4.99758	0	1	NA
ATP6V1D	ENST00000216442	18.0206	0.479821	0.758501	0.632591	0.527001	1	NA	NA	NA	NA	NA	NA
ATP6V1E1	ENST00000253413	31.8964	1.14208	1.86982	0.610796	0.541335	1	NA	NA	NA	NA	NA	NA
ATP6V1E2	ENST00000522587	9.95991	-1.01801	1.87011	-0.544356	0.586196	1	NA	NA	NA	NA	NA	NA
ATP6V1E2	ENST00000306448	10.8381	-1.49214	1.26479	-1.17976	0.238096	1	NA	NA	NA	NA	NA	NA
ATP6V1F	ENST00000249289	57.804	-0.560695	0.72854	-0.769614	0.441529	1	0.218719	0	4.99758	0	1	NA
ATP6V1G1	ENST00000374050	58.1126	-0.0481194	0.550055	-0.087481	0.930289	1	NA	NA	NA	NA	NA	NA
ATP6V1H	ENST00000396774	9.47711	6.32908	4.64032	1.36393	0.172589	1	NA	NA	NA	NA	NA	NA
ATP6V1H	ENST00000359530	10.8752	0.129834	4.72302	0.0274896	NA	NA	NA	NA	NA	NA	NA	NA
ATP6V1H	ENST00000355221	12.1634	-1.61453	1.99854	-0.807857	0.419173	1	NA	NA	NA	NA	NA	NA
ATP7A	ENST00000341514	55.3307	-0.31128	0.539841	-0.576615	0.5642	1	NA	NA	NA	NA	NA	NA
ATP7B	ENST00000242839	67.6134	0.368047	1.07655	0.341876	0.732444	1	NA	NA	NA	NA	NA	NA
ATP8A1	ENST00000381668	17.4464	1.66326	1.59763	1.04109	0.297836	1	NA	NA	NA	NA	NA	NA
ATP8A2	ENST00000381655	74.1392	-0.461016	0.557863	-0.826396	0.408579	1	0.524313	0	4.99758	0	1	NA
ATP8B2	ENST00000368489	158.551	-0.0262114	0.599332	-0.0437343	0.965116	1	0.730616	0	4.99758	0	1	NA
ATP8B2	ENST00000368487	5.32035	-0.675382	1.39401	-0.484489	0.628039	1	0.730616	0	4.99758	0	1	NA
ATP8B3	ENST00000310127	17.908	-0.382143	0.949056	-0.402656	0.687201	1	NA	NA	NA	NA	NA	NA
ATP9A	ENST00000338821	151.655	-0.527024	0.521194	-1.01119	0.311927	1	NA	NA	NA	NA	NA	NA
ATP9B	ENST00000307671	25.4632	0.517826	0.433337	1.19497	0.232098	1	NA	NA	NA	NA	NA	NA
ATPAF2	ENST00000474627	18.2357	-1.55344	0.9648	-1.61011	0.107374	0.960544	NA	NA	NA	NA	NA	NA
ATPBD4	ENST00000440392	6.3057	-2.98199	1.39268	-2.14119	0.0322585	0.700895	NA	NA	NA	NA	NA	NA
ATPBD4	ENST00000256538	44.9844	-0.455753	0.52831	-0.862663	0.388323	1	NA	NA	NA	NA	NA	NA
ATPIF1	ENST00000335514	56.1905	-0.0469689	0.579486	-0.0810527	0.9354	1	NA	NA	NA	NA	NA	NA
ATR	ENST00000350721	74.8473	-0.126566	0.413835	-0.305837	0.759729	1	NA	NA	NA	NA	NA	NA
ATRN	ENST00000446916	12.6219	-0.236403	1.05608	-0.223849	0.822875	1	0.196084	0.555048	4.95468	0.112025	0.910804	NA
ATRN	ENST00000262919	178.715	-0.0998622	0.391833	-0.254859	0.798832	1	0.196084	0.555048	4.95468	0.112025	0.910804	NA
ATRNL1	ENST00000355044	10.0389	0.545001	0.971126	0.561206	0.574657	1	NA	NA	NA	NA	NA	NA
ATRX	ENST00000373344	122.484	0.542661	1.4169	0.382993	0.701725	1	0.398788	3.57205	4.88061	0.731886	0.464238	NA
ATRX	ENST00000395603	86.2667	-1.60393	1.45304	-1.10384	0.269661	1	0.398788	3.57205	4.88061	0.731886	0.464238	NA
ATXN1	ENST00000450222	25.7375	5.60556	2.04289	2.74394	0.00607062	0.380831	1.41672	0	4.99758	0	1	NA
ATXN1	ENST00000436367	65.8838	-1.73319	2.49891	-0.693577	0.487947	1	1.41672	0	4.99758	0	1	NA
ATXN10	ENST00000252934	85.2546	0.835354	0.546861	1.52754	0.126626	0.992543	0.519458	0	4.99758	0	1	NA
ATXN2	ENST00000377617	154.796	0.137709	0.334049	0.412242	0.680162	1	0.584399	0	4.5212	0	1	NA
ATXN2L	ENST00000325215	25.3766	1.21706	3.48151	0.34958	0.726654	1	1.3022	2.3408	2.98451	0.784316	0.432854	NA
ATXN2L	ENST00000340394	8.10004	0.748788	0.920961	0.813051	0.416189	1	1.3022	2.3408	2.98451	0.784316	0.432854	NA
ATXN2L	ENST00000336783	369.348	0.0616494	0.826025	0.0746339	0.940506	1	1.3022	2.3408	2.98451	0.784316	0.432854	NA
ATXN3	ENST00000429774	43.5584	-0.179385	1.1934	-0.150313	0.880518	1	0.10936	0	4.99758	0	1	NA
ATXN3	ENST00000359819	51.6774	-0.34072	1.03884	-0.32798	0.742927	1	0.10936	0	4.99758	0	1	NA
ATXN7	ENST00000295900	90.4543	-0.723289	1.64581	-0.439473	0.660319	1	0.218719	0	4.99758	0	1	NA
ATXN7	ENST00000398590	19.4946	5.01336	2.36914	2.11611	NA	NA	0.218719	0	4.99758	0	1	NA
ATXN7L1	ENST00000297416	58.4227	-0.727442	0.438118	-1.66038	0.0968382	0.932936	1.07281	0.467467	4.99758	0.0935386	0.925476	NA
ATXN7L1	ENST00000318724	8.88432	-2.64997	1.6544	-1.60177	0.109207	0.964691	1.07281	0.467467	4.99758	0.0935386	0.925476	NA
ATXN7L2	ENST00000369870	21.1259	-0.103486	0.954228	-0.10845	0.913639	1	NA	NA	NA	NA	NA	NA
ATXN7L3	ENST00000454077	33.3353	-23.287	4.85758	-4.79394	NA	NA	NA	NA	NA	NA	NA	NA
ATXN7L3	ENST00000389384	178.615	0.871052	1.45559	0.598418	0.549561	1	NA	NA	NA	NA	NA	NA
ATXN7L3B	ENST00000519948	169.937	-0.368665	0.380676	-0.968449	0.33282	1	0.103262	0	4.99758	0	1	NA
AUH	ENST00000375731	24.918	1.05485	0.516511	2.04226	0.041126	0.737626	NA	NA	NA	NA	NA	NA
AUP1	ENST00000377526	61.8773	-0.552503	0.559333	-0.98779	0.323255	1	NA	NA	NA	NA	NA	NA
AURKA	ENST00000395911	5.95785	4.05787	2.47151	1.64186	0.100619	0.944352	NA	NA	NA	NA	NA	NA
AURKA	ENST00000347343	12.2453	-0.0982919	1.86698	-0.0526475	0.958013	1	NA	NA	NA	NA	NA	NA
AURKA	ENST00000395914	7.69211	-0.558044	3.51116	-0.158934	0.873721	1	NA	NA	NA	NA	NA	NA
AURKA	ENST00000312783	5.80311	1.80849	2.137	0.846275	0.397399	1	NA	NA	NA	NA	NA	NA
AURKA	ENST00000371356	6.31412	0.499182	1.63855	0.304648	0.760634	1	NA	NA	NA	NA	NA	NA
AURKAIP1	ENST00000338370	13.8403	-2.8599	3.04335	-0.93972	NA	NA	NA	NA	NA	NA	NA	NA
AURKAIP1	ENST00000338338	16.9488	3.40173	1.96586	1.73041	0.0835578	0.903363	NA	NA	NA	NA	NA	NA
AURKAIP1	ENST00000378853	23.188	-0.343609	2.24432	-0.153101	0.878318	1	NA	NA	NA	NA	NA	NA
AURKB	ENST00000316199	24.2701	0.337072	0.785433	0.429155	0.667811	1	NA	NA	NA	NA	NA	NA
AUTS2	ENST00000342771	11.3734	-1.05925	1.58547	-0.668098	0.504071	1	NA	NA	NA	NA	NA	NA
AVEN	ENST00000306730	12.5971	-0.70074	0.997864	-0.70224	0.482529	1	NA	NA	NA	NA	NA	NA
AVL9	ENST00000318709	204.818	0.0278207	0.354956	0.0783778	0.937528	1	0.539209	0	4.99758	0	1	NA
AVPI1	ENST00000370626	31.3221	0.506602	1.02149	0.495946	0.619932	1	NA	NA	NA	NA	NA	NA
AXIN1	ENST00000262320	63.5383	0.00218852	1.91083	0.00114532	NA	NA	NA	NA	NA	NA	NA	NA
AXIN1	ENST00000354866	18.5236	0.703689	3.93873	0.178659	0.858206	1	NA	NA	NA	NA	NA	NA
AXL	ENST00000359092	110.262	0.498452	1.81791	0.274189	NA	NA	0.137882	0	4.99758	0	1	NA
AXL	ENST00000301178	129.774	0.412458	1.57322	0.262175	0.793187	1	0.137882	0	4.99758	0	1	NA
AZI1	ENST00000374782	21.1987	8.23882	3.03432	2.71521	0.00662344	0.3914	NA	NA	NA	NA	NA	NA
AZI1	ENST00000450824	53.3735	-1.65057	2.17598	-0.75854	0.448128	1	NA	NA	NA	NA	NA	NA
AZI2	ENST00000479665	40.7809	-0.020864	0.983228	-0.0212199	0.98307	1	0.23495	-2.99861	4.92842	-0.608433	0.542901	NA
AZIN1	ENST00000347770	14.6862	-3.9614	1.49004	-2.6586	0.00784669	0.421643	1.74423	0	4.99758	0	1	NA
AZIN1	ENST00000337198	183.162	0.230283	0.690124	0.333683	0.738619	1	1.74423	0	4.99758	0	1	NA
B2M	ENST00000349264	116.206	-0.5449	0.346145	-1.5742	0.115442	0.976709	0.438803	0	4.99758	0	1	NA
B3GALNT1	ENST00000392779	13.3381	5.56841	4.21017	1.32261	0.185965	1	NA	NA	NA	NA	NA	NA
B3GALNT1	ENST00000392780	13.9678	-0.25177	2.14651	-0.117293	0.906628	1	NA	NA	NA	NA	NA	NA
B3GALNT2	ENST00000366600	56.2656	1.10115	0.732408	1.50346	0.13272	1	NA	NA	NA	NA	NA	NA
B3GALT6	ENST00000379198	71.1281	0.792178	0.611745	1.29495	0.195338	1	NA	NA	NA	NA	NA	NA
B3GALTL	ENST00000343307	15.0373	0.0616773	0.937419	0.0657948	0.947541	1	NA	NA	NA	NA	NA	NA
B3GAT1	ENST00000312527	7.02858	-3.16442	2.0945	-1.51083	0.130833	0.997037	NA	NA	NA	NA	NA	NA
B3GAT3	ENST00000265471	38.0047	0.456614	0.683956	0.667608	0.504384	1	NA	NA	NA	NA	NA	NA
B3GNT1	ENST00000301998	24.2143	-0.456128	0.868283	-0.525322	0.59936	1	NA	NA	NA	NA	NA	NA
B3GNT3	ENST00000318683	45.6261	0.658943	0.819547	0.804033	0.421378	1	NA	NA	NA	NA	NA	NA
B3GNT5	ENST00000326505	16.2422	2.55079	0.926132	2.75424	0.00588284	0.374893	NA	NA	NA	NA	NA	NA
B3GNT9	ENST00000449549	8.73062	0.992715	2.61597	0.379482	0.70433	1	NA	NA	NA	NA	NA	NA
B3GNTL1	ENST00000320865	11.4385	-0.39951	0.938969	-0.425478	0.670488	1	NA	NA	NA	NA	NA	NA
B4GALNT1	ENST00000341156	59.8639	0.668571	0.656118	1.01898	0.308213	1	0.222267	0	4.99758	0	1	NA
B4GALNT3	ENST00000266383	66.669	0.147947	0.556332	0.265932	0.790291	1	NA	NA	NA	NA	NA	NA
B4GALNT4	ENST00000329962	51.0978	0.509032	0.520333	0.97828	0.327936	1	NA	NA	NA	NA	NA	NA
B4GALT1	ENST00000379731	115.948	-0.570358	0.536299	-1.06351	0.287552	1	NA	NA	NA	NA	NA	NA
B4GALT2	ENST00000372324	89.0763	-0.268832	0.862955	-0.311525	0.755401	1	NA	NA	NA	NA	NA	NA
B4GALT2	ENST00000356836	15.083	0.493355	0.882151	0.559263	0.575982	1	NA	NA	NA	NA	NA	NA
B4GALT3	ENST00000319769	37.2757	0.197966	1.85449	0.10675	0.914988	1	NA	NA	NA	NA	NA	NA
B4GALT3	ENST00000367998	22.5778	-1.42428	2.92645	-0.486694	0.626475	1	NA	NA	NA	NA	NA	NA
B4GALT4	ENST00000483209	6.54453	-1.64589	2.89803	-0.567934	0.57008	1	NA	NA	NA	NA	NA	NA
B4GALT4	ENST00000393765	10.9268	-0.25046	3.43842	-0.0728414	0.941932	1	NA	NA	NA	NA	NA	NA
B4GALT5	ENST00000371711	335.157	-0.144617	0.43563	-0.331972	0.73991	1	1.81191	3.81405	3.22503	1.18264	0.236953	NA
B4GALT6	ENST00000306851	47.8143	0.582084	0.667134	0.872513	0.382928	1	0.136699	0	4.99758	0	1	NA
B4GALT7	ENST00000029410	26.2415	0.594795	0.704887	0.843816	0.398772	1	NA	NA	NA	NA	NA	NA
B9D1	ENST00000261499	8.72119	-0.25323	0.919828	-0.275302	0.783084	1	NA	NA	NA	NA	NA	NA
B9D2	ENST00000243578	9.97797	-0.733225	1.09485	-0.669704	0.503046	1	NA	NA	NA	NA	NA	NA
BACE1	ENST00000313005	65.1951	-0.018725	0.622464	-0.0300821	0.976002	1	NA	NA	NA	NA	NA	NA
BACE2	ENST00000347667	12.9084	-1.55881	3.72459	-0.418518	0.675568	1	NA	NA	NA	NA	NA	NA
BACE2	ENST00000330333	35.1009	7.89663	2.15899	3.65757	0.000254622	0.0698101	NA	NA	NA	NA	NA	NA
BACH1	ENST00000399921	42.3404	4.52715	1.69422	2.67212	0.00753744	0.414056	0.390724	0	4.99758	0	1	NA
BACH1	ENST00000286800	42.2315	-0.202636	1.44762	-0.139978	0.888677	1	0.390724	0	4.99758	0	1	NA
BACH2	ENST00000257749	68.6821	-0.328893	0.466775	-0.704606	0.481056	1	0.122309	0	4.99758	0	1	NA
BAD	ENST00000309032	9.04007	0.249943	1.07281	0.232981	0.815776	1	NA	NA	NA	NA	NA	NA
BAG1	ENST00000379704	35.9812	-0.402649	1.01053	-0.398452	0.690297	1	NA	NA	NA	NA	NA	NA
BAG2	ENST00000370693	27.3017	-1.13826	0.737869	-1.54264	0.122919	0.98832	NA	NA	NA	NA	NA	NA
BAG3	ENST00000369085	151.284	-0.125333	0.454121	-0.275991	0.782555	1	NA	NA	NA	NA	NA	NA
BAG4	ENST00000287322	55.0596	0.747953	0.555755	1.34583	0.178357	1	NA	NA	NA	NA	NA	NA
BAG5	ENST00000337322	9.17309	0.531658	1.16396	0.456767	0.647838	1	0.371902	-1.4561	4.99758	-0.291362	0.770775	NA
BAG5	ENST00000445922	17.9707	-0.799463	1.64374	-0.486367	0.626707	1	0.371902	-1.4561	4.99758	-0.291362	0.770775	NA
BAG5	ENST00000299204	51.3336	0.801231	1.35214	0.592563	0.553474	1	0.371902	-1.4561	4.99758	-0.291362	0.770775	NA
BAHD1	ENST00000416165	146.415	-0.250202	0.528562	-0.473364	0.635954	1	NA	NA	NA	NA	NA	NA
BAI1	ENST00000517894	52.7136	-0.0636134	0.639031	-0.0995467	0.920704	1	NA	NA	NA	NA	NA	NA
BAI2	ENST00000373658	96.1828	-0.471739	0.66312	-0.711393	0.476841	1	NA	NA	NA	NA	NA	NA
BAI3	ENST00000370598	11.7726	0.0180929	0.882152	0.0205099	0.983637	1	NA	NA	NA	NA	NA	NA
BAIAP2	ENST00000321280	65.7132	0.123127	0.736476	0.167184	0.867225	1	0.167587	0	4.99758	0	1	NA
BAIAP2	ENST00000428708	47.3075	-0.703181	1.14233	-0.615569	0.538179	1	0.167587	0	4.99758	0	1	NA
BAIAP2L1	ENST00000005260	144.875	0.389571	0.444118	0.877178	0.38039	1	NA	NA	NA	NA	NA	NA
BAIAP3	ENST00000324385	89.2294	-0.540799	0.471758	-1.14635	0.251651	1	NA	NA	NA	NA	NA	NA
BAK1	ENST00000374467	28.9919	0.91004	0.544464	1.67144	0.0946343	0.929885	NA	NA	NA	NA	NA	NA
BAMBI	ENST00000375533	11.8979	-0.302464	1.45688	-0.207611	0.835533	1	NA	NA	NA	NA	NA	NA
BANF1	ENST00000312175	51.51	-0.644404	1.12507	-0.57277	0.566801	1	NA	NA	NA	NA	NA	NA
BANF1	ENST00000445560	6.65418	6.07319	4.04982	1.49962	0.133713	1	NA	NA	NA	NA	NA	NA
BANP	ENST00000393207	11.4841	0.171778	2.55733	0.0671708	0.946446	1	NA	NA	NA	NA	NA	NA
BANP	ENST00000355022	5.15194	4.8609	4.86655	0.998837	0.317873	1	NA	NA	NA	NA	NA	NA
BAP1	ENST00000460680	191.27	-0.15073	0.375262	-0.401665	0.68793	1	0.81858	0.467467	4.99758	0.0935386	0.925476	NA
BARD1	ENST00000260947	34.7497	-0.0483112	0.580426	-0.0832341	0.933665	1	0.167587	0	4.99758	0	1	NA
BATF3	ENST00000243440	9.634	1.63232	1.32545	1.23152	0.218128	1	NA	NA	NA	NA	NA	NA
BAX	ENST00000293288	63.447	-0.55433	0.859102	-0.645244	0.518769	1	NA	NA	NA	NA	NA	NA
BAX	ENST00000345358	12.9881	1.23269	1.54659	0.797032	0.425432	1	NA	NA	NA	NA	NA	NA
BAZ1A	ENST00000360310	49.9403	-0.346241	2.84761	-0.12159	0.903224	1	0.422872	-4.15632	4.88916	-0.85011	0.395264	NA
BAZ1A	ENST00000358716	33.0847	7.56977	3.02617	2.50143	0.0123691	0.509194	0.422872	-4.15632	4.88916	-0.85011	0.395264	NA
BAZ1A	ENST00000382422	11.3792	-2.6822	2.91282	-0.920826	NA	NA	0.422872	-4.15632	4.88916	-0.85011	0.395264	NA
BAZ1B	ENST00000404251	104.354	0.354438	1.61286	0.219758	NA	NA	3.55752	0	4.93777	0	1	1
BAZ1B	ENST00000339594	315.314	0.089144	0.974702	0.0914577	0.927129	1	3.55752	0	4.93777	0	1	1
BAZ2A	ENST00000379441	644.593	0.0420353	0.290807	0.144547	0.885069	1	3.36287	0	4.04991	0	1	1
BAZ2B	ENST00000392783	89.1609	-0.0374812	0.344578	-0.108774	0.913382	1	0.238662	2.42669	4.90926	0.494309	0.621088	NA
BBC3	ENST00000439096	131.37	0.101108	0.516991	0.195569	0.844947	1	0.0820196	0	4.99758	0	1	NA
BBS10	ENST00000393262	32.8219	0.448455	0.889542	0.504142	0.614162	1	NA	NA	NA	NA	NA	NA
BBS12	ENST00000314218	7.68919	1.93534	1.08124	1.78992	0.0734661	0.872335	NA	NA	NA	NA	NA	NA
BBS2	ENST00000245157	29.2058	0.613041	0.673245	0.910577	0.362518	1	NA	NA	NA	NA	NA	NA
BBS4	ENST00000268057	16.6774	-0.0785864	1.06048	-0.0741048	0.940927	1	NA	NA	NA	NA	NA	NA
BBS5	ENST00000295240	188.115	-0.0367422	0.769141	-0.0477704	0.961899	1	NA	NA	NA	NA	NA	NA
BBS7	ENST00000506636	5.22419	0.255062	1.60157	0.159258	0.873466	1	NA	NA	NA	NA	NA	NA
BBS7	ENST00000264499	19.7639	0.551764	1.32608	0.416087	0.677347	1	NA	NA	NA	NA	NA	NA
BBS9	ENST00000242067	8.15412	-6.67846	4.29394	-1.55532	0.119869	0.983279	NA	NA	NA	NA	NA	NA
BBX	ENST00000415149	139.981	0.200865	0.428933	0.468289	0.639578	1	NA	NA	NA	NA	NA	NA
BCAM	ENST00000270233	80.1579	-0.486434	0.8307	-0.585571	0.558164	1	NA	NA	NA	NA	NA	NA
BCAM	ENST00000391955	12.5088	3.4997	1.78493	1.96069	NA	NA	NA	NA	NA	NA	NA	NA
BCAP29	ENST00000005259	34.2815	-0.105765	0.55119	-0.191884	0.847833	1	NA	NA	NA	NA	NA	NA
BCAP31	ENST00000458587	27.8278	-1.15388	1.46983	-0.785046	0.432427	1	NA	NA	NA	NA	NA	NA
BCAP31	ENST00000345046	36.3657	1.11035	1.64248	0.676023	0.499026	1	NA	NA	NA	NA	NA	NA
BCAR1	ENST00000418647	52.0036	0.0406603	2.69224	0.0151028	NA	NA	1.80117	0	4.99758	0	1	NA
BCAR1	ENST00000162330	53.3701	7.54073	2.7157	2.77671	0.00549119	0.364876	1.80117	0	4.99758	0	1	NA
BCAR1	ENST00000393420	12.7483	0.0151445	4.71574	0.00321147	NA	NA	1.80117	0	4.99758	0	1	NA
BCAR1	ENST00000420641	23.419	-7.69615	4.85958	-1.58371	NA	NA	1.80117	0	4.99758	0	1	NA
BCAR3	ENST00000370244	26.0031	-0.0214562	2.94391	-0.00728835	NA	NA	0.410098	0	4.99758	0	1	NA
BCAR3	ENST00000260502	65.7594	0.503875	1.45026	0.347439	0.728262	1	0.410098	0	4.99758	0	1	NA
BCAS2	ENST00000369541	20.2753	-0.443712	0.632169	-0.701888	0.482749	1	NA	NA	NA	NA	NA	NA
BCAS3	ENST00000408905	14.8726	0.225249	2.18032	0.10331	0.917717	1	NA	NA	NA	NA	NA	NA
BCAS3	ENST00000390652	11.7784	6.90003	3.52897	1.95525	0.0505533	0.790425	NA	NA	NA	NA	NA	NA
BCAS4	ENST00000371608	13.5681	1.73086	2.0966	0.825554	0.409057	1	NA	NA	NA	NA	NA	NA
BCAS4	ENST00000358791	17.2873	-0.245467	1.67427	-0.146611	0.883439	1	NA	NA	NA	NA	NA	NA
BCAT1	ENST00000261192	27.3315	-0.650263	1.82659	-0.355998	0.721842	1	NA	NA	NA	NA	NA	NA
BCAT1	ENST00000342945	14.5354	6.18064	2.6611	2.32259	0.0202011	0.602214	NA	NA	NA	NA	NA	NA
BCAT2	ENST00000402551	10.5992	-2.39753	1.92489	-1.24554	0.212934	1	NA	NA	NA	NA	NA	NA
BCAT2	ENST00000316273	23.3977	0.558351	2.169	0.257423	0.796852	1	NA	NA	NA	NA	NA	NA
BCCIP	ENST00000278100	26.6533	-2.83039	1.50903	-1.87563	0.0607061	0.823198	NA	NA	NA	NA	NA	NA
BCCIP	ENST00000299130	28.1137	-0.182539	1.14186	-0.159861	0.87299	1	NA	NA	NA	NA	NA	NA
BCDIN3D	ENST00000333924	6.85883	-2.47785	1.91135	-1.29639	0.194842	1	NA	NA	NA	NA	NA	NA
BCKDHB	ENST00000320393	55.8429	0.842621	0.533607	1.5791	0.114312	0.974463	0.489742	0	4.99758	0	1	NA
BCKDK	ENST00000394950	22.3764	-1.13398	1.68196	-0.674203	0.500182	1	NA	NA	NA	NA	NA	NA
BCKDK	ENST00000219794	7.85025	6.0344	3.88477	1.55335	NA	NA	NA	NA	NA	NA	NA	NA
BCKDK	ENST00000394951	6.77867	-4.00968	4.07327	-0.984388	0.324925	1	NA	NA	NA	NA	NA	NA
BCL10	ENST00000370580	12.0743	-2.34776	1.60931	-1.45886	0.144604	1	0.437438	0	4.99758	0	1	NA
BCL10	ENST00000394761	33.8288	1.20137	1.77333	0.677464	NA	NA	0.437438	0	4.99758	0	1	NA
BCL10	ENST00000271015	27.7987	0.403651	1.81856	0.221961	NA	NA	0.437438	0	4.99758	0	1	NA
BCL11A	ENST00000359629	6.07743	-1.83625	1.22732	-1.49615	0.134616	1	NA	NA	NA	NA	NA	NA
BCL11A	ENST00000335712	38.5628	-0.271424	0.495005	-0.548324	0.583469	1	NA	NA	NA	NA	NA	NA
BCL11B	ENST00000345514	25.5237	0.751668	1.39746	0.537882	0.590659	1	0.656157	0	4.99758	0	1	NA
BCL11B	ENST00000392980	24.9157	-1.87217	1.9214	-0.97438	0.329868	1	0.656157	0	4.99758	0	1	NA
BCL2	ENST00000398117	23.09	-1.21075	0.625476	-1.93572	0.0529022	0.79345	NA	NA	NA	NA	NA	NA
BCL2L1	ENST00000420653	398.619	-0.268306	1.40953	-0.190352	0.849034	1	2.86286	0.467467	4.99758	0.0935386	0.925476	1
BCL2L1	ENST00000376062	46.6649	1.29964	1.75025	0.742544	0.457758	1	2.86286	0.467467	4.99758	0.0935386	0.925476	1
BCL2L1	ENST00000307677	32.8862	-2.7074	2.03141	-1.33277	0.182607	1	2.86286	0.467467	4.99758	0.0935386	0.925476	1
BCL2L11	ENST00000357682	53.7969	1.03552	1.08492	0.954465	0.339848	1	NA	NA	NA	NA	NA	NA
BCL2L11	ENST00000393256	10.1593	-1.83496	1.33623	-1.37323	0.16968	1	NA	NA	NA	NA	NA	NA
BCL2L12	ENST00000246785	32.4505	-0.386994	2.61181	-0.148171	0.882208	1	NA	NA	NA	NA	NA	NA
BCL2L12	ENST00000441864	12.9299	0.415343	2.88183	0.144125	0.885402	1	NA	NA	NA	NA	NA	NA
BCL2L13	ENST00000317582	21909.4	-3.41475	1.73746	-1.96537	NA	NA	NA	NA	NA	NA	NA	NA
BCL3	ENST00000164227	131.291	-0.537554	0.744127	-0.722395	0.470052	1	1.78915	0	4.99758	0	1	NA
BCL6	ENST00000406870	29.127	-0.789099	1.63257	-0.483346	0.62885	1	0.651206	0	4.99758	0	1	NA
BCL6	ENST00000442910	5.73413	-1.4561	4.99758	-0.291362	0.770775	1	0.651206	0	4.99758	0	1	NA
BCL6	ENST00000232014	7.77174	5.51563	2.8528	1.93341	0.053186	0.793825	0.651206	0	4.99758	0	1	NA
BCL7A	ENST00000261822	89.9631	-0.00467202	0.367311	-0.0127195	0.989852	1	0.282707	0	4.99758	0	1	NA
BCL7B	ENST00000223368	55.5888	-0.419442	0.766638	-0.547119	0.584297	1	NA	NA	NA	NA	NA	NA
BCL7C	ENST00000215115	17.4835	-0.157857	1.19536	-0.132058	0.894938	1	NA	NA	NA	NA	NA	NA
BCL9	ENST00000234739	200.665	0.177817	0.562378	0.316187	0.75186	1	0.658523	0	4.99758	0	1	NA
BCL9L	ENST00000334801	3259.84	-0.0246728	0.365575	-0.0674905	0.946191	1	9.13445	4.99943	1.76435	2.83358	0.00460303	0.352791
BCLAF1	ENST00000031135	85.4013	0.49394	2.14591	0.230177	0.817954	1	0.279312	0	4.99758	0	1	NA
BCLAF1	ENST00000429704	7.00416	-23.2756	4.05722	-5.73684	NA	NA	0.279312	0	4.99758	0	1	NA
BCLAF1	ENST00000353331	57.1868	-0.0698189	2.48549	-0.0280906	0.97759	1	0.279312	0	4.99758	0	1	NA
BCOR	ENST00000342274	7.41167	4.70502	4.86767	0.966585	0.333751	1	0.183982	2.4267	4.90926	0.49431	0.621087	NA
BCOR	ENST00000397354	98.6644	-2.01239	3.30644	-0.608628	NA	NA	0.183982	2.4267	4.90926	0.49431	0.621087	NA
BCOR	ENST00000378444	55.0564	5.64051	2.75054	2.05069	0.0402972	0.731285	0.183982	2.4267	4.90926	0.49431	0.621087	NA
BCOR	ENST00000378455	9.82119	-0.393552	3.44064	-0.114383	0.908934	1	0.183982	2.4267	4.90926	0.49431	0.621087	NA
BCORL1	ENST00000218147	196.389	-0.095127	0.343639	-0.276822	0.781917	1	0.324311	0	4.99758	0	1	NA
BCR	ENST00000305877	194.017	0.0953639	0.292438	0.326099	0.744349	1	0.896768	0.467467	4.99758	0.0935386	0.925476	NA
BCS1L	ENST00000431802	14.7223	-0.54105	2.14594	-0.252127	0.800943	1	NA	NA	NA	NA	NA	NA
BCS1L	ENST00000392111	5.75211	-0.986896	4.7222	-0.208991	0.834456	1	NA	NA	NA	NA	NA	NA
BDH1	ENST00000392378	12.3816	2.17084	1.40045	1.5501	NA	NA	NA	NA	NA	NA	NA	NA
BDH1	ENST00000392379	21.004	-0.337252	1.52694	-0.220868	0.825195	1	NA	NA	NA	NA	NA	NA
BDH1	ENST00000358186	23.9351	-0.681887	1.68453	-0.404795	0.685628	1	NA	NA	NA	NA	NA	NA
BDNF	ENST00000439476	8.52231	2.92629	1.7613	1.66144	0.096625	0.932936	NA	NA	NA	NA	NA	NA
BDNF	ENST00000418212	9.86885	-7.07201	2.62903	-2.68997	0.00714594	0.404194	NA	NA	NA	NA	NA	NA
BDNF	ENST00000356660	22.9802	2.16075	2.72805	0.79205	NA	NA	NA	NA	NA	NA	NA	NA
BDP1	ENST00000358731	135.798	-0.0268733	0.295772	-0.0908584	0.927605	1	NA	NA	NA	NA	NA	NA
BECN1	ENST00000361523	61.928	-0.478052	0.4396	-1.08747	0.276829	1	0.110542	0	4.99758	0	1	NA
BEGAIN	ENST00000355173	14.7215	-0.741535	0.753816	-0.983708	0.325259	1	NA	NA	NA	NA	NA	NA
BEND3	ENST00000369042	59.5711	-0.194309	0.477427	-0.406992	0.684014	1	0.136699	0	4.99758	0	1	NA
BEND5	ENST00000371833	7.09925	-1.24715	1.05493	-1.18222	0.23712	1	NA	NA	NA	NA	NA	NA
BEND7	ENST00000378605	7.93039	-8.19087	4.10405	-1.9958	0.0459553	0.765248	0.911689	0	4.99758	0	1	NA
BEND7	ENST00000341083	6.31596	0.97713	2.37431	0.411543	0.680674	1	0.911689	0	4.99758	0	1	NA
BEND7	ENST00000396898	10.8984	5.35474	1.83928	2.91133	0.00359892	0.32185	0.911689	0	4.99758	0	1	NA
BET1	ENST00000222547	24.5208	0.236033	0.958543	0.246241	0.805496	1	NA	NA	NA	NA	NA	NA
BET1L	ENST00000382762	145.652	0.154802	0.474801	0.326036	0.744397	1	1.04193	0	4.99758	0	1	NA
BEX2	ENST00000372677	24.9293	1.28454	1.34471	0.955256	0.339448	1	NA	NA	NA	NA	NA	NA
BFAR	ENST00000261658	36.2453	-0.488647	0.782862	-0.62418	0.532509	1	NA	NA	NA	NA	NA	NA
BHLHB9	ENST00000372735	28.6678	-0.227561	0.55285	-0.411614	0.680622	1	NA	NA	NA	NA	NA	NA
BHLHE40	ENST00000256495	176.93	0.337822	0.499628	0.676147	0.498947	1	NA	NA	NA	NA	NA	NA
BHLHE41	ENST00000242728	49.6271	-0.297183	0.789083	-0.376618	0.706458	1	NA	NA	NA	NA	NA	NA
BICC1	ENST00000373886	35.4896	-0.864871	1.49706	-0.577711	NA	NA	NA	NA	NA	NA	NA	NA
BICD1	ENST00000281474	34.0583	-0.106956	1.21853	-0.0877739	0.930056	1	0.304287	0	4.99758	0	1	NA
BICD2	ENST00000356884	647.362	0.142014	0.427907	0.331881	0.739979	1	1.88685	0	4.99758	0	1	NA
BID	ENST00000399774	9.60829	-2.135	2.94641	-0.724611	0.468691	1	NA	NA	NA	NA	NA	NA
BID	ENST00000317361	8.90693	-1.01096	2.00448	-0.504349	0.614016	1	NA	NA	NA	NA	NA	NA
BIN1	ENST00000316724	8.28754	6.88627	4.85918	1.41717	NA	NA	NA	NA	NA	NA	NA	NA
BIN1	ENST00000259238	14.3128	39.5741	4.86257	8.13852	NA	NA	NA	NA	NA	NA	NA	NA
BIN1	ENST00000346226	8.22683	0.194598	4.45027	0.0437273	NA	NA	NA	NA	NA	NA	NA	NA
BIN1	ENST00000352848	6.78836	0	4.99758	0	1	1	NA	NA	NA	NA	NA	NA
BIN1	ENST00000393040	10.7778	-8.09418	4.47492	-1.80879	0.0704837	0.862137	NA	NA	NA	NA	NA	NA
BIN3	ENST00000276416	12.1041	-0.450876	0.866409	-0.520396	0.602787	1	NA	NA	NA	NA	NA	NA
BIRC2	ENST00000227758	49.709	0.00469433	0.551991	0.00850437	0.993215	1	1.14013	0	4.99758	0	1	NA
BIRC3	ENST00000263464	20.6001	-0.224134	1.08929	-0.205762	0.836977	1	NA	NA	NA	NA	NA	NA
BIRC5	ENST00000350051	29.3906	-0.292747	2.3918	-0.122396	0.902585	1	0.200606	0	4.99758	0	1	NA
BIRC5	ENST00000301633	24.6854	0.506433	1.85849	0.272498	0.785239	1	0.200606	0	4.99758	0	1	NA
BIRC6	ENST00000421745	406.661	-0.135776	0.28945	-0.469084	0.63901	1	0.47622	0	4.99758	0	1	NA
BLCAP	ENST00000397137	13.6119	-6.48727	2.86521	-2.26415	0.0235646	0.635201	NA	NA	NA	NA	NA	NA
BLCAP	ENST00000373537	48.361	1.95858	2.14198	0.914374	0.36052	1	NA	NA	NA	NA	NA	NA
BLM	ENST00000355112	26.5735	-0.384419	0.727529	-0.528389	0.597229	1	NA	NA	NA	NA	NA	NA
BLMH	ENST00000261714	37.4456	0.842061	0.625948	1.34526	0.178542	1	0.245309	2.84753	4.89606	0.581597	0.560838	NA
BLOC1S2	ENST00000358848	56.758	1.21255	1.52814	0.79348	0.427498	1	2.42022	0	4.99758	0	1	1
BLOC1S2	ENST00000370376	20.6604	-5.96011	4.0616	-1.46743	0.142259	1	2.42022	0	4.99758	0	1	1
BLVRA	ENST00000265523	8.38357	-0.0266736	2.26929	-0.0117541	0.990622	1	NA	NA	NA	NA	NA	NA
BLVRB	ENST00000263368	35.6045	1.34272	0.910363	1.47493	0.140233	1	NA	NA	NA	NA	NA	NA
BLZF1	ENST00000367808	5.63567	1.0325	1.60024	0.645219	0.518786	1	NA	NA	NA	NA	NA	NA
BLZF1	ENST00000329281	40.5975	-0.607622	0.67085	-0.905749	0.365069	1	NA	NA	NA	NA	NA	NA
BMF	ENST00000220446	10.1057	-5.30289	4.67322	-1.13474	0.256485	1	NA	NA	NA	NA	NA	NA
BMF	ENST00000354670	13.1427	1.6071	2.07512	0.774463	0.438657	1	NA	NA	NA	NA	NA	NA
BMP1	ENST00000306385	44.1161	-0.994396	1.35537	-0.73367	0.46315	1	0.447467	0	4.99758	0	1	NA
BMP1	ENST00000520970	55.7301	4.68342	1.69457	2.76377	0.00571374	0.369971	0.447467	0	4.99758	0	1	NA
BMP2	ENST00000378827	10.1905	-1.12058	1.0494	-1.06783	0.285596	1	NA	NA	NA	NA	NA	NA
BMP2K	ENST00000502871	13.6979	-0.587665	1.38534	-0.424201	NA	NA	NA	NA	NA	NA	NA	NA
BMP2K	ENST00000335016	49.0828	0.793848	0.861802	0.921149	0.356973	1	NA	NA	NA	NA	NA	NA
BMP4	ENST00000417573	8.26506	-2.62207	3.33147	-0.787061	NA	NA	NA	NA	NA	NA	NA	NA
BMP4	ENST00000245451	40.9441	0.349262	1.0256	0.340544	0.733447	1	NA	NA	NA	NA	NA	NA
BMP5	ENST00000370830	6.69078	-0.604119	1.37507	-0.439336	0.660418	1	NA	NA	NA	NA	NA	NA
BMP6	ENST00000283147	10.8096	0.297507	1.0802	0.275418	0.782995	1	NA	NA	NA	NA	NA	NA
BMP7	ENST00000395863	74.0059	-0.710904	0.567684	-1.25229	0.210465	1	NA	NA	NA	NA	NA	NA
BMP8A	ENST00000331593	39.3428	1.10448	0.9839	1.12256	0.261626	1	NA	NA	NA	NA	NA	NA
BMPER	ENST00000297161	7.53483	1.3992	1.15275	1.21379	0.224827	1	NA	NA	NA	NA	NA	NA
BMPR1A	ENST00000372037	12.5883	0.385263	4.72085	0.0816087	NA	NA	NA	NA	NA	NA	NA	NA
BMPR1A	ENST00000224764	27.0828	0.0308141	2.23548	0.0137841	0.989002	1	NA	NA	NA	NA	NA	NA
BMPR1B	ENST00000440890	6.66346	0.739726	1.76215	0.419786	0.674642	1	NA	NA	NA	NA	NA	NA
BMPR1B	ENST00000515059	8.37388	-2.79356	1.35599	-2.06016	0.039383	0.724681	NA	NA	NA	NA	NA	NA
BMPR2	ENST00000374580	171.933	0.0593122	0.43448	0.136513	0.891416	1	0.845614	0	4.99758	0	1	NA
BMS1	ENST00000374518	176.701	0.121618	0.274577	0.44293	0.657817	1	NA	NA	NA	NA	NA	NA
BNC2	ENST00000380672	13.6963	0.166266	0.761846	0.218241	0.827241	1	NA	NA	NA	NA	NA	NA
BNIP2	ENST00000267859	130.567	0.346832	0.293662	1.18106	0.23758	1	NA	NA	NA	NA	NA	NA
BNIP3	ENST00000368636	19.6639	-1.20097	0.741408	-1.61985	0.105265	0.952921	NA	NA	NA	NA	NA	NA
BNIP3L	ENST00000380629	50.678	-1.3962	0.470492	-2.96754	0.00300196	0.295544	NA	NA	NA	NA	NA	NA
AKAP13	ENST00000361243	160.673	-24.6009	3.71994	-6.61325	3.75978e-11	5.44864e-08	0.911689	0	4.99758	0	1	NA
BOC	ENST00000355385	8.52753	1.36376	2.31392	0.589374	0.55561	1	NA	NA	NA	NA	NA	NA
BOD1	ENST00000311086	18.9773	-0.644255	0.963794	-0.668457	0.503842	1	NA	NA	NA	NA	NA	NA
BOK	ENST00000318407	84.2427	-1.35133	0.492082	-2.74615	0.00602985	0.379145	NA	NA	NA	NA	NA	NA
BOLA1	ENST00000369153	11.1156	0.306976	0.956784	0.320842	0.74833	1	NA	NA	NA	NA	NA	NA
BOLA1	ENST00000369152	5.94933	-0.174198	1.84158	-0.0945914	0.924639	1	NA	NA	NA	NA	NA	NA
BOLA3	NA	NA	NA	NA	NA	NA	NA	0.375361	2.42669	4.90925	0.494309	0.621088	NA
BOP1	ENST00000307404	145.132	-0.0920908	0.436617	-0.210919	0.832951	1	NA	NA	NA	NA	NA	NA
BPGM	ENST00000393132	5.51501	-0.285459	2.36007	-0.120954	0.903728	1	NA	NA	NA	NA	NA	NA
BPHL	ENST00000380379	45.0989	0.485615	0.574069	0.845917	0.397599	1	NA	NA	NA	NA	NA	NA
BPNT1	ENST00000322067	27.8723	0.242598	0.695412	0.348855	0.727198	1	NA	NA	NA	NA	NA	NA
BPTF	ENST00000335221	285.218	-4.96851	1.75957	-2.82371	0.00474709	0.352791	0.869093	0	4.99758	0	1	NA
BPTF	ENST00000306378	232.295	1.54012	1.71186	0.899677	NA	NA	0.869093	0	4.99758	0	1	NA
BRAF	ENST00000288602	42.398	-0.243674	0.596231	-0.40869	0.682767	1	NA	NA	NA	NA	NA	NA
BRAP	ENST00000327551	36.9676	-0.726564	0.649856	-1.11804	0.26355	1	NA	NA	NA	NA	NA	NA
BRCA1	ENST00000412061	11.4084	1.85481	1.23989	1.49596	NA	NA	NA	NA	NA	NA	NA	NA
BRCA1	ENST00000357654	26.2389	-1.8976	0.914968	-2.07395	0.038084	0.722445	NA	NA	NA	NA	NA	NA
BRCA1	ENST00000393691	100.464	-0.434374	0.826881	-0.525316	0.599363	1	NA	NA	NA	NA	NA	NA
BRCA2	ENST00000380152	43.0412	-0.489107	0.488672	-1.00089	0.31688	1	NA	NA	NA	NA	NA	NA
BRCC3	ENST00000369462	39.8476	1.16381	1.02521	1.1352	0.256291	1	NA	NA	NA	NA	NA	NA
BRCC3	ENST00000330045	22.3985	-4.08276	2.04689	-1.99461	0.0460849	0.765248	NA	NA	NA	NA	NA	NA
BRD1	ENST00000404034	67.0364	-0.0540454	3.51049	-0.0153954	NA	NA	NA	NA	NA	NA	NA	NA
BRD1	ENST00000216267	123.602	-0.332575	2.25239	-0.147655	0.882615	1	NA	NA	NA	NA	NA	NA
BRD2	ENST00000399529	423.763	-0.361042	2.35921	-0.153035	0.878371	1	1.45196	0	4.99758	0	1	NA
BRD2	ENST00000399528	308.807	6.10356	2.82138	2.16333	0.0305159	0.688813	1.45196	0	4.99758	0	1	NA
BRD2	ENST00000438194	78.6305	-6.81907	4.74454	-1.43725	NA	NA	1.45196	0	4.99758	0	1	NA
ARAP1	ENST00000452383	30.6905	-22.8602	4.17906	-5.47018	4.4958e-08	4.27565e-05	0.96952	2.32696	3.75094	0.620369	0.535015	NA
BRD3	ENST00000303407	133.258	0.0384977	0.660975	0.0582438	0.953554	1	1.07799	4.31828	4.87101	0.886526	0.375334	NA
BRD4	ENST00000263377	277.235	0.0601567	0.326171	0.184433	0.853674	1	0.269355	0	4.99758	0	1	NA
BRD4	ENST00000371835	20.7442	1.12802	0.840014	1.34286	0.179317	1	0.269355	0	4.99758	0	1	NA
BRD7	ENST00000394688	103.745	0.111737	0.793205	0.140868	0.887974	1	0.300739	0	4.99758	0	1	NA
BRD7	ENST00000394689	11.2091	2.38601	3.49099	0.683477	NA	NA	0.300739	0	4.99758	0	1	NA
BRD8	ENST00000230901	25.5817	1.23614	1.6468	0.750629	0.452876	1	NA	NA	NA	NA	NA	NA
BRD8	ENST00000411594	13.4201	0.518016	4.03308	0.128442	0.897799	1	NA	NA	NA	NA	NA	NA
BRD8	ENST00000254900	32.6365	-1.30528	1.25945	-1.03639	0.300019	1	NA	NA	NA	NA	NA	NA
BRD9	ENST00000483173	12.6704	-2.38293	3.95404	-0.602658	NA	NA	NA	NA	NA	NA	NA	NA
BRD9	ENST00000433367	45.1615	-1.36864	1.4419	-0.949189	0.342525	1	NA	NA	NA	NA	NA	NA
BRD9	ENST00000467963	22.5712	2.2678	2.04338	1.10983	0.267073	1	NA	NA	NA	NA	NA	NA
BRF1	ENST00000327359	77.4338	-0.230846	0.940595	-0.245426	0.806127	1	NA	NA	NA	NA	NA	NA
BRF1	ENST00000392557	15.8819	-2.69145	1.63069	-1.6505	0.098841	0.938537	NA	NA	NA	NA	NA	NA
BRF2	ENST00000220659	7.32014	0.384823	0.81682	0.471123	0.637553	1	NA	NA	NA	NA	NA	NA
BRI3	ENST00000297290	38.5353	1.7296	0.806279	2.14516	0.0319399	0.700013	0.285034	0	4.99758	0	1	NA
BRI3BP	ENST00000341446	75.0107	0.188158	0.784737	0.239772	0.810507	1	NA	NA	NA	NA	NA	NA
BRIP1	ENST00000259008	38.4096	0.0373013	0.521824	0.0714824	0.943014	1	NA	NA	NA	NA	NA	NA
BRIX1	ENST00000336767	15.9319	0.583622	0.785879	0.742637	0.457702	1	NA	NA	NA	NA	NA	NA
BRMS1	ENST00000359957	25.1513	-1.56086	1.37104	-1.13845	0.254931	1	NA	NA	NA	NA	NA	NA
BRMS1L	ENST00000216807	19.1789	-1.55569	1.35863	-1.14505	0.252191	1	NA	NA	NA	NA	NA	NA
BRPF1	ENST00000302054	56.1628	-0.0330909	3.7012	-0.00894058	NA	NA	0.10936	0	4.99758	0	1	NA
BRPF1	ENST00000383829	81.6376	-0.661904	2.34373	-0.282414	0.777626	1	0.10936	0	4.99758	0	1	NA
BRPF3	ENST00000357641	218.684	0.0669846	0.4373	0.153178	0.878258	1	2.39268	4.1768	4.08769	1.0218	0.306875	1
BRSK1	ENST00000309383	63.7981	0.616557	0.494681	1.24637	0.212627	1	NA	NA	NA	NA	NA	NA
BRWD1	ENST00000342449	114.67	-0.261308	0.744392	-0.351035	0.725562	1	NA	NA	NA	NA	NA	NA
BRWD1	ENST00000333229	52.0687	0.137852	0.905619	0.152218	0.879015	1	NA	NA	NA	NA	NA	NA
BRWD1	ENST00000341322	8.14653	0.940872	1.05808	0.889223	0.373883	1	NA	NA	NA	NA	NA	NA
BRWD3	ENST00000373275	96.9976	0.0189427	0.520205	0.036414	0.970952	1	0.187248	0	4.99758	0	1	NA
BSDC1	ENST00000419121	11.9978	0	4.99758	0	1	1	1.27515	0	4.99758	0	1	NA
BSDC1	ENST00000455895	87.7534	0.0202686	1.27419	0.015907	0.987309	1	1.27515	0	4.99758	0	1	NA
BSG	ENST00000333511	48.3147	-0.433104	3.04928	-0.142035	NA	NA	1.87408	0	4.99758	0	1	NA
BSG	ENST00000346916	6.02752	-0.450538	1.36068	-0.331112	0.74056	1	1.87408	0	4.99758	0	1	NA
BSG	ENST00000353555	155.482	-0.102699	1.40236	-0.0732331	0.941621	1	1.87408	0	4.99758	0	1	NA
BTAF1	ENST00000265990	119.902	0.116404	0.318928	0.364984	0.715123	1	NA	NA	NA	NA	NA	NA
BTBD1	ENST00000261721	82.5683	0.20785	1.34881	0.154098	0.877532	1	0.272649	2.84753	4.89606	0.581597	0.560838	NA
BTBD1	ENST00000379403	10.2547	0	4.99758	0	1	1	0.272649	2.84753	4.89606	0.581597	0.560838	NA
BTBD10	ENST00000278174	35.7515	0.928812	0.603401	1.5393	0.123732	0.988589	0.699599	0	4.99758	0	1	NA
BTBD19	ENST00000450269	33.7978	-0.776356	0.855365	-0.90763	0.364074	1	NA	NA	NA	NA	NA	NA
BTBD2	ENST00000255608	143.209	-0.240378	0.659011	-0.364756	0.715294	1	NA	NA	NA	NA	NA	NA
BTBD3	ENST00000254977	13.64	5.9006	3.97921	1.48286	0.138112	1	NA	NA	NA	NA	NA	NA
BTBD3	ENST00000399006	12.3438	2.13543	4.36105	0.489659	0.624375	1	NA	NA	NA	NA	NA	NA
BTBD3	ENST00000405977	24.9537	-0.773683	2.55739	-0.302529	NA	NA	NA	NA	NA	NA	NA	NA
BTBD7	ENST00000334746	260.215	0.0943803	0.33911	0.278317	0.780769	1	0.546798	0	4.99758	0	1	NA
BTBD9	ENST00000481247	112.307	0.199478	0.760637	0.262252	0.793128	1	1.88569	0	4.99758	0	1	NA
BTBD9	ENST00000314100	28.3943	-0.449491	0.925523	-0.485662	0.627207	1	1.88569	0	4.99758	0	1	NA
BTD	ENST00000303498	5.38226	-1.59983	1.56048	-1.02521	0.305262	1	NA	NA	NA	NA	NA	NA
BTF3	ENST00000335895	161.755	0.101143	0.463625	0.218158	0.827306	1	0.948191	0	4.99758	0	1	NA
BTF3L4	ENST00000313334	63.5368	0.463412	1.11434	0.415863	0.67751	1	NA	NA	NA	NA	NA	NA
BTF3L4	ENST00000371599	21.0133	-2.76888	1.57967	-1.75282	NA	NA	NA	NA	NA	NA	NA	NA
BTG2	ENST00000290551	185.294	-0.180484	0.631472	-0.285815	0.77502	1	2.46816	0	4.99758	0	1	1
BTG3	ENST00000339775	16.1735	3.65772	1.44436	2.53242	0.0113278	0.486919	NA	NA	NA	NA	NA	NA
BTG3	ENST00000348354	53.7363	-1.77679	1.71764	-1.03444	0.300931	1	NA	NA	NA	NA	NA	NA
BTN2A1	ENST00000429381	12.138	-0.249349	2.42324	-0.102899	0.918043	1	NA	NA	NA	NA	NA	NA
BTN2A1	ENST00000312541	9.94386	-2.5296	2.5736	-0.982903	0.325655	1	NA	NA	NA	NA	NA	NA
BTN2A2	ENST00000356709	23.4089	-0.691045	2.04037	-0.338686	0.734846	1	NA	NA	NA	NA	NA	NA
BTN2A2	ENST00000352867	12.0428	1.90434	3.03486	0.627488	0.530339	1	NA	NA	NA	NA	NA	NA
BTN3A1	ENST00000289361	23.1735	-0.271618	0.938404	-0.289446	0.77224	1	NA	NA	NA	NA	NA	NA
BTN3A2	ENST00000377708	23.26	-0.105544	0.785004	-0.13445	0.893047	1	NA	NA	NA	NA	NA	NA
BTN3A2	ENST00000356386	13.687	1.03543	1.20415	0.859881	0.389855	1	NA	NA	NA	NA	NA	NA
BTNL9	ENST00000327705	29.132	0.856049	0.938445	0.9122	0.361664	1	NA	NA	NA	NA	NA	NA
BTRC	ENST00000408038	25.4926	-8.09856	3.62738	-2.23262	0.025574	0.655072	0.164039	0	4.99758	0	1	NA
BTRC	ENST00000370187	50.0806	1.89526	2.06057	0.919775	0.35769	1	0.164039	0	4.99758	0	1	NA
BUB1	ENST00000302759	53.9129	-0.0793145	0.727539	-0.109018	0.913189	1	NA	NA	NA	NA	NA	NA
BUB3	ENST00000368865	111.093	0.659054	0.397268	1.65896	0.0971229	0.932936	NA	NA	NA	NA	NA	NA
BUD13	ENST00000260210	21.5448	0.443519	1.52832	0.290199	0.771664	1	NA	NA	NA	NA	NA	NA
BUD31	ENST00000403633	16.9995	-1.00247	1.37228	-0.730513	0.465077	1	NA	NA	NA	NA	NA	NA
BYSL	ENST00000230340	28.7197	-0.274011	0.605468	-0.45256	0.650866	1	NA	NA	NA	NA	NA	NA
BZRAP1	ENST00000268893	6.77705	6.108	4.8609	1.25656	0.208914	1	NA	NA	NA	NA	NA	NA
BZRAP1	ENST00000343736	28.8833	-0.783871	1.70281	-0.460339	0.645273	1	NA	NA	NA	NA	NA	NA
BZW1	ENST00000417029	205.861	0.0327706	0.602468	0.054394	0.956621	1	0.582806	0	4.99758	0	1	NA
BZW2	ENST00000258761	27.9768	1.0178	0.730779	1.39276	0.163692	1	NA	NA	NA	NA	NA	NA
C10orf10	ENST00000298295	22.8254	1.67262	0.680978	2.45621	0.0140413	0.537508	0.420193	0	4.99758	0	1	NA
C10orf11	ENST00000372499	7.23016	2.54186	1.63151	1.55798	0.119238	0.982184	NA	NA	NA	NA	NA	NA
C10orf114	ENST00000377113	14.5435	-0.35946	0.818093	-0.439387	0.660381	1	0.239791	0	4.99758	0	1	NA
C10orf116	ENST00000372013	136.442	0.385224	0.373823	1.0305	0.302776	1	1.70155	0	4.99758	0	1	NA
C10orf118	ENST00000369287	98.1596	-0.208679	0.436193	-0.478409	0.632359	1	NA	NA	NA	NA	NA	NA
C10orf12	ENST00000286067	118.558	0.338961	0.346926	0.977041	0.328549	1	NA	NA	NA	NA	NA	NA
C10orf137	ENST00000337623	48.8134	0.376522	0.624544	0.602876	0.546591	1	0.10936	0	4.99758	0	1	NA
C10orf2	ENST00000311916	60.4458	-0.353856	2.03194	-0.174147	0.86175	1	NA	NA	NA	NA	NA	NA
C10orf2	ENST00000370228	22.4915	1.21537	3.61735	0.335983	0.736884	1	NA	NA	NA	NA	NA	NA
C10orf25	ENST00000298298	26.5529	0.413047	0.586418	0.704356	0.481211	1	NA	NA	NA	NA	NA	NA
C10orf76	ENST00000370033	85.4797	-0.672823	0.737964	-0.911728	0.361912	1	NA	NA	NA	NA	NA	NA
C10orf88	ENST00000481909	15.5438	1.04506	0.815986	1.28074	0.200286	1	0.757315	0	4.99758	0	1	NA
C11orf1	ENST00000260276	76.2624	-0.118758	0.46231	-0.25688	0.797272	1	NA	NA	NA	NA	NA	NA
C11orf24	ENST00000304271	85.7625	-0.302685	0.482919	-0.626781	0.530802	1	0.462843	0	4.99758	0	1	NA
C11orf30	ENST00000334736	74.9679	0.978163	0.579527	1.68786	0.0914374	0.917785	NA	NA	NA	NA	NA	NA
C11orf45	ENST00000310799	10.5588	-1.33743	0.873274	-1.53151	0.125643	0.992106	NA	NA	NA	NA	NA	NA
C11orf49	ENST00000395460	8.68568	-3.52598	1.61811	-2.17907	0.0293265	0.677521	NA	NA	NA	NA	NA	NA
C11orf49	ENST00000278460	15.3988	0.953435	2.77203	0.343949	0.730885	1	NA	NA	NA	NA	NA	NA
C11orf49	ENST00000378618	5.80197	-2.88453	2.11544	-1.36356	0.172707	1	NA	NA	NA	NA	NA	NA
C11orf54	ENST00000331239	19.5943	-1.49372	1.00221	-1.49042	0.136115	1	NA	NA	NA	NA	NA	NA
C11orf57	ENST00000393047	12.3209	0.44714	2.14756	0.208208	NA	NA	NA	NA	NA	NA	NA	NA
C11orf57	ENST00000280352	11.8657	-2.78707	2.20179	-1.26582	0.205578	1	NA	NA	NA	NA	NA	NA
C11orf58	ENST00000422258	20.9475	0.0803083	0.645778	0.124359	0.901031	1	0.998826	-5.12957	4.87333	-1.05258	0.292533	NA
C11orf58	ENST00000228136	125.634	0.218686	0.358449	0.610091	0.541802	1	0.998826	-5.12957	4.87333	-1.05258	0.292533	NA
C11orf63	ENST00000307257	20.6664	0.379262	1.03606	0.366061	0.71432	1	NA	NA	NA	NA	NA	NA
C11orf63	ENST00000227349	15.0601	-0.257809	1.47323	-0.174995	0.861083	1	NA	NA	NA	NA	NA	NA
C11orf68	ENST00000449692	31.8548	0.470127	2.62922	0.178808	0.858088	1	NA	NA	NA	NA	NA	NA
C11orf68	ENST00000438576	21.0215	-5.79004	3.40631	-1.6998	0.089169	0.913082	NA	NA	NA	NA	NA	NA
C11orf70	ENST00000434758	18.6581	0.256904	0.656033	0.391602	0.695352	1	NA	NA	NA	NA	NA	NA
C11orf73	ENST00000278483	18.0159	0.421202	1.11751	0.37691	0.70624	1	NA	NA	NA	NA	NA	NA
C11orf75	ENST00000298966	18.1042	-0.672599	1.37389	-0.48956	0.624446	1	NA	NA	NA	NA	NA	NA
C11orf82	ENST00000329143	13.5577	0.34877	0.915529	0.380949	0.703241	1	NA	NA	NA	NA	NA	NA
C11orf83	ENST00000377953	12.5406	1.37627	0.983983	1.39867	0.161913	1	NA	NA	NA	NA	NA	NA
C11orf84	ENST00000294244	80.4378	0.0861785	0.60345	0.14281	0.886441	1	0.208961	0	4.99758	0	1	NA
C11orf96	ENST00000339446	13.215	-0.161999	0.776858	-0.208531	0.834814	1	NA	NA	NA	NA	NA	NA
C12orf10	ENST00000267103	27.3591	-0.554808	1.03298	-0.537092	0.591204	1	NA	NA	NA	NA	NA	NA
C12orf23	ENST00000280756	45.9063	-0.0588438	0.702266	-0.0837914	0.933222	1	NA	NA	NA	NA	NA	NA
C12orf29	ENST00000356891	16.5263	-0.230954	0.795038	-0.290495	0.771438	1	NA	NA	NA	NA	NA	NA
C12orf4	ENST00000261250	17.5364	-0.202441	1.03916	-0.194811	0.845541	1	NA	NA	NA	NA	NA	NA
C12orf43	ENST00000288757	29.8742	0.429688	0.787994	0.545294	0.585552	1	0.365569	0	4.99758	0	1	NA
C12orf44	ENST00000336854	32.9181	-0.288975	1.23025	-0.234891	0.814293	1	1.38853	0	4.99758	0	1	NA
C12orf44	ENST00000433776	5.70662	-7.6854	4.8596	-1.58149	0.113767	0.974421	1.38853	0	4.99758	0	1	NA
C12orf45	ENST00000280749	15.6978	-0.133803	1.16016	-0.115332	0.908182	1	NA	NA	NA	NA	NA	NA
C12orf49	ENST00000261318	77.6064	0.517594	0.52602	0.983981	0.325125	1	0.191379	0	4.99758	0	1	NA
C12orf5	ENST00000179259	168.238	-0.163687	0.283247	-0.577896	0.563334	1	0.707588	0	4.99758	0	1	NA
C12orf52	ENST00000266813	28.6963	0.177545	1.00156	0.177269	0.859297	1	NA	NA	NA	NA	NA	NA
C12orf57	ENST00000229281	21.7666	-0.287114	0.698284	-0.411171	0.680947	1	NA	NA	NA	NA	NA	NA
C12orf65	ENST00000253233	38.0659	-0.153133	0.85208	-0.179716	0.857375	1	NA	NA	NA	NA	NA	NA
C12orf65	ENST00000366329	11.1575	-1.65985	1.04989	-1.58097	0.113884	0.974421	NA	NA	NA	NA	NA	NA
C12orf66	ENST00000398055	20.453	-0.941948	1.30684	-0.720785	0.471042	1	NA	NA	NA	NA	NA	NA
C12orf68	ENST00000316554	6.36079	-1.70085	1.11727	-1.52232	0.127929	0.993189	NA	NA	NA	NA	NA	NA
C12orf73	ENST00000378090	7.18556	0.925994	1.2263	0.755111	0.450182	1	NA	NA	NA	NA	NA	NA
C12orf75	ENST00000443585	26.6706	0.265805	0.735689	0.361301	0.717874	1	0.386307	0	4.99758	0	1	NA
C12orf76	ENST00000309050	6.02683	-1.41886	1.15905	-1.22415	0.220895	1	NA	NA	NA	NA	NA	NA
C14orf1	ENST00000256319	54.2443	0.168582	0.733712	0.229766	0.818274	1	0.262386	0	4.99758	0	1	NA
C14orf101	ENST00000261556	21.6231	-0.0734272	1.04425	-0.0703154	0.943943	1	NA	NA	NA	NA	NA	NA
C14orf105	ENST00000216445	19.5613	-0.308178	0.631757	-0.487812	0.625683	1	NA	NA	NA	NA	NA	NA
C14orf119	ENST00000319074	72.5442	0.449563	0.551457	0.815227	0.414943	1	0.0820196	0	4.99758	0	1	NA
C14orf132	ENST00000421193	64.473	-0.213238	0.582103	-0.366324	0.714123	1	NA	NA	NA	NA	NA	NA
C14orf142	ENST00000306954	6.61159	0.909186	1.70311	0.53384	0.593452	1	NA	NA	NA	NA	NA	NA
C14orf159	ENST00000520328	5.58016	-0.776629	4.22321	-0.183896	NA	NA	NA	NA	NA	NA	NA	NA
C14orf159	ENST00000518868	43.017	-0.289924	1.3383	-0.216635	0.828492	1	NA	NA	NA	NA	NA	NA
C14orf159	ENST00000522322	5.27017	0.467469	3.94075	0.118624	0.905573	1	NA	NA	NA	NA	NA	NA
C14orf166	ENST00000261700	43.8073	0.0619417	0.723776	0.0855814	0.931799	1	NA	NA	NA	NA	NA	NA
C14orf2	ENST00000286953	26.7256	1.62732	0.831429	1.95725	0.0503175	0.789322	NA	NA	NA	NA	NA	NA
C14orf28	ENST00000325192	15.3744	-1.20701	1.21515	-0.993305	0.320561	1	NA	NA	NA	NA	NA	NA
C14orf37	ENST00000438670	10.361	-0.0605597	0.934099	-0.0648321	0.948308	1	NA	NA	NA	NA	NA	NA
C14orf37	ENST00000438670	10.361	-0.0605597	0.934099	-0.0648321	0.948308	1	NA	NA	NA	NA	NA	NA
C14orf79	ENST00000389964	20.4303	0.990358	1.04789	0.945101	0.344607	1	NA	NA	NA	NA	NA	NA
C14orf93	ENST00000299088	6.83377	2.52975	1.95411	1.29458	0.195465	1	NA	NA	NA	NA	NA	NA
C15orf39	ENST00000360639	11.6049	-0.226923	3.71185	-0.0611347	0.951252	1	1.79171	0	4.91641	0	1	NA
C15orf39	ENST00000394987	167.105	0.0445623	0.992105	0.0449169	0.964174	1	1.79171	0	4.91641	0	1	NA
C15orf40	ENST00000513601	33.0251	0.547067	0.501993	1.08979	0.275805	1	NA	NA	NA	NA	NA	NA
C15orf52	ENST00000382688	116.501	0.0854139	0.211792	0.403291	0.686734	1	NA	NA	NA	NA	NA	NA
C15orf57	ENST00000360470	14.7363	-0.834637	1.70078	-0.490737	0.623612	1	NA	NA	NA	NA	NA	NA
C15orf59	ENST00000379822	9.28526	-0.949865	1.07448	-0.884026	0.376682	1	NA	NA	NA	NA	NA	NA
C15orf61	ENST00000342683	9.16429	0.113354	1.0825	0.104715	0.916602	1	NA	NA	NA	NA	NA	NA
C16orf46	ENST00000378611	9.57098	0.0946277	1.77712	0.0532477	0.957535	1	NA	NA	NA	NA	NA	NA
C16orf46	ENST00000299578	7.8328	-3.3438	1.84312	-1.8142	0.0696468	0.858559	NA	NA	NA	NA	NA	NA
C16orf52	ENST00000331057	43.7447	1.56132	0.984661	1.58564	0.112821	0.972694	NA	NA	NA	NA	NA	NA
C16orf55	ENST00000301031	42.9689	0.357027	0.807558	0.442107	0.658412	1	NA	NA	NA	NA	NA	NA
C16orf58	ENST00000327237	54.4986	-0.168801	0.575562	-0.29328	0.769308	1	0.0820196	0	4.99758	0	1	NA
C16orf59	ENST00000361837	14.0146	0.646306	0.798604	0.809295	0.418346	1	NA	NA	NA	NA	NA	NA
C16orf62	ENST00000251143	37.2607	-0.701039	0.765554	-0.915727	0.35981	1	NA	NA	NA	NA	NA	NA
C16orf70	ENST00000219139	73.2929	-0.327414	0.433839	-0.75469	0.450435	1	NA	NA	NA	NA	NA	NA
C16orf72	ENST00000327827	176.535	0.0163406	0.404946	0.0403525	0.967812	1	0.418362	0	4.99758	0	1	NA
[truncated: 12,688 more rows]

## Sheet: Table S4 Doxo
		DESeq2 non-chimeric reads						DESeq2 chimeric reads
[truncated: 14,185 more rows]

## Sheet: Table S5
Gene	Fw primer (5'-3')	Rv primer (5'-3')
[truncated: 5 more rows]

[truncated: 3 more sheets: Table S6, Table S7, Table S8]
